# Supplementary material for: In vitro caloric restriction induces protective genes and functional rejuvenation in senescent SAMP8 astrocytes
Source: Aging Cell. 2015 Feb 25;14(3):334–44. doi: 10.1111/acel.12259 (PMC4406662; doi:10.1111/acel.12259)
Supplement: Supplementary file 5 [file acel0014-0334-sd5.xlsx]

## Sheet: (selector__CR_AL
ACCESSION	CHROMOSOME	CYTOBAND	DEFINITION	ENTREZ_GENE_ID	GI	ILMN_GENE	OBSOLETE_PROBE_ID	ONTOLOGY_COMPONENT	ONTOLOGY_FUNCTION	ONTOLOGY_PROCESS	PA call	PROBE_CHR_ORIENTATION	PROBE_COORDINATES	PROBE_ID	PROBE_SEQUENCE	PROBE_START	PROBE_TYPE	ProbeID	PROTEIN_PRODUCT	REFSEQ_ID	SEARCH_KEY	SOURCE	SOURCE_REFERENCE_ID	SPECIES	SYMBOL	SYNONYMS	TargetID	TRANSCRIPT	UNIGENE_ID	z02-R1-CR A	z02-R1-CR A Repeat	z03-R1-AL B	z04-R1-CR B	z05-R1-AL C	z06-R1-CR C	z08-P8-CR A	z08-P8-CR A Repeat	z09-P8-AL B	z09-P8-AL B Repeat	z10-P8-CR B	z11-P8-AL C	z12-P8-CR C	(mean)(SAMPLE ANOVA)	p(A)(SAMPLE ANOVA)	selector(A)(SAMPLE ANOVA)	(fold change) CR-AL	(p) CR-AL	(fdr) CR-AL	(zratio) CR-AL
NM_019543.2	16	16qC4	Mus musculus phosphatidylinositol glycan anchor biosynthesis, class P (Pigp), mRNA.	56176	31980951	PIGP	scl0001801.1_3-S-4	membrane [goid 16020] [evidence IEA]	transferase activity, transferring glycosyl groups [goid 16757] [evidence IEA]; transferase activity [goid 16740] [evidence IEA]; phosphatidylinositol N-acetylglucosaminyltransferase activity [goid 17176] [evidence IEA]	GPI anchor biosynthesis [goid 6506] [evidence IEA]	1	-	94587075-94587080:94589168-94589211	ILMN_2592239	GCTTTCGTTCCCGAATCTTGGTTAAACTCCTTAGGCTTAACTTACTGGCC	408	S	5890440	NP_062416.1	NM_019543.2	NM_019543.2	RefSeq	NM_019543.2	Mus musculus	Pigp	Dscr5; Dcrc	PIGP	ILMN_209068		2.29498	2.33401	1.58706	1.88327	1.76811	1.85991	2.32742	2.42932	1.93846	1.91811	2.35255	1.84875	2.09616	1.99567	0.0492654	2	1.49256	0.00302219	0.228716	4.23646
NM_025849.3	4	4qC3	Mus musculus RIKEN cDNA 3110001D03 gene (3110001D03Rik), mRNA.	66928	141801891	3110001D03RIK	scl24219.2.1_21-S-2	membrane [goid 16020] [evidence IEA]			1	-	74923516-74923565	ILMN_2761260	GGCAGACAGAACAAGCGTTGGGTTGGTGGATATTCGTTGCACACACGGCC	414	S	5860524	NP_080125.1	NM_025849.3	NM_025849.2	RefSeq	NM_025849.3	Mus musculus	3110001D03Rik	RP24-200F10.1; 1700027K24Rik	3110001D03RIK	ILMN_223238		2.52521	2.43208	2.5296	2.49883	2.31441	2.55999	2.58946	2.42341	2.28388	2.30969	2.53163	2.27537	2.47578	2.45842	0.0288524	2	1.27616	0.00408691	0.255123	2.16997
NM_146093.1	19	19qA	Mus musculus DNA segment, Chr 19, ERATO Doi 721, expressed (D19Ertd721e), mRNA.	225896	22122590	D19ERTD721E	scl53400.8.1_51-S-7				1	+	8950074-8950123	ILMN_2589583	CCACCATCTCTTTCTAACCTCTTCATCTTTGATAAAGCACTGACGTTTCC	961	S	780601	NP_666205.1	NM_146093.1	NM_146093.1	RefSeq	NM_146093.1	Mus musculus	D19Ertd721e	4930455J02Rik; 2B28; MGC6696; T25529	D19ERTD721E	ILMN_208792		2.81507	2.75207	2.71204	2.82841	2.71309	2.82889	2.8173	2.63593	2.59344	2.62899	2.84731	2.59331	2.72314	2.7472	0.00226255	2	1.27515	5.23674e-05	0.0243192	1.90028
NM_027136.3	11	11qB5	Mus musculus candidate tumor suppressor OVCA2 (Ovca2), mRNA.	246257	133891831	OVCA2	scl0246257.1_125-S-3		hydrolase activity, acting on ester bonds [goid 16788] [evidence IEA]		1	-	74989650-74989699	ILMN_2724815	TAACAGCTTGGGTGGGGGATTGGTCTCTGTGCCTTGTTCTTGCCTTACAG	2387	S	5340463	NP_081412.1	NM_027136.3	NM_027136.2	RefSeq	NM_027136.3	Mus musculus	Ovca2	RP23-143A14.5; 9030414M07Rik	OVCA2	ILMN_220648		1.51165	1.43017	1.03928	1.39117	1.14955	1.38586	1.28032	1.40189	1.17294	1.19756	1.28718	1.03271	1.10914	1.23598	0.0155836	2	1.23613	0.000581382	0.097344	2.77009
NM_172607.3	15	15qD3	Mus musculus nicotinate phosphoribosyltransferase domain containing 1 (Naprt1), mRNA.	223646	141801783	NAPRT1	scl47060.10.1_13-S-1		transferase activity, transferring glycosyl groups [goid 16757] [evidence IEA]; transferase activity [goid 16740] [evidence IEA]; nicotinate phosphoribosyltransferase activity [goid 4516] [evidence IEA]	pyridine nucleotide biosynthesis [goid 19363] [evidence IEA]	1	-	75721419-75721427:75721428-75721468	ILMN_1225191	CGGGCACTGGTGGACAGTTTGAGTGCTCGAGGTCCCCTGTGAAAAAAGTC	1815	S	730463	NP_766195.2	NM_172607.3	NM_172607.2	RefSeq	NM_172607.3	Mus musculus	Naprt1	9130210N20Rik	NAPRT1	ILMN_217024		1.09287	1.12042	0.674666	0.903656	0.826091	1.0866	1.20019	1.11398	0.967689	0.909677	1.02412	0.855273	1.05637	0.968753	0.0379094	2	1.20757	0.00147233	0.167771	2.77942
NM_172529.3	17	17qA3.3	Mus musculus N-acetylglucosamine-1-phosphotransferase, gamma subunit (Gnptg), mRNA.	214505	133892310	GNPTG	scl0214505.1_41-S-2	lysosome [goid 5764] [evidence IEA]			1	-	25371383-25371432	ILMN_2617865	GGACCTGCTGGCCAGCCTTTGTTGTGCCCAAAGATCCAGACAAAATAAAG	1063	S	2030273	NP_766117.2	NM_172529.3	scl00214505.2_157	RefSeq	NM_172529.3	Mus musculus	Gnptg	A830081F19; AU067667; 6430527N14Rik; AU067744; Tce7; Mdcp1	GNPTG	ILMN_208722		2.07186	1.9735	1.96443	2.11986	2.01304	2.03463	2.08649	2.0885	1.84	1.88075	2.12044	1.89842	1.99919	2.01484	0.0127441	2	1.19962	0.000784445	0.11556	1.73158
NM_009326.2	2	2qH4	Mus musculus transcription elongation factor A (SII), 2 (Tcea2), mRNA.	21400	133892334	TCEA2	scl19758.9.1_11-S-4		zinc ion binding [goid 8270] [evidence IEA]; metal ion binding [goid 46872] [evidence IEA]; RNA polymerase II transcription factor activity [goid 3702] [evidence IEA]; transcription regulator activity [goid 30528] [evidence IEA]; translation elongation fa	regulation of transcription [goid 45449] [evidence IEA]; defense response [goid 6952] [evidence IEA]	1	+	181422608-181422657	ILMN_2777609	CTGGCCATGGCTAACACTGTCCTTCCTGCAATGTTCTTGGTGGACACAGC	1015	S	6370546	NP_033352.1	NM_009326.2	scl19758.9.1_11	RefSeq	NM_009326.2	Mus musculus	Tcea2	SII-T1; Tceat; AI326274; S-II-T1	TCEA2	ILMN_245166		0.54281	0.668687	0.325788	0.536748	0.307826	0.4315	0.376014	0.514863	0.207908	0.193839	0.467376	0.154882	0.295002	0.364585	0.00794344	2	1.12682	0.0006512	0.103888	2.32893
NM_025770.3	13	13qC3	Mus musculus autophagy-related 10 (yeast) (Atg10), mRNA.	66795	114158678	ATG10	scl43706.9.1_17-S-10		protein binding [goid 5515] [evidence IPI]	protein amino acid lipidation [goid 6497] [evidence IDA]; positive regulation of protein modification [goid 31401] [evidence IDA]; ubiquitin cycle [goid 6512] [evidence IEA]; transport [goid 6810] [evidence IEA]; protein transport [goid 15031] [evidence I	1	-	91075567-91075616	ILMN_2667100	CAGGGCGTGCACAGGTCGTTTTTGCCTAGGCACAGTTCTCCTGCTGTGGA	946	S	510167	NP_080046.3	NM_025770.3	scl0003633.1_62	RefSeq	NM_025770.3	Mus musculus	Atg10	Atg10l; 5430428K15Rik; AI852123; Apg10p; APG10; 5330424L23Rik; Agp10; Apg10l	ATG10	ILMN_211387		1.02329	1.01675	0.774595	0.952829	0.905112	0.87931	0.967328	0.972489	0.775665	0.785459	0.95343	0.723494	0.909147	0.88642	0.0328442	2	1.1208	0.000475098	0.0853547	1.84935
NM_053267.2	11	11qA1	Mus musculus selenoprotein M (Selm), mRNA.	114679	110825969	SELM	scl41904.3_0-S-2	Golgi apparatus [goid 5794] [evidence IDA]; endoplasmic reticulum [goid 5783] [evidence IDA]	molecular_function [goid 3674] [evidence ND ]; selenium binding [goid 8430] [evidence IEA]		1	+	3417264-3417313	ILMN_2707155	GCCAGTCTCCAAAGCAACGGAAATGGGGTGTGTGGGGGGAATCTCAATCC	782	S	450458	NP_444497.1	NM_053267.2	scl41904.3_0	RefSeq	NM_053267.2	Mus musculus	Selm	A230103K18; Sepm; 1500040L08Rik	SELM	ILMN_219316		0.683349	0.50199	0.522643	0.627678	0.458159	0.505294	0.603981	0.552071	0.342171	0.491163	0.543237	0.352282	0.602305	0.52411	0.0121769	2	1.11831	0.000501888	0.0888703	2.12347
NM_026975.2	3	3qF2.1	Mus musculus bolA-like 1 (E. coli) (Bola1), mRNA.	69168	142387316	BOLA1	scl21817.6.1_28-S-2		transcription regulator activity [goid 30528] [evidence IEA]		1	-	96000848-96000897	ILMN_2640140	TACATGCCCTGGCCATCCAGGCGAAGACCCCCGCCCAGTGGAGAGAAAAC	342	S	7040746	NP_081251.1	NM_026975.2	scl21817.6.1_28	RefSeq	NM_026975.2	Mus musculus	Bola1	1810037G04Rik	BOLA1	ILMN_260115		0.273703	0.300206	0.198621	0.259265	0.0807095	0.139011	0.379837	0.366574	0.112208	0.220213	0.454978	0.166211	0.27574	0.234028	0.0423747	2	1.08209	0.00229861	0.19921	1.90758
NM_025280.2	2	2qA1	Mus musculus antigenic determinant of rec-A protein (Kin), mRNA.	16588	118130378	KIN	scl21299.5_175-S-1	intracellular [goid 5622] [evidence IEA]	zinc ion binding [goid 8270] [evidence IEA]; nucleic acid binding [goid 3676] [evidence IEA]		1	+	10013754-10013803	ILMN_1232589	CATGGAGCTCGAAGAGGAAAAGAAAAGGACCGCACGGACAGACGCCTGGT	805	S	6550014	NP_079556.1	NM_025280.2	scl21299.5_175	RefSeq	NM_025280.2	Mus musculus	Kin	Kin17	KIN	ILMN_223465		0.287554	0.43647	0.167819	0.313757	0.0710339	0.211007	0.369647	0.568301	0.227651	0.278535	0.272979	0.15817	0.398374	0.247799	0.0254904	2	1.07493	0.000330815	0.0697092	1.84788
NM_011715.2	5	5qB3	Mus musculus WD repeat domain 1 (Wdr1), mRNA.	22388	118130065	WDR1	scl26663.16_246-S-2	actin cytoskeleton [goid 15629] [evidence ISS]; cytoskeleton [goid 5856] [evidence IEA]	actin binding [goid 3779] [evidence ISS]		1	-	38918122-38918171	ILMN_2497268	GCGTGTGTCGGAATCACTGGTAAATGTTGGCTGAGAACAATCCCTCCCCT	2758	S	1090129	NP_035845.1	NM_011715.2	scl0004117.1_32	RefSeq	NM_011715.2	Mus musculus	Wdr1	D5Wsu185e	WDR1	ILMN_189311		2.58336	2.42059	2.65825	2.5775	2.73198	2.60544	2.41404	2.38857	2.55768	2.53005	2.39896	2.68797	2.37733	2.55925	0.00146841	2	-1.09618	0.00355163	0.243499	-2.01096
NM_025690.3	9	9qD	Mus musculus SAFB-like, transcription modulator (Sltm), transcript variant 1, mRNA.	66660	118130289	SLTM	scl0066660.1_237-S-1		nucleic acid binding [goid 3676] [evidence IEA]; nucleotide binding [goid 166] [evidence IEA]; DNA binding [goid 3677] [evidence IEA]		1	+	70439914-70439963	ILMN_1252121	GTTCCCTGCATTTCGGAGTATTATGTAACCTATTTTTGCAGAAGGTACTG	3566	S	6550372	NP_079966.2	NM_025690.3	scl066660.3_29	RefSeq	NM_025690.3	Mus musculus	Sltm	5730455C01Rik; 5730555F13Rik; Met; 9130215G10Rik	SLTM	ILMN_238436		1.73396	1.46441	1.78039	1.86982	1.91143	1.74745	1.61605	1.53109	1.81343	1.72922	1.5669	1.94798	1.65564	1.76431	0.0239289	2	-1.15811	0.00552321	0.29812	-1.99652
NM_010683.2		1qG3	Mus musculus laminin, gamma 1 (Lamc1), mRNA.	226519	153791269	LAMC1	scl16146.28_80-S-3	laminin-1 [goid 5606] [evidence ISS]; basal lamina [goid 5605] [evidence IEA]; extracellular matrix (sensu Metazoa) [goid 5578] [evidence IEA]; extracellular matrix [goid 31012] [evidence IEA]; basement membrane [goid 5604] [evidence IDA]	extracellular matrix structural constituent [goid 5201] [evidence ISS]; protein binding [goid 5515] [evidence IPI]	cell adhesion [goid 7155] [evidence ISS]; endoderm development [goid 7492] [evidence ISS]; positive regulation of epithelial cell proliferation [goid 50679] [evidence ISS]; protein complex assembly [goid 6461] [evidence ISS]	1			ILMN_2774596	TCTCTACAGCCTTCCCCCCTCAGGGAGGGCAATAAAGCGCAACACTTGGC	7505	S	4730025	NP_034813.2	NM_010683.2	scl16146.28_80	RefSeq	NM_010683.2	Mus musculus	Lamc1	Lamb2	LAMC1	ILMN_232528		1.82655	1.66483	1.90965	1.85331	2.00392	1.72637	1.78135	1.76255	2.03212	1.90591	1.85229	2.11442	1.99177	1.90917	0.0480979	2	-1.16185	0.00156611	0.172855	-2.13468
NM_173033.3	4	4qB1	Mus musculus cDNA sequence BC057893 (BC057893), mRNA.	272027	144922727	BC057893	scl0272027.1_270-S-4				1	-	46127688-46127737	ILMN_2738284	GCAGCTTTAATCTTGATGTCAAAGTTTCAAGTGGGGGTTGACAGATCATG	3606	S	60181	NP_766621.3	NM_173033.3	NM_173033.2	RefSeq	NM_173033.3	Mus musculus	BC057893	3010020C06	BC057893	ILMN_221641		0.753731	0.824194	0.919858	0.837741	0.891435	0.787595	0.673359	0.890295	0.953213	0.955323	0.792296	0.964763	0.79411	0.83681	0.0102115	2	-1.21563	1.60414e-08	4.93535e-05	-1.92606
NM_008996.3	11	11qA3.1	Mus musculus RAB1, member RAS oncogene family (Rab1), mRNA.	19324	133891747	RAB1	scl41808.6_29-S-2	exosome (RNase complex) [goid 178] [evidence IEA]; Golgi apparatus [goid 5794] [evidence IDA]; membrane [goid 16020] [evidence IEA]; intracellular [goid 5622] [evidence IEA]	nucleotide binding [goid 166] [evidence IEA]	intracellular protein transport [goid 6886] [evidence TAS]; transport [goid 6810] [evidence IEA]; ribosome biogenesis [goid 7046] [evidence IEA]; rRNA processing [goid 6364] [evidence IEA]	1	+	20126596-20126645	ILMN_2764819	GCCAAGCATTCTTCAATTGGGGGCTAGGGTAGGGTATGGCTGTTGATAAC	2394	S	2370671	NP_033022.1	NM_008996.3	NM_008996.2	RefSeq	NM_008996.3	Mus musculus	Rab1	mKIAA3012; Gtbp; Rab-1; Ypt1; Rab1A	RAB1	ILMN_223498		1.57373	1.68753	1.89562	1.81775	1.91403	1.8866	1.54052	1.64526	1.87531	1.92257	1.56076	1.88727	1.6732	1.76248	0.0480585	2	-1.2191	0.000296555	0.0651706	-2.63334
NM_027900.3	10	10qD3	Mus musculus R3H domain containing 2 (R3hdm2), mRNA. XM_899252 XM_899263 XM_899266 XM_899270 XM_899277 XM_899286 XM_907380 XM_920311 XM_920324 XM_920334 XM_920346 XM_920357 XM_920367 XM_920384 XM_920392 XM_920401 XM_920409 XM_920417 XM_920428 XM_920439 XM	71750	76559939	R3HDM2	scl071750.18_235-S-3	nucleus [goid 5634] [evidence IEA]			1	+	126936277-126936326	ILMN_2690203	GACAGACACAGTATTTAATTGCACATACAGATGTTTGCTGGGTTCACTGT	4047	S	1400441	NP_082176.3	NM_027900.3	scl071750.18_235	RefSeq	NM_027900.3	Mus musculus	R3hdm2	AU041262; MGC144089; 1300003K24Rik; mKIAA1002	R3HDM2	ILMN_217991		0.578242	0.482252	0.83849	0.725267	0.848852	0.718766	0.886274	0.845461	0.938987	0.937528	0.738696	0.972741	0.687475	0.793379	0.0342099	2	-1.23798	0.000703942	0.108969	-2.1455
XM_907304.2			PREDICTED: Mus musculus ATP-binding cassette, sub-family B (MDR/TAP), member 7, transcript variant 5 (Abcb7), mRNA.	11306	94408008	ABCB7	scl53939.16_446-S-3				1			ILMN_2647744	GCCAAGCATTTACCTTAGCACAGTTCTCTTGTTTATAGCAACCTATGCAG	5576	S	4150324	XP_912397.1	XM_907304.2	scl53939.16_446	RefSeq	XM_907304.2	Mus musculus	Abcb7		ABCB7	ILMN_238988		0.612168	0.637535	0.707115	0.718839	0.834912	0.620613	0.537378	0.600396	0.859194	0.898914	0.61749	0.770197	0.626162	0.690407	0.0266837	2	-1.24077	3.94514e-05	0.0190395	-2.06603
NM_016769					31543221	SMAD3	scl35708.10_49-S-8				1			ILMN_2772582	AAGAGCCGTGTCCCCTCTTCTTATAAACGCCCTTCTAATAAACTTTTCAC	5010	S	6450671			scl35708.10_49	MEEBO	scl35708.10_49	Mus musculus	Smad3		SMAD3	ILMN_223981		1.89695	1.93405	2.32981	2.25684	2.30868	2.16682	1.71765	1.70424	2.17223	2.12055	1.96062	2.23186	1.94437	2.09858	0.0460912	2	-1.2493	0.00192786	0.184287	-3.26825
NM_013636.3	5	5qF	Mus musculus protein phosphatase 1, catalytic subunit, gamma isoform (Ppp1cc), mRNA.	19047	118130839	PPP1CC	scl019047.11_32-S-1	mitochondrial outer membrane [goid 5741] [evidence IDA]; mitochondrion [goid 5739] [evidence IDA]	hydrolase activity [goid 16787] [evidence IEA]; manganese ion binding [goid 30145] [evidence IEA]; protein phosphatase type 1 activity [goid 163] [evidence IMP]; metal ion binding [goid 46872] [evidence IEA]; iron ion binding [goid 5506] [evidence IEA]; p	glycogen metabolism [goid 5977] [evidence IEA]; carbohydrate metabolism [goid 5975] [evidence IEA]; cell cycle [goid 7049] [evidence IEA]; protein amino acid dephosphorylation [goid 6470] [evidence IDA]; cell division [goid 51301] [evidence IEA]	1	+	122624927-122624976	ILMN_1229753	GGAAGTTAATGACACTTTGTACAGTTCCCATATAGTCTATTCACTGAGTG	2028	S	6380300	NP_038664.2	NM_013636.3	scl0019047.1_2	RefSeq	NM_013636.3	Mus musculus	Ppp1cc	PP1; dis2m1	PPP1CC	ILMN_212605		1.46885	1.24885	1.77004	1.72498	1.63767	1.57444	1.47127	1.38199	1.82982	1.94278	1.43485	1.78788	1.46446	1.61643	0.0175471	2	-1.25802	0.000134344	0.0393861	-2.82186
NM_023854.1	2	2qE1	Mus musculus zinc finger protein 289 (Zfp289), mRNA.	77038	12963846	ZFP289	scl077038.16_27-S-2			regulation of GTPase activity [goid 43087] [evidence IEA]	1	+	91115966-91116015	ILMN_2450215	GTGGTGACGACAGCAAGAACCCTGAGTCCCAGGCTGGAGATGCCGGTCTT	1614	S	3870711	NP_076343.1	NM_023854.1	NM_023854.1	RefSeq	NM_023854.1	Mus musculus	Zfp289	2310032E02Rik	ZFP289	ILMN_188151		-0.0595977	0.186948	0.148871	-0.0928464	0.177397	-0.0668883	-0.14576	0.119242	0.170097	0.215353	0.0266955	0.187452	0.00709267	0.0352513	0.00477436	2	-1.35547	0	0	-2.73667
[truncated: 1 more columns]

## Sheet: (selector__P8AL_R1AL
ACCESSION	CHROMOSOME	CYTOBAND	DEFINITION	ENTREZ_GENE_ID	GI	ILMN_GENE	OBSOLETE_PROBE_ID	ONTOLOGY_COMPONENT	ONTOLOGY_FUNCTION	ONTOLOGY_PROCESS	PA call	PROBE_CHR_ORIENTATION	PROBE_COORDINATES	PROBE_ID	PROBE_SEQUENCE	PROBE_START	PROBE_TYPE	ProbeID	PROTEIN_PRODUCT	REFSEQ_ID	SEARCH_KEY	SOURCE	SOURCE_REFERENCE_ID	SPECIES	SYMBOL	SYNONYMS	TargetID	TRANSCRIPT	UNIGENE_ID	z02-R1-CR A	z02-R1-CR A Repeat	z03-R1-AL B	z04-R1-CR B	z05-R1-AL C	z06-R1-CR C	z08-P8-CR A	z08-P8-CR A Repeat	z09-P8-AL B	z09-P8-AL B Repeat	z10-P8-CR B	z11-P8-AL C	z12-P8-CR C	(mean)(SAMPLE ANOVA)	p(A)(SAMPLE ANOVA)	selector(A)(SAMPLE ANOVA)	(fold change) P8AL-R1AL	(p) P8AL-R1AL	(fdr) P8AL-R1AL	(zratio) P8AL-R1AL
NM_010185.4	1	1qH3	Mus musculus Fc receptor, IgE, high affinity I, gamma polypeptide (Fcer1g), mRNA.	14127	91932796	FCER1G	scl15940.5.1_15-S-5	lipid raft [goid 45121] [evidence TAS]; external side of plasma membrane [goid 9897] [evidence IDA]; integral to plasma membrane [goid 5887] [evidence IDA]; membrane [goid 16020] [evidence IEA]; plasma membrane [goid 5886] [evidence IEA]; integral to memb	IgE binding [goid 19863] [evidence IDA]; transmembrane receptor activity [goid 4888] [evidence IEA]; protein binding [goid 5515] [evidence IPI]; IgG binding [goid 19864] [evidence IMP]; receptor activity [goid 4872] [evidence IEA]	positive regulation of immune response [goid 50778] [evidence IMP]; positive regulation of interleukin-10 biosynthesis [goid 45082] [evidence IMP]; positive regulation of type III hypersensitivity [goid 1805] [evidence IMP]; regulation of immune response	1	-	173159940-173159989	ILMN_1245543	GAACAGACGTGCTTGGCTGCATTCTTTTCCCACTTCTAATTCTCTCCGAG	371	S	5550020	NP_034315.1	NM_010185.4	scl15940.5.1_15	RefSeq	NM_010185.4	Mus musculus	Fcer1g	Fce1g; FcRgamma; FcR[g]; FcR-gamma; Ly-50; AI573376; CD23	FCER1G	ILMN_222385		-0.667041	-0.813493	-0.611378	-0.574947	-0.549999	-0.716644	2.1516	2.2293	2.13329	2.17888	2.48343	1.90035	2.0059	0.755457	1.23404e-06	2	11.0329	0	0	12.2456
NM_183299					50233843	LOC280487	scl00280487.1_157-S-3				1			ILMN_2757958	CATCCTGTGTTTTAAGTTGGTAAACAAATAATCTGCGCATGAGCCAAGGG	3021	S	5910112			scl00280487.1_157	MEEBO	scl00280487.1_157	Mus musculus	LOC280487		LOC280487	ILMN_223002		0.221004	0.255609	0.143661	0.126416	0.0134362	0.230274	2.37163	2.02407	2.20767	2.08975	1.56822	2.04369	1.92827	1.08543	0.000120798	2	6.89577	0	0	9.65094
NM_001081048.1	6	6qF1	Mus musculus solute carrier family 25 (mitochondrial carrier), member 18 (Slc25a18), mRNA.	71803	124486669	SLC25A18	scl29561.10.1_189-S-4	mitochondrial inner membrane [goid 5743] [evidence IDA]; integral to membrane [goid 16021] [evidence IEA]; mitochondrion [goid 5739] [evidence IEA]; membrane [goid 16020] [evidence IEA]	transporter activity [goid 5215] [evidence IEA]; binding [goid 5488] [evidence IEA]; symporter activity [goid 15293] [evidence IEA]	transport [goid 6810] [evidence IEA]	1	+	120743980-120744029	ILMN_2704027	ATCCTAACCTTGCCGCCCTAACAGATCAGAAGTGCACCTGTGCCCTCGCG	1537	S	4540047	NP_001074517.1	NM_001081048.1	scl29561.10.1_189	RefSeq	NM_001081048.1	Mus musculus	Slc25a18	MGC151205; AW125787; 1500015I14Rik	SLC25A18	ILMN_227316		1.52386	1.29884	0.887801	1.00014	0.882183	1.26916	2.93747	2.86945	2.58776	2.49125	2.45696	2.97903	2.86257	1.93869	0.000227305	2	6.6395	0	0	8.9498
XM_001481017.1	14	14qE4	PREDICTED: Mus musculus hypothetical protein LOC100043821 (LOC100043821), mRNA.	100043821	149265864	LOC100043821	scl0015598.1_13-S-2				1	-	114819895-114819944	ILMN_2610737	GGATTTGACCTCTATCTCCACTCTCATTAATATGGGTGGCCTATTTGCTC	3476	S	3940162	XP_001481067.1	XM_001481017.1	NM_010490.2	RefSeq	XM_001481017.1	Mus musculus	LOC100043821		LOC100043821	ILMN_311250		2.69323	2.71467	2.92921	2.65865	2.70164	3.04895	4.23074	3.91443	4.32087	4.3228	4.09075	4.47045	4.36892	3.55134	5.49708e-05	2	6.2522	0	0	7.44983
NM_008134.2	15	15qF3	Mus musculus glycosylation dependent cell adhesion molecule 1 (Glycam1), mRNA.	14663	142370881	GLYCAM1	scl46653.2.1_18-S-2	plasma membrane [goid 5886] [evidence IEA]	protein binding [goid 5515] [evidence IEA]	cell adhesion [goid 7155] [evidence IEA]	1	-	103393323-103393372	ILMN_2640849	GATTTGTAACTGGTGCAGAAGACATAATCTCTGGTGCCAGTCGTATCACG	445	S	1740068	NP_032160.1	NM_008134.2	NM_008134.1	RefSeq	NM_008134.2	Mus musculus	Glycam1	Sgp50	GLYCAM1	ILMN_213794		1.94605	1.92932	1.39929	1.22179	1.33862	1.95412	3.28482	3.12028	2.95776	2.96099	3.02198	2.91976	3.02358	2.30678	0.00064943	2	5.08873	0	0	7.40066
NM_030143.3	3	3qG3	Mus musculus DNA-damage-inducible transcript 4-like (Ddit4l), mRNA.	73284	141803339	DDIT4L	scl22560.5_561-S-8		molecular_function [goid 3674] [evidence ND ]		1	+	137291136-137291185	ILMN_2695819	TGGTGAGGCTTCTCAGGCATGGACATAGATCTTTTACCCGTTAGCAGTTC	2497	S	3370292	NP_084419.2	NM_030143.3	NM_030143.2	RefSeq	NM_030143.3	Mus musculus	Ddit4l	1700108M02Rik; 1700037B15Rik; Smhs1; REDD2; RTP801L	DDIT4L	ILMN_218436		0.680674	0.715889	0.488091	0.555203	0.593542	0.715887	2.12712	1.93467	2.14614	2.14331	1.90848	2.03645	2.07918	1.33308	2.03501e-06	2	4.43126	0	0	7.30954
NM_016678					7710063	RECK	scl053614.23_117-S-4				1			ILMN_2769877	CTGCTTTTTGTAATGTGCACAGTGTGGATAAGTGTGTGTCCGACTTTCCT	3818	S	840079			scl053614.23_117	MEEBO	scl053614.23_117	Mus musculus	Reck		RECK	ILMN_223820		0.154467	0.123172	-0.125896	0.0112313	-0.101051	0.119486	1.44185	1.55939	1.54365	1.50143	1.35663	1.43874	1.434	0.727311	1.5199e-07	2	4.25376	0	0	7.56501
NR_003568.1			Mus musculus G protein-coupled receptor 137B, pseudogene (Gpr137b-ps) on chromosome 13.		148612896	GPR137B-PS	scl0083924.2_168-S-4				1			ILMN_2455850	CCGCCACTCAAGCATTCCAAGTTAAGGGGAAGCAGAGTACCACGGTCTGT	1746	S	1990603		NR_003568.1	scl0083924.2_168	RefSeq	NR_003568.1	Mus musculus	Gpr137b-ps	2310041G17Rik	GPR137B-PS	ILMN_332517		-0.177328	-0.138589	-0.147628	0.189191	-0.051962	0.125604	1.36313	1.41792	1.4198	1.531	1.51859	1.48654	1.42005	0.714599	1.21175e-05	2	4.02134	0	0	7.32128
NM_009349.3		6qB3	Mus musculus indolethylamine N-methyltransferase (Inmt), mRNA.	21743	145966708	INMT	scl28971.3_6-S-1		transferase activity [goid 16740] [evidence IEA]; methyltransferase activity [goid 8168] [evidence IEA]; amine N-methyltransferase activity [goid 30748] [evidence IEA]		1			ILMN_1231445	CAGCACCAACATCCATCCCCTTTGCTCTTATTGTACCCTGTTGAAAGTTC	948	S	2320020	NP_033375.1	NM_009349.3	scl28971.3_6	RefSeq	NM_009349.3	Mus musculus	Inmt	Temt	INMT	ILMN_246327		0.057873	-0.00721928	-0.346277	-0.418219	-0.419101	-0.27237	0.86798	0.862306	1.58785	1.58031	1.51808	0.424113	1.02969	0.402961	0.0116644	2	3.92057	0.0172229	0.0584597	6.54671
NM_008306.4		18qE1	Mus musculus N-deacetylase/N-sulfotransferase (heparan glucosaminyl) 1 (Ndst1), mRNA.	15531	145279230	NDST1	scl0015531.1_129-S-1	membrane [goid 16020] [evidence IEA]; integral to membrane [goid 16021] [evidence IEA]	transferase activity [goid 16740] [evidence IEA]; hydrolase activity [goid 16787] [evidence IEA]; [heparan sulfate]-glucosamine N-sulfotransferase activity [goid 15016] [evidence TAS]; sulfotransferase activity [goid 8146] [evidence IEA]; catalytic activi	smoothened signaling pathway [goid 7224] [evidence IGI]; midbrain development [goid 30901] [evidence IGI]; fibroblast growth factor receptor signaling pathway [goid 8543] [evidence IMP]; protein amino acid sulfation [goid 6477] [evidence TAS]; respiratory	1			ILMN_1221634	CATGAGACTATTTATCCCTAGTGTTGCCCTAAGAGGTAGGGCCTTTTACC	5821	S	5340121	NP_032332.2	NM_008306.4	scl51375.1_32	RefSeq	NM_008306.4	Mus musculus	Ndst1	NDST-1; 1200015G06Rik; Hsst	NDST1	ILMN_253710		0.32575	0.675401	-0.0654702	0.339913	0.456716	0.395177	1.52149	1.55832	1.49148	1.55809	1.50161	1.78807	1.41286	0.916758	0.000201855	2	3.68195	1.5129e-06	1.42072e-05	6.80828
NM_030687.1	6	6qG2	Mus musculus solute carrier organic anion transporter family, member 1a4 (Slco1a4), mRNA.	28250	13507613	SLCO1A4	scl0001096.1_118-S-1	integral to membrane [goid 16021] [evidence IEA]; membrane [goid 16020] [evidence IEA]	organic anion transporter activity [goid 8514] [evidence IDA]; transporter activity [goid 5215] [evidence IEA]	ion transport [goid 6811] [evidence IEA]; transport [goid 6810] [evidence IEA]	1	-	141766247-141766296	ILMN_1258323	AGCTATATAATGACCTGTGACAATTTCCCAGTTGCTGGATTAACCACCTC	1502	S	6660592	NP_109612.1	NM_030687.1	NM_030687.1	RefSeq	NM_030687.1	Mus musculus	Slco1a4	Slc21a5; AI785519; Oatp2	SLCO1A4	ILMN_201523		0.148336	0.0471056	-0.391792	-0.254779	-0.268113	0.199813	1.38106	1.4411	1.23783	1.26542	0.864091	0.881123	1.2692	0.506677	0.00103568	2	3.36168	1.83187e-13	3.62442e-12	6.55029
NM_010917.1	13	13qA1	Mus musculus nidogen 1 (Nid1), mRNA.	18073	6754853	NID1	scl45062.20_217-S-4	basement membrane [goid 5604] [evidence TAS]; membrane [goid 16020] [evidence IEA]; extracellular matrix (sensu Metazoa) [goid 5578] [evidence IDA]	calcium ion binding [goid 5509] [evidence IEA]; protein binding [goid 5515] [evidence IPI]	cell-matrix adhesion [goid 7160] [evidence IDA]; cell adhesion [goid 7155] [evidence IEA]	1	+	13604168-13604217	ILMN_2623578	CCACCTCGACCTGCTTACATTGGACTGGGAATCTAAATTGGGAGGGAGTC	5583	S	60504	NP_035047.1	NM_010917.1	NM_010917.1	RefSeq	NM_010917.1	Mus musculus	Nid1	nidogen-1; A630025O17; entactin; entactin-1; Nid	NID1	ILMN_212169		0.564212	0.589595	0.324999	0.0687959	0.0469729	0.163371	0.707293	0.757436	1.52176	1.68326	1.54844	1.4725	1.73211	0.815045	0.0128022	2	3.2665	0	0	6.18122
NM_008409.2	X	XqD	Mus musculus integral membrane protein 2A (Itm2a), mRNA.	16431	51556453	ITM2A	scl0002945.1_58-S-2	membrane [goid 16020] [evidence IEA]			1	-	104594928-104594977	ILMN_2607377	CCTAGGCCTCTCATTCATCTTGGCAGGACTGATTGTTGGTGGAGCCTGCA	315	S	460576	NP_032435.2	NM_008409.2	scl53912.6.1_25	RefSeq	NM_008409.2	Mus musculus	Itm2a	E25; AW108051; Itm2	ITM2A	ILMN_208858		0.641093	0.762439	-0.216287	-0.0197749	-0.165645	0.277687	0.298362	0.466784	1.23137	0.952881	1.37696	1.02025	1.37861	0.582263	0.0435292	2	3.15228	0	0	6.20778
XM_001475483.1			PREDICTED: Mus musculus similar to Pre-B-cell leukemia transcription factor interacting protein 1 (LOC100046056), mRNA.	100046056	149251562	LOC100046056	scl00229534.2_23-S-2				1			ILMN_2679937	CAGGCGACGATGATGAAGTGGATGACTTTGAGGACTTTGTCTTCGGCCAC	1940	S	70131	XP_001475533.1	XM_001475483.1	scl22970.11_36	RefSeq	XM_001475483.1	Mus musculus	LOC100046056		LOC100046056	ILMN_314074		2.52455	2.49387	0.702505	1.47296	1.22627	2.32385	2.27158	2.35017	2.18556	2.09951	2.10904	2.08983	1.95849	1.88646	0.0412899	2	3.13476	1.04663e-05	8.54126e-05	5.53143
NM_130861.2	6	6qG2	Mus musculus solute carrier organic anion transporter family, member 1a5 (Slco1a5), mRNA.	108096	141801812	SLCO1A5	scl0108096.1_4-S-1	integral to plasma membrane [goid 5887] [evidence ISS]; membrane [goid 16020] [evidence IEA]; integral to membrane [goid 16021] [evidence IEA]	bile acid transporter activity [goid 15125] [evidence ISS]; transporter activity [goid 5215] [evidence IEA]	ion transport [goid 6811] [evidence IEA]; transport [goid 6810] [evidence IEA]	1	-	142183092-142183141	ILMN_1255691	GCACATTGCACTTCCTTTGAATCATGAGAGGTACGAGAGGAACTCTTTTC	2146	S	6520681	NP_570931.1	NM_130861.2	NM_130861.1	RefSeq	NM_130861.2	Mus musculus	Slco1a5	Slc21a7; Oatp3	SLCO1A5	ILMN_221283		0.0526191	0.0721249	-0.213945	-0.0703372	-0.0639334	0.0210265	1.26277	1.25657	1.2581	1.30124	1.14221	1.04202	1.08975	0.552027	8.14673e-06	2	3.08155	0	0	6.07683
NM_013568.3					34328479	KCNA6	scl0016494.1_229-S-2				1			ILMN_2760927	GCTGGTCTGATCAAAGGAGAGGAGGTGTTAGGATGATCTGGGATCGGAAG	5229	S	2470576		NM_013568.3	scl28393.5.1_16	MEEBO	scl28393.5.1_16	Mus musculus	Kcna6		KCNA6	ILMN_209499		0.965605	1.00296	0.355369	0.472271	0.33985	0.850355	1.47322	1.47445	1.52565	1.47042	1.24834	1.59869	1.282	1.01113	0.000964258	2	3.04428	0	0	5.72589
NM_007669.3	17	17qA3.3	Mus musculus cyclin-dependent kinase inhibitor 1A (P21) (Cdkn1a), mRNA.	12575	142368234	CDKN1A	scl012575.1_2-S-1	nucleus [goid 5634] [evidence IDA]; cyclin-dependent protein kinase holoenzyme complex [goid 307] [evidence IPI]	kinase activity [goid 16301] [evidence IEA]; cyclin-dependent protein kinase inhibitor activity [goid 4861] [evidence IDA]; protein binding [goid 5515] [evidence IPI]; cyclin binding [goid 30332] [evidence IPI]; zinc ion binding [goid 8270] [evidence IEA]	response to UV [goid 9411] [evidence IMP]; cell cycle [goid 7049] [evidence IEA]; negative regulation of apoptosis [goid 43066] [evidence IMP]; negative regulation of cell proliferation [goid 8285] [evidence IMP]; positive regulation of B cell proliferati	1	+	29235685-29235734	ILMN_1214871	GTCGCTGTCTTGCACTCTGGTGTCTGAGCGGCCTGAAGATTCCCCGGGTG	431	S	6400706	NP_031695.1	NM_007669.3	NM_007669.2	RefSeq	NM_007669.3	Mus musculus	Cdkn1a	mda6; p21WAF; Waf1; p21Cip1; SDI1; P21; CIP1; CDKI; Cdkn1; CAP20	CDKN1A	ILMN_209664		1.6044	1.70322	0.474828	1.2116	1.06177	1.07014	1.80722	1.84809	1.93943	1.89459	2.44899	1.91995	1.99774	1.55361	0.0108968	2	2.97689	7.64525e-05	0.000527833	5.47524
NM_016974.1	7	7qB4	Mus musculus D site albumin promoter binding protein (Dbp), mRNA.	13170	8393239	DBP	scl32668.4.1_181-S-2	nucleus [goid 5634] [evidence IEA]	sequence-specific DNA binding [goid 43565] [evidence IEA]; protein dimerization activity [goid 46983] [evidence IEA]; transcription factor activity [goid 3700] [evidence IEA]; DNA binding [goid 3677] [evidence IEA]	transcription [goid 6350] [evidence IEA]; rhythmic process [goid 48511] [evidence IEA]; regulation of transcription, DNA-dependent [goid 6355] [evidence TAS]; circadian rhythm [goid 7623] [evidence TAS]	1	+	52965323-52965372	ILMN_2616226	CCAGTGGTCTGGCCAGCTAGGTGCCCGAAGAACGTCATGATGCAGACAAA	1443	S	4200270	NP_058670.1	NM_016974.1	NM_016974.1	RefSeq	NM_016974.1	Mus musculus	Dbp		DBP	ILMN_211471		1.52079	1.56569	1.6943	1.69551	1.86582	2.07724	2.76758	2.58252	2.69561	2.75267	2.53063	2.81004	3.11688	2.27744	0.00378321	2	2.92394	0	0	4.58598
NM_080555.2	4	4qC6	Mus musculus phosphatidic acid phosphatase type 2B (Ppap2b), mRNA.	67916	86262159	PPAP2B	scl25185.2.323_16-S-1	membrane [goid 16020] [evidence IEA]; endoplasmic reticulum [goid 5783] [evidence IEA]	hydrolase activity [goid 16787] [evidence IEA]; phosphatidate phosphatase activity [goid 8195] [evidence IEA]; lipid phosphatase activity [goid 42577] [evidence IMP]	regulation of Wnt receptor signaling pathway [goid 30111] [evidence IDA]; development [goid 7275] [evidence IEA]; blood vessel development [goid 1568] [evidence IMP]; gastrulation (sensu Mammalia) [goid 10003] [evidence IMP]; phospholipid metabolism [goid	1	+	104830499-104830548	ILMN_1247753	AACAACCCGAGGAAGGGCGGCAGCAAGCGGGTGCTGCTCATCTGCCTGGA	548	S	4730280	NP_542122.1	NM_080555.2	scl0067916.1_299	RefSeq	NM_080555.2	Mus musculus	Ppap2b	AV025606; Ppab2b; Lpp3; D4Bwg1535e; 1110003O22Rik; D4Bwg0538e; 2610002D05Rik	PPAP2B	ILMN_212849		0.796735	0.891404	0.149083	0.444275	0.718402	1.25227	1.74498	1.79252	1.53977	1.60773	1.85665	1.68963	1.81844	1.20102	0.00611034	2	2.88983	6.02053e-05	0.000424959	5.56748
NM_009124.4		13qA5	Mus musculus ataxin 1 (Atxn1), mRNA.	20238	145966747	ATXN1	scl44029.9_118-S-1	nucleus [goid 5634] [evidence IEA]; nuclear inclusion body [goid 42405] [evidence IDA]	RNA binding [goid 3723] [evidence IDA]		1			ILMN_1254409	CACCAGAAGCCAGGTCTGAGGGTCTTCTTCAGCGCCATTGAGAGTTTCCC	5037	S	5550156	NP_033150.2	NM_009124.4	NM_009124.2	RefSeq	NM_009124.4	Mus musculus	Atxn1	C85907; Sca1; Atx1; Ataxin-1	ATXN1	ILMN_213000		-0.382745	-0.406568	-0.453097	-0.412591	-0.416106	-0.422852	0.949953	1.02027	0.689327	0.695496	1.08691	0.972708	0.892444	0.250395	5.42262e-06	2	2.88552	0	0	5.96661
NM_027920.4	6	6qE3	Mus musculus membrane-associated ring finger (C3HC4) 8 (March8), mRNA.	71779	133892872	8-Mar	scl071779.8_36-S-1		zinc ion binding [goid 8270] [evidence IEA]; metal ion binding [goid 46872] [evidence IEA]; protein binding [goid 5515] [evidence IEA]		1	+	116359205-116359254	ILMN_1242531	GCTGCAGCTCAAGGAAAGCCCAAAGCATAGGGAGAGAAAAGGCACTTGTC	4168	S	60397	NP_082196.1	NM_027920.4	NM_027920.3	RefSeq	NM_027920.4	Mus musculus	8-Mar	1300017E09Rik; Mir	8-Mar	ILMN_218168		-0.220853	-0.296674	-0.139168	-0.195564	-0.190516	-0.23572	1.19529	1.32989	1.11385	1.14467	1.06235	1.00851	0.852836	0.425102	1.08878e-05	2	2.86944	0	0	5.77995
NM_011571.2	4	4qB1	Mus musculus testis specific protein kinase 1 (Tesk1), mRNA.	21754	31543856	TESK1	scl25516.10_536-S-1		kinase activity [goid 16301] [evidence IEA]; transferase activity [goid 16740] [evidence IEA]; protein-tyrosine kinase activity [goid 4713] [evidence IEA]; manganese ion binding [goid 30145] [evidence IEA]; nucleotide binding [goid 166] [evidence IEA]; me	protein amino acid phosphorylation [goid 6468] [evidence IEA]	1	+	43460830-43460879	ILMN_1231930	GAGTGCTGGAGGAATAGCAGTCTTAAAAATTGGCAGGCCGTAGGTTAAGG	3841	S	1990451	NP_035701.2	NM_011571.2	NM_011571.2	RefSeq	NM_011571.2	Mus musculus	Tesk1	AI326901	TESK1	ILMN_221299		0.152417	0.111111	0.844921	0.866324	0.933109	0.667887	1.46996	1.55913	1.93527	1.89721	1.79499	1.99919	1.70742	1.23715	0.00177362	2	2.86464	0	0	5.08311
NM_007670.3	4	4qC4	Mus musculus cyclin-dependent kinase inhibitor 2B (p15, inhibits CDK4) (Cdkn2b), mRNA.	12579	118131209	CDKN2B	scl24120.2_589-S-1		kinase activity [goid 16301] [evidence IEA]; cyclin-dependent protein kinase inhibitor activity [goid 4861] [evidence IEA]	cell cycle [goid 7049] [evidence IEA]	1	-	88952308-88952357	ILMN_1227240	GACAGACTCAACGTCCACAAAGCCCAGTGATGAATTGTAGTGGTAGCAGG	1155	S	6020040	NP_031696.1	NM_007670.3	scl24120.2_589	RefSeq	NM_007670.3	Mus musculus	Cdkn2b	MTS2; INK4b; p15INK4b; AV083695; p15; p15(INK4b)	CDKN2B	ILMN_212802		2.24927	2.09287	1.63133	1.86387	1.84385	2.03682	2.54926	2.51672	2.70005	2.64037	2.89899	2.65684	2.76371	2.3194	0.0014041	2	2.82413	0	0	4.43555
NM_027208.1	3	3qG3	Mus musculus 3-hydroxybutyrate dehydrogenase, type 2 (Bdh2), mRNA.	69772	23956201	BDH2	scl22583.12.1_160-S-2	cytoplasm [goid 5737] [evidence ISS]	oxidoreductase activity [goid 16491] [evidence IEA]; molecular_function [goid 3674] [evidence ND ]; 3-hydroxybutyrate dehydrogenase activity [goid 3858] [evidence ISS]; NAD binding [goid 51287] [evidence ISS]	metabolism [goid 8152] [evidence IEA]; fatty acid beta-oxidation [goid 6635] [evidence ISS]	1	+	134967315-134967364	ILMN_2641678	CCCGAGAGTGTGACTCTTTAATAGTCTCTCGTCTCTTCTGAAGCTGTGGT	953	S	1770397	NP_081484.1	NM_027208.1	NM_027208.1	RefSeq	NM_027208.1	Mus musculus	Bdh2	1810026B04Rik; Dhrs6	BDH2	ILMN_213872		0.16668	0.164823	-0.321672	-0.271803	-0.309991	-0.143544	1.42972	1.47488	0.873325	0.818654	0.988758	0.939224	1.23318	0.458388	0.000205338	2	2.78738	0	0	5.76147
NM_007738.3	9	9qF2	Mus musculus procollagen, type VII, alpha 1 (Col7a1), mRNA.	12836	115647998	COL7A1	scl0012836.2_219-S-7	extracellular matrix (sensu Metazoa) [goid 5578] [evidence IEA]; collagen [goid 5581] [evidence IEA]; cytoplasm [goid 5737] [evidence IEA]	serine-type endopeptidase inhibitor activity [goid 4867] [evidence IEA]; extracellular matrix structural constituent conferring tensile strength [goid 30020] [evidence IEA]	phosphate transport [goid 6817] [evidence IEA]; cell adhesion [goid 7155] [evidence IEA]	1	+	108886796-108886845	ILMN_2642335	TGTTGGGGGTGGCTGTGGGCAGTGAATGGATGTGACTGGTGTCCAACCTG	9074	S	2190072	NP_031764.2	NM_007738.3	scl0012836.2_219	RefSeq	NM_007738.3	Mus musculus	Col7a1	AW209154	COL7A1	ILMN_213926		0.417682	0.597888	-0.280643	-0.276243	-0.317193	0.299802	0.1387	0.253791	0.855228	0.945486	0.990376	0.967635	0.820987	0.361633	0.0383759	2	2.76316	0	0	5.70605
NM_016890.3	4	4qA5	Mus musculus dynactin 3 (Dctn3), mRNA.	53598	142380109	DCTN3	scl24417.1.36_21-S-1	microtubule associated complex [goid 5875] [evidence IDA]; dynactin complex [goid 5869] [evidence ISS]; perinuclear region [goid 48471] [evidence ISS]	molecular_function [goid 3674] [evidence ND ]; protein binding [goid 5515] [evidence ISS]	microtubule-based process [goid 7017] [evidence IDA]; mitosis [goid 7067] [evidence IEA]; cell cycle [goid 7049] [evidence IEA]; cytokinesis [goid 910] [evidence ISS]; cell division [goid 51301] [evidence IEA]	1	-	41670096-41670145	ILMN_1227925	ATGTGCAGCGGCTACAGTCTCGAGTGGAGGAGCTGGAGCGCTGGGTGTAC	45	S	6840131	NP_058586.2	NM_016890.3	NM_016890.2	RefSeq	NM_016890.3	Mus musculus	Dctn3	p24	DCTN3	ILMN_221427		0.958	1.2057	1.07823	0.978541	0.853254	1.07816	1.98922	2.06583	1.964	2.09841	2.24146	2.03969	2.24652	1.54271	3.43116e-05	2	2.76019	0	0	4.88458
NM_010607.1	1	1qH6	Mus musculus potassium channel, subfamily K, member 2 (Kcnk2), mRNA.	16526	6754431	KCNK2	scl016526.1_311-S-3	integral to plasma membrane [goid 5887] [evidence IEA]; voltage-gated potassium channel complex [goid 8076] [evidence IDA]; membrane [goid 16020] [evidence IEA]	voltage-gated ion channel activity [goid 5244] [evidence IEA]; potassium ion binding [goid 30955] [evidence IEA]; potassium channel activity [goid 5267] [evidence IEA]; ion channel activity [goid 5216] [evidence IEA]; voltage-gated potassium channel activ	ion transport [goid 6811] [evidence IEA]; transport [goid 6810] [evidence IEA]; potassium ion transport [goid 6813] [evidence IEA]; stabilization of membrane potential [goid 30322] [evidence TAS]; G-protein coupled receptor protein signaling pathway [goid	1	-	191031832-191031881	ILMN_1226055	GGAAGCTGACATGGTGGGATGTACCACGTATAAACTGTGAACTGGAGGAC	3506	S	7000497	NP_034737.1	NM_010607.1	NM_010607.1	RefSeq	NM_010607.1	Mus musculus	Kcnk2	A430027H14Rik; AI848635; TREK-1	KCNK2	ILMN_211329		1.7519	1.72098	1.34363	1.80752	1.79752	2.16793	2.435	2.3742	2.48789	2.43846	2.31771	2.55968	2.45276	2.11215	0.00613551	2	2.74252	3.3458e-05	0.000248417	4.49381
NM_175655.1	13	13qA3.1	Mus musculus histone cluster 1, H4f (Hist1h4f), mRNA.	319157	30061354	HIST1H4F	scl00319157.1_0-S-1	chromosome [goid 5694] [evidence IEA]; nucleus [goid 5634] [evidence IEA]; nucleosome [goid 786] [evidence IEA]	DNA binding [goid 3677] [evidence IEA]	nucleosome assembly [goid 6334] [evidence IEA]; chromosome organization and biogenesis (sensu Eukaryota) [goid 7001] [evidence IEA]	1	-	23643462-23643511	ILMN_1222313	ATGTCTGGTCGTGGTAAGGGAGGAAAAGGCCTGGGCAAAGGCGGCGCTAA	1	S	1090504	NP_783586.1	NM_175655.1	NM_175655.1	RefSeq	NM_175655.1	Mus musculus	Hist1h4f		HIST1H4F	ILMN_196722		1.48459	1.37177	1.52647	1.3859	1.51884	1.70884	2.47569	2.40883	2.4755	2.44878	2.4868	2.43912	2.61331	2.01151	4.51084e-05	2	2.72354	0	0	4.40633
NM_153534.2	13	13qB3	Mus musculus adenylate cyclase 2 (Adcy2), mRNA.	210044	124244091	ADCY2	scl43784.25.1_156-S-1	plasma membrane [goid 5886] [evidence TAS]; integral to membrane [goid 16021] [evidence IEA]; dendrite [goid 30425] [evidence IDA]; membrane [goid 16020] [evidence IDA]	phosphorus-oxygen lyase activity [goid 16849] [evidence IEA]; adenylate cyclase activity [goid 4016] [evidence TAS]; lyase activity [goid 16829] [evidence IEA]; metal ion binding [goid 46872] [evidence IEA]; magnesium ion binding [goid 287] [evidence IEA]	G-protein signaling, coupled to cAMP nucleotide second messenger [goid 7188] [evidence TAS]; intracellular signaling cascade [goid 7242] [evidence IEA]; cAMP biosynthesis [goid 6171] [evidence TAS]; adenylate cyclase activation [goid 7190] [evidence TAS];	1	-	68759066-68759115	ILMN_1255194	GGGCCTCAGCTGAGACTCGCGGCTTTTGTCACCTTGCTGTGTTGTCTTGT	4015	S	4610100	NP_705762.2	NM_153534.2	scl43784.25.1_156	RefSeq	NM_153534.2	Mus musculus	Adcy2	MGC47193; mKIAA1060	ADCY2	ILMN_218425		0.135332	0.186314	-0.11525	-0.0156269	-0.0260657	0.224516	1.07931	1.1395	1.20628	1.11532	1.0656	0.95349	0.900791	0.540837	7.29701e-05	2	2.71443	0	0	5.42409
NM_008183.3	3	3qF2.3	Mus musculus glutathione S-transferase, mu 2 (Gstm2), mRNA.	14863	141802539	GSTM2	scl014863.1_325-S-3		transferase activity [goid 16740] [evidence IEA]; glutathione transferase activity [goid 4364] [evidence IEA]	metabolism [goid 8152] [evidence IEA]	1	-	107784637-107784686	ILMN_2624854	GTGTGCTGCCTTGGTCCTCAGAGTAAGCAGCTAAGCCCCATTTGGTTCTC	980	S	4730341	NP_032209.1	NM_008183.3	NM_008183.2	RefSeq	NM_008183.3	Mus musculus	Gstm2	Gstb2; Gstb-2	GSTM2	ILMN_196580		1.2156	1.23757	1.1496	1.36384	1.05318	0.921515	2.20581	2.17401	2.12057	2.04973	2.4224	2.02423	2.16287	1.66396	0.000282461	2	2.66108	0	0	4.57773
NM_007556.2	13	13qA3.3	Mus musculus bone morphogenetic protein 6 (Bmp6), mRNA.	12161	118131176	BMP6	scl012161.8_3-S-5	extracellular region [goid 5576] [evidence IEA]	cytokine activity [goid 5125] [evidence IEA]; growth factor activity [goid 8083] [evidence IEA]; protein binding [goid 5515] [evidence IPI]	osteoblast differentiation [goid 1649] [evidence IGI]; cartilage development [goid 51216] [evidence IEA]; ossification [goid 1503] [evidence IEA]; cell differentiation [goid 30154] [evidence IMP]; growth [goid 40007] [evidence IEA]; development [goid 7275	1	+	38591512-38591561	ILMN_2705217	CTCTCGGTGGTGTGAGAATGTACTAATCTCTGTCAAGACAAACTGTAGCA	2325	S	2100128	NP_031582.1	NM_007556.2	scl012161.8_3	RefSeq	NM_007556.2	Mus musculus	Bmp6	Vgr-1; D13Wsu115e; Vgr1	BMP6	ILMN_219171		1.26611	1.47724	1.18363	0.891049	0.857082	0.935705	2.28608	2.27446	1.86038	1.92856	1.74788	2.16365	2.15412	1.53457	0.00330631	2	2.65515	8.57145e-06	7.13456e-05	4.67505
XM_126120.5					38091506	ALDOC	scl41206.9_150-S-3				1			ILMN_2613344	GCTCTGTGTGGCCTGACCTTATAATCAAAGCAGCTAACTCAGCAATTTCC	2305	S	450121		XM_126120.5	scl41206.9_150	MEEBO	scl41206.9_150	Mus musculus	Aldoc		ALDOC	ILMN_211180		1.64207	1.66105	0.942127	0.605265	0.480525	1.33078	2.16418	2.24833	1.80928	1.7243	1.87007	1.69987	1.80465	1.43488	0.0321257	2	2.65355	1.09117e-05	8.86957e-05	4.91827
NM_018760.2	5	5qE1	Mus musculus solute carrier family 4 (anion exchanger), member 4 (Slc4a4), mRNA.	54403	133922579	SLC4A4	scl054403.19_44-S-6	integral to plasma membrane [goid 5887] [evidence TAS]	symporter activity [goid 15293] [evidence IEA]; sodium ion binding [goid 31402] [evidence IEA]; sodium:bicarbonate symporter activity [goid 8510] [evidence ISS]; anion exchanger activity [goid 15380] [evidence IEA]	ion transport [goid 6811] [evidence IEA]; regulation of pH [goid 6885] [evidence TAS]; transport [goid 6810] [evidence IEA]; bicarbonate transport [goid 15701] [evidence ISS]; sodium ion transport [goid 6814] [evidence IDA]	1	+	89626737-89626786	ILMN_2775845	GCCCTAGTCGGCGTGGACACTCCGAAGCTCATTGTACCAAGTGAGTTCAA	2296	S	1850040	NP_061230.2	NM_018760.2	NM_018760.1	RefSeq	NM_018760.2	Mus musculus	Slc4a4	NBC; NBC1; AI835705	SLC4A4	ILMN_219084		0.228685	0.200389	-0.414874	-0.338094	-0.186211	0.0441314	0.594621	0.869236	0.667545	0.655548	0.698747	1.04509	0.648088	0.298772	0.00345554	2	2.63613	1.58921e-07	1.72313e-06	5.45387
XM_001471994.1			PREDICTED: Mus musculus similar to N-cadherin (LOC100044363), mRNA.	100044363	149269900	LOC100044363	scl012558.4_4-S-1				1			ILMN_1247861	AAGCTGGTATCTATGAAGTTCCCATCATTATCACAGATTCAGGGAATCCC	2352	S	2450451	XP_001472044.1	XM_001471994.1	scl0002172.1_30	RefSeq	XM_001471994.1	Mus musculus	LOC100044363		LOC100044363	ILMN_310627		1.41599	1.38443	0.958717	1.14388	1.18037	1.72795	1.71926	1.74996	2.04828	2.05553	1.52547	2.02389	1.95065	1.56945	0.0187404	2	2.62199	0	0	4.55664
NM_009610.1	6	6qC3	Mus musculus actin, gamma 2, smooth muscle, enteric (Actg2), mRNA.	11468	6752951	ACTG2	scl28794.10.1_120-S-2	cytoskeleton [goid 5856] [evidence IEA]	ATP binding [goid 5524] [evidence IEA]; structural molecule activity [goid 5198] [evidence IEA]; nucleotide binding [goid 166] [evidence IEA]; protein binding [goid 5515] [evidence IEA]; structural constituent of cytoskeleton [goid 5200] [evidence IEA]	cytoskeleton organization and biogenesis [goid 7010] [evidence IEA]	1	-	83462933-83462982	ILMN_2609642	TCTAAAGTCAGAGGGCCTTCTCTGGGGATCCCCACAAGACTGCTGTCACC	1163	S	4780180	NP_033740.1	NM_009610.1	NM_009610.1	RefSeq	NM_009610.1	Mus musculus	Actg2	SMGA; Act4; ACTA3; Act-4	ACTG2	ILMN_210831		-0.0922404	-0.0226889	-0.253241	-0.340803	-0.244906	0.215623	0.115301	0.149641	0.606179	0.695358	1.15534	1.13054	0.941723	0.323351	0.0454851	2	2.60745	2.03022e-05	0.000157683	5.268
NM_013568.3					34328479	KCNA6	scl28393.5.1_16-S-3				1			ILMN_2596386	TGTGCTGCAGAGTCGCCCAGGCACTCGCTGGCTGAGGAAGAGTAACTAAT	5289	S	1400086		NM_013568.3	scl28393.5.1_16	MEEBO	scl28393.5.1_16	Mus musculus	Kcna6		KCNA6	ILMN_209499		0.898761	0.979698	0.329662	0.368927	0.292519	0.823854	1.19334	1.26879	1.33164	1.36059	1.11239	1.42085	1.07209	0.884403	0.00283279	2	2.60112	0	0	5.02154
NM_009935.1		1qD	Mus musculus procollagen, type VI, alpha 3 (Col6a3), mRNA.	12835	31791060	COL6A3	scl0012835.1_152-S-1	extracellular matrix (sensu Metazoa) [goid 5578] [evidence IEA]; extracellular space [goid 5615] [evidence IDA]; collagen [goid 5581] [evidence IEA]; cytoplasm [goid 5737] [evidence IEA]	serine-type endopeptidase inhibitor activity [goid 4867] [evidence IEA]; extracellular matrix structural constituent conferring tensile strength [goid 30020] [evidence IEA]; ATP binding [goid 5524] [evidence IEA]; DNA ligase (ATP) activity [goid 3910] [ev	cell adhesion [goid 7155] [evidence IEA]; DNA replication [goid 6260] [evidence IEA]; DNA recombination [goid 6310] [evidence IEA]; phosphate transport [goid 6817] [evidence IEA]; DNA repair [goid 6281] [evidence IEA]	1			ILMN_1249220	TAGAAGAAATCAGACCTCTTTCCTGTGTGCATTGCTGGGACAAATGCCTC	8547	S	2640717	NP_034065.1	NM_009935.1	scl16486.1.103_29	RefSeq	NM_009935.1	Mus musculus	Col6a3	Col6a-3; AI507288	COL6A3	ILMN_318396		0.314782	0.452046	-0.499256	-0.548276	-0.551205	-0.171147	0.467989	0.440178	0.375251	0.316303	0.34582	0.859864	0.550459	0.114428	0.0203844	2	2.56443	2.73984e-06	2.46927e-05	5.38754
XM_001476544.1		5qF	PREDICTED: Mus musculus tetratricopeptide repeat domain 28 (Ttc28), mRNA.	209683	149254321	TTC28	scl27427.17_318-S-1				1			ILMN_1220397	CCGAAGTCACAGCCACAATGCAATAACTCGCGTTGAAAGCTTGCATCCCC	8006	S	6980739	XP_001476594.1	XM_001476544.1	scl27426.1.1_105	RefSeq	XM_001476544.1	Mus musculus	Ttc28		TTC28	ILMN_310231		1.16162	1.35536	0.269679	1.04488	1.00294	1.47968	1.38762	1.42794	1.61585	1.64535	1.50345	1.67418	1.28488	1.24248	0.0344629	2	2.45029	0.00609538	0.0247592	4.75541
NM_029770.2	10	10qB4	Mus musculus unc-5 homolog B (C. elegans) (Unc5b), mRNA.	107449	85861261	UNC5B	scl0107449.1_138-S-3	membrane [goid 16020] [evidence IEA]	receptor activity [goid 4872] [evidence IEA]; protein binding [goid 5515] [evidence IEA]	development [goid 7275] [evidence IEA]; apoptosis [goid 6915] [evidence IEA]; signal transduction [goid 7165] [evidence IEA]	1	-	60227551-60227600	ILMN_2523316	CTAGGGACCGCTCTCTTATCCCGGGTCGAGTTCAGTTCAGGCAAACTGCT	3609	S	2370279	NP_084046.2	NM_029770.2	scl0327759.1_278	RefSeq	NM_029770.2	Mus musculus	Unc5b	6330415E02Rik; Unc5h2; A630020F16; D10Bwg0792e	UNC5B	ILMN_226206		0.287465	0.269377	-0.323625	0.168725	0.454205	0.588219	0.675839	0.675955	1.21826	1.17534	1.31167	1.08156	0.756699	0.621902	0.0426125	2	2.42565	0.00601912	0.0244874	5.11331
NM_011599.3	4	4qC3	Mus musculus transducin-like enhancer of split 1, homolog of Drosophila E(spl) (Tle1), mRNA. XM_984202 XM_984240 XM_984277 XM_984316 XM_984359 XM_984397 XM_984426 XM_984456 XM_984492 XM_984530	21885	141803329	TLE1	scl021885.1_30-S-1	transcription factor complex [goid 5667] [evidence IDA]; nucleus [goid 5634] [evidence IDA]	transcription corepressor activity [goid 3714] [evidence IDA]; chromatin binding [goid 3682] [evidence IDA]; protein binding [goid 5515] [evidence IPI]	Wnt receptor signaling pathway [goid 16055] [evidence IEA]; frizzled signaling pathway [goid 7222] [evidence IEA]; transcription [goid 6350] [evidence IEA]; regulation of transcription from RNA polymerase II promoter [goid 6357] [evidence IGI]; regulation	1	-	71779317-71779317:71779318-71779366	ILMN_1230788	GTCACTGGCTCAGGGGACAAAAAGGCTACCGTTTATGAGGTCATCTACTG	3116	S	1580309	NP_035729.2	NM_011599.3	NM_011599.2	RefSeq	NM_011599.3	Mus musculus	Tle1	C230057C06Rik; Grg1	TLE1	ILMN_209808		1.37329	1.33983	0.404905	0.752217	0.674333	1.15173	1.25667	1.32709	1.49027	1.3477	1.44023	1.52947	1.3683	1.14414	0.0121017	2	2.42494	1.02407e-12	1.91822e-11	4.57412
NM_138595.1	19	19qC1	Mus musculus glycine decarboxylase (Gldc), mRNA.	104174	20070407	GLDC	scl52581.26.1_48-S-2	mitochondrion [goid 5739] [evidence IEA]; glycine dehydrogenase complex (decarboxylating) [goid 5961] [evidence IEA]	oxidoreductase activity [goid 16491] [evidence IEA]; glycine dehydrogenase (decarboxylating) activity [goid 4375] [evidence TAS]	glycine metabolism [goid 6544] [evidence IEA]	1	-	30173422-30173456:30173457-30173471	ILMN_1218747	GAGGGCTTCTTCTTAGTCCTCCCTCCTACGTTCAAAGGGCTGACCCGATG	3221	S	1170324	NP_613061.1	NM_138595.1	NM_138595.1	RefSeq	NM_138595.1	Mus musculus	Gldc	D030049L12Rik; D19Wsu57e	GLDC	ILMN_216697		1.47748	1.40783	1.51499	1.35886	1.23394	2.16483	2.58446	2.5635	2.26094	2.29761	2.15818	2.1748	2.10788	1.90364	0.0478928	2	2.41086	9.56445e-09	1.21408e-07	3.97614
NM_010017.3		9qF2	Mus musculus dystroglycan 1 (Dag1), mRNA.	13138	145966710	DAG1	scl013138.1_18-S-3	plasma membrane [goid 5886] [evidence IDA]; insoluble fraction [goid 5626] [evidence IDA]; cytoskeleton [goid 5856] [evidence IEA]; membrane [goid 16020] [evidence IEA]	calcium ion binding [goid 5509] [evidence IEA]; protein binding [goid 5515] [evidence IPI]	morphogenesis of an epithelial sheet [goid 2011] [evidence IMP]	1			ILMN_2724585	GGAGGAGTGCCAGCAATAGTTCATAGTAAAAGTCTGTGGGCTCTCAAAGC	4325	S	610341	NP_034147.1	NM_010017.3	NM_010017.1	RefSeq	NM_010017.3	Mus musculus	Dag1	Dp71; DG; D9Wsu13e; Dp427	DAG1	ILMN_220537		2.04838	2.00299	1.87274	2.33587	2.4344	2.30495	2.61427	2.50562	2.75865	2.71139	2.68438	2.97794	2.84968	2.48813	0.0244509	2	2.32326	0.0177524	0.0599041	3.36949
NM_145940.2	11	11qE1	Mus musculus WD repeat domain, phosphoinositide interacting 1 (Wipi1), mRNA.	52639	118130229	WIPI1	scl39392.13.1_3-S-1			autophagy [goid 6914] [evidence IEA]	1	-	109435172-109435221	ILMN_1236411	CCTCAGAAGTCAGGACACTCCCCTGTCAGGTGGTTTTGGAGAGAACGAGG	1430	S	3290440	NP_666052.1	NM_145940.2	scl0001315.1_1	RefSeq	NM_145940.2	Mus musculus	Wipi1	MGC36416; AW411817; D11Ertd498e; 4930533H01Rik	WIPI1	ILMN_209931		1.79771	1.77653	1.20865	1.15093	1.01691	1.56913	2.32307	2.26771	2.03521	2.0491	2.05555	1.85747	1.89792	1.69126	0.0156507	2	2.32136	1.81185e-10	2.77851e-09	3.92972
NM_009270.3	15	15qD1	Mus musculus squalene epoxidase (Sqle), mRNA.	20775	118130480	SQLE	scl0002494.1_23-S-8	membrane [goid 16020] [evidence IEA]	oxidoreductase activity [goid 16491] [evidence IEA]; squalene monooxygenase activity [goid 4506] [evidence IEA]	metabolism [goid 8152] [evidence IEA]; electron transport [goid 6118] [evidence IEA]	1	+	59149393-59149442	ILMN_2600348	GCAGCTACCTCAGTGTCGACCTCGTTCGTGACGGACCCGGAAGTGATCAT	1081	S	940092	NP_033296.1	NM_009270.3	scl0002494.1_23	RefSeq	NM_009270.3	Mus musculus	Sqle	AI323792	SQLE	ILMN_209908		1.12189	1.27714	0.753765	0.543646	0.936952	1.37587	1.56188	1.49874	1.67546	1.7303	1.4071	1.76392	1.68818	1.28287	0.0349483	2	2.30763	0	0	4.12193
XM_001471994.1			PREDICTED: Mus musculus similar to N-cadherin (LOC100044363), mRNA.	100044363	149269900	LOC100044363	scl0012558.1_44-S-10				1			ILMN_2764136	GGCGGGATAAAGAGCGCCAAGCCAAGCAGCTTTTAATTGACCCAGAAGAT	2580	S	6650477	XP_001472044.1	XM_001471994.1	scl0002172.1_30	RefSeq	XM_001471994.1	Mus musculus	LOC100044363		LOC100044363	ILMN_310627		1.72755	1.74055	1.4738	1.56535	1.71273	2.10954	2.23345	2.126	2.32789	2.3146	1.93485	2.38686	2.29455	1.97666	0.0316819	2	2.29788	5.30831e-10	7.75391e-09	3.60233
NM_029568.2	11	11qB2	Mus musculus microfibrillar-associated protein 4 (Mfap4), mRNA.	76293	118130625	MFAP4	scl41467.7_13-S-3		calcium ion binding [goid 5509] [evidence IEA]; protein binding [goid 5515] [evidence IEA]		1	+	61301848-61301897	ILMN_2633350	ACCCTCGACAGAGTCATGCAGCACCTGTGGCATTGCCAATCAGCTCTTGC	1155	S	520181	NP_083844.1	NM_029568.2	scl41467.7_13	RefSeq	NM_029568.2	Mus musculus	Mfap4	RP23-155J3.5; 1110007F23Rik	MFAP4	ILMN_213078		0.91731	1.08617	0.148341	0.305813	0.0579085	0.759387	1.32445	1.44355	1.08154	1.11003	1.24721	1.05113	1.14352	0.803661	0.00301669	2	2.27644	0	0	4.54092
NM_029432.1	2	2qF1	Mus musculus RIKEN cDNA 4930402H24 gene (4930402H24Rik), mRNA.	228602	33695156	4930402H24RIK	scl00228602.2_5-S-1	intracellular [goid 5622] [evidence IEA]	zinc ion binding [goid 8270] [evidence IEA]; nucleic acid binding [goid 3676] [evidence IEA]		1	-	130533890-130533939	ILMN_1218703	GAGAAAGGGCCCTGGCACAGAGGAGAGGTAAGATGGAGCATATGGGTCTG	4600	S	1190164	NP_083708.1	NM_029432.1	scl18657.41_158	RefSeq	NM_029432.1	Mus musculus	4930402H24Rik	C78926; 2810487F15Rik; AI413763	4930402H24RIK	ILMN_235968		2.01095	2.13514	0.709518	1.58117	1.37511	1.67347	1.88518	1.87718	1.87885	1.78155	1.71578	1.93049	1.81359	1.65741	0.0340214	2	2.26351	0.00978156	0.0368745	4.06546
NM_177271.3	10	10qA1	Mus musculus sterile alpha motif domain containing 5 (Samd5), mRNA.	320825	110556633	SAMD5	scl38216.3_182-S-1				1	-	9347627-9347676	ILMN_1254210	CCACCCTTTCACTACTCAGAAGTACAGCACGGATGAAAGCTTGTGCCACT	1875	S	6220390	NP_796245.2	NM_177271.3	scl38216.3_182	RefSeq	NM_177271.3	Mus musculus	Samd5	E130306M17Rik	SAMD5	ILMN_219638		0.163329	0.360233	-0.138867	0.0320724	-0.0391497	0.0630005	1.17455	1.16267	0.831809	0.904445	1.03898	0.957417	1.09426	0.517741	3.7372e-06	2	2.25864	0	0	4.63716
NM_008826.3	10	10qC1	Mus musculus phosphofructokinase, liver, B-type (Pfkl), mRNA.	18641	142366236	PFKL	scl018641.1_29-S-1	6-phosphofructokinase complex [goid 5945] [evidence ISS]; cytoplasm [goid 5737] [evidence IEA]	kinase activity [goid 16301] [evidence IEA]; transferase activity [goid 16740] [evidence IEA]; nucleotide binding [goid 166] [evidence IEA]; metal ion binding [goid 46872] [evidence IEA]; ATP binding [goid 5524] [evidence IEA]; magnesium ion binding [goid	fructose 6-phosphate metabolism [goid 6002] [evidence ISS]; glycolysis [goid 6096] [evidence IEA]	1	-	77450669-77450718	ILMN_1236539	CCAGCTGGCTGCCTCACCACACGGCTGAAAAGAGCCTCACTTTTTTAGAA	2645	S	6200167	NP_032852.2	NM_008826.3	NM_008826.2	RefSeq	NM_008826.3	Mus musculus	Pfkl	AA407869	PFKL	ILMN_212064		1.69222	1.78463	1.53784	1.46992	1.29359	1.79728	2.2241	2.21644	2.15047	2.25988	2.14589	2.23105	1.90238	1.84448	0.00556584	2	2.25403	1.67034e-09	2.31618e-08	3.65387
NM_080639.3	6	6qE3	Mus musculus tissue inhibitor of metalloproteinase 4 (Timp4), mRNA.	110595	110625887	TIMP4	scl28526.3_1-S-2	synaptic vesicle [goid 8021] [evidence IEA]; extracellular matrix (sensu Metazoa) [goid 5578] [evidence IEA]	ATP binding [goid 5524] [evidence IEA]; metalloendopeptidase inhibitor activity [goid 8191] [evidence IEA]; enzyme inhibitor activity [goid 4857] [evidence IEA]; catalytic activity [goid 3824] [evidence IEA]	neurotransmitter secretion [goid 7269] [evidence IEA]	1	-	115199890-115199939	ILMN_2665133	GCCAAGGATATTCAGTATGTCTACACGCCATTTGACTCTTCCCTCTGTGG	330	S	6110433	NP_542370.3	NM_080639.3	scl28526.3_1	RefSeq	NM_080639.3	Mus musculus	Timp4	TIMP-4	TIMP4	ILMN_208634		0.253334	0.300016	-0.510634	-0.511724	-0.395873	-0.250611	1.13501	1.29178	0.609872	0.509749	0.616677	0.531246	0.584704	0.2062	0.00922166	2	2.2312	0	0	4.82664
NM_010274.2	2	2qC1.1	Mus musculus glycerol phosphate dehydrogenase 2, mitochondrial (Gpd2), mRNA.	14571	31981768	GPD2	scl0014571.1_161-S-1	glycerol-3-phosphate dehydrogenase complex [goid 9331] [evidence TAS]; mitochondrion [goid 5739] [evidence IEA]; mitochondrial inner membrane [goid 5743] [evidence IDA]	oxidoreductase activity [goid 16491] [evidence IEA]; glycerol-3-phosphate dehydrogenase activity [goid 4368] [evidence IEA]; calcium ion binding [goid 5509] [evidence IEA]	gluconeogenesis [goid 6094] [evidence IMP]; glycerol-3-phosphate metabolism [goid 6072] [evidence IMP]; electron transport [goid 6118] [evidence IEA]	1	+	57219814-57219863	ILMN_1247257	CTTGCCATCCTGATGAAAACTGCCGAGGAGAACTTGGACCGCAGAGTTCC	2389	S	2350075	NP_034404.2	NM_010274.2	NM_010274.2	RefSeq	NM_010274.2	Mus musculus	Gpd2	AW494132; AA408484; TISP38; GPDH; Gpd-m; Gdm1; Gpdh-m; AI448216; AU021455	GPD2	ILMN_214592		1.3623	1.3525	0.811117	1.34274	1.17633	1.46734	2.07695	2.07443	1.67786	1.70075	1.87946	1.95834	1.67017	1.54226	0.00643473	2	2.23096	0.000343038	0.00203157	3.88641
NM_183019.2	1	1qB	Mus musculus Rho guanine nucleotide exchange factor (GEF) 4 (Arhgef4), mRNA.	226970	56699447	ARHGEF4	scl18085.12.1_243-S-2	intracellular [goid 5622] [evidence IEA]	Rho guanyl-nucleotide exchange factor activity [goid 5089] [evidence IEA]; guanyl-nucleotide exchange factor activity [goid 5085] [evidence IEA]	regulation of Rho protein signal transduction [goid 35023] [evidence IEA]; intracellular signaling cascade [goid 7242] [evidence IEA]	1	+	34869487-34869536	ILMN_2760548	GAGCCTACAGGACTCAGAAGCATGGAGTCACTCTTGCGCTGCATCTTCTC	2602	S	610593	NP_898840.2	NM_183019.2	scl18085.12.1_243	RefSeq	NM_183019.2	Mus musculus	Arhgef4	9330140K16Rik; Asef	ARHGEF4	ILMN_223192		2.45602	2.39961	1.73998	1.95224	1.78499	2.49534	2.46648	2.45025	2.31262	2.34591	2.25947	2.60602	2.47529	2.25484	0.045899	2	2.21108	2.66332e-06	2.40913e-05	3.28517
NM_021286.3	11	11qB5	Mus musculus seizure related gene 6 (Sez6), mRNA.	20370	118130194	SEZ6	scl41217.17_5-S-1				1	+	77792007-77792056	ILMN_1224996	TGGCGTGCCAACACCAGCCCCTCAGGGAGGTTTCTAGTCCCTCTCTAAAG	3553	S	3450722	NP_067261.2	NM_021286.3	scl41217.17_5	RefSeq	NM_021286.3	Mus musculus	Sez6	sez-6; mKIAA4158; BSRP-C; KIAA4158; D11Bhm177e	SEZ6	ILMN_218027		0.286628	0.530542	-0.0238345	-0.118448	-0.246652	0.480104	0.840648	1.03357	0.885914	0.979753	0.832866	0.76762	0.73208	0.443693	0.0046175	2	2.19481	2.39808e-14	5.05342e-13	4.53528
NM_021895.2	7	7qA3	Mus musculus actinin alpha 4 (Actn4), mRNA.	60595	18702319	ACTN4	scl31568.26.194_22-S-10	cortical cytoskeleton [goid 30863] [evidence IDA]; stress fiber [goid 1725] [evidence IDA]; cytoplasm [goid 5737] [evidence IDA]	actin filament binding [goid 51015] [evidence IDA]; protein homodimerization activity [goid 42803] [evidence TAS]; calcium ion binding [goid 5509] [evidence IEA]; actin binding [goid 3779] [evidence IEA]; protein binding [goid 5515] [evidence IPI]	positive regulation of cell motility [goid 51272] [evidence IMP]; actin filament bundle formation [goid 51017] [evidence IDA]	1	-	29679528-29679577	ILMN_2673599	CAGACACAGACACAGCTGATCAGGTCATCGCCTCCTTCAAGGTCCTGGCA	2619	S	3840301	NP_068695.1	NM_021895.2	NM_021895.2	RefSeq	NM_021895.2	Mus musculus	Actn4	C77391; MGC102374	ACTN4	ILMN_212299		2.2297	2.21494	1.95641	2.18363	2.2799	2.46393	2.2579	2.22184	2.7111	2.65381	2.49785	2.818	2.52079	2.39192	0.027432	2	2.19237	0.000147876	0.00095479	3.04737
NM_009468.3		18qB3	Mus musculus dihydropyrimidinase-like 3 (Dpysl3), mRNA.	22240	145966872	DPYSL3	scl022240.3_34-S-5		hydrolase activity [goid 16787] [evidence IEA]		1			ILMN_1250075	GGCCGCTTCATTCCCTGCAGCCCATTCTCTGACTATGTCTATAAGCGCAT	1698	S	1580594	NP_033494.1	NM_009468.3	NM_009468.1	RefSeq	NM_009468.3	Mus musculus	Dpysl3	Ulip; Ulip1; TUC4; CRMP-4	DPYSL3	ILMN_218073		0.364675	0.409543	-0.224612	0.418625	0.332353	0.285011	0.766869	0.764467	1.01704	0.97365	1.15009	1.01484	0.913704	0.60386	0.00560685	2	2.18817	0.000550986	0.00310472	4.53556
NM_024263.3	4	4qE2	Mus musculus matrix-remodelling associated 8 (Mxra8), mRNA.	74761	31982601	MXRA8	scl24606.5_24-S-4				1	+	155216179-155216228	ILMN_2759952	TTGAGCCACCAGCTCGTGCTTCTCCTGGCAATGGGTCTGGTCACAGCAGT	968	S	2450452	NP_077225.3	NM_024263.3	NM_024263.3	RefSeq	NM_024263.3	Mus musculus	Mxra8	AI131686; MGC3047; 1700095D18Rik; 1200013A08Rik	MXRA8	ILMN_223150		1.65124	1.74545	1.15818	1.28448	1.4252	1.89413	1.91765	1.92564	2.08834	2.11107	2.14729	1.98503	1.88686	1.74384	0.0310049	2	2.16583	1.94805e-07	2.08739e-06	3.5122
NM_026805.1	5	5qF	Mus musculus SV2 related protein (Svop), mRNA.	68666	72534842	SVOP	scl26188.18_422-S-2	integral to membrane [goid 16021] [evidence IEA]	symporter activity [goid 15293] [evidence IEA]; sodium ion binding [goid 31402] [evidence IEA]; nucleotide binding [goid 166] [evidence IEA]; ATP binding [goid 5524] [evidence IEA]; ion transporter activity [goid 15075] [evidence IEA]	ion transport [goid 6811] [evidence IEA]; sodium ion transport [goid 6814] [evidence IEA]	1	-	114477005-114477054	ILMN_2765454	GTCACTGCTCAATGGACACATTGCAAGGAAGCCAAATGTGCGCTGCGCTG	3053	S	4230286	NP_081081.1	NM_026805.1	scl26188.18_422	RefSeq	NM_026805.1	Mus musculus	Svop	AI415691; 1110030H18Rik	SVOP	ILMN_227659		0.365457	0.396809	0.0128459	0.158433	0.0961396	0.319098	0.716653	0.69823	1.05752	1.11641	1.34683	0.870776	0.678722	0.562247	0.012631	2	2.15259	0	0	4.28845
NM_133806.4		1qH3	Mus musculus UDP-N-acetylglucosamine pyrophosphorylase 1 (Uap1), mRNA.	107652	146149212	UAP1	scl15961.15.1_3-S-2		transferase activity [goid 16740] [evidence IEA]; UDP-N-acetylglucosamine diphosphorylase activity [goid 3977] [evidence IEA]; nucleotidyltransferase activity [goid 16779] [evidence IEA]	metabolism [goid 8152] [evidence IEA]	1			ILMN_2502542	GGGCCACATAGGGAGCCGTTGTTTTGGTAGATCAATTGTGAACCTGTGGG	1815	S	3060093	NP_598567.2	NM_133806.4	NM_133806.2	RefSeq	NM_133806.4	Mus musculus	Uap1	AGX1; AGX-2; AgX; AA437972; AGX-1; SPAG2; ESTM38; AA420407	UAP1	ILMN_194014		0.553749	0.603177	0.525378	0.503561	0.435012	0.508797	1.48278	1.57976	1.35742	1.3812	1.19754	1.30261	1.23028	0.909712	7.73291e-05	2	2.14364	0	0	4.00636
NM_028072.4	2	2qH3	Mus musculus sulfatase 2 (Sulf2), mRNA.	72043	141801751	SULF2	scl072043.2_38-S-1	endoplasmic reticulum [goid 5783] [evidence IEA]; extracellular space [goid 5615] [evidence ISS]; cell surface [goid 9986] [evidence ISS]	hydrolase activity [goid 16787] [evidence IEA]; arylsulfatase activity [goid 4065] [evidence ISS]; N-acetylglucosamine-6-sulfatase activity [goid 8449] [evidence ISS]	sulfur metabolism [goid 6790] [evidence ISS]; heparan sulfate proteoglycan metabolism [goid 30201] [evidence ISS]	1	-	165899719-165899768	ILMN_1239293	CACCACATACATGACCGCTCACACGTAACCAACACAGGGAATTGTAGGGG	3393	S	460086	NP_082348.2	NM_028072.4	scl072043.2_38	RefSeq	NM_028072.4	Mus musculus	Sulf2	mKIAA1247; 2010004N24Rik; AU020235	SULF2	ILMN_257427		2.04514	1.97861	1.9468	1.87797	1.74318	1.98501	2.17375	2.1841	2.53619	2.57186	2.46738	2.43368	2.308	2.15171	0.00395159	2	2.10863	1.9728e-08	2.39786e-07	3.01694
NM_144859.2	17	17qE1.1	Mus musculus praja 2, RING-H2 motif containing (Pja2), transcript variant 2, mRNA.	224938	70778928	PJA2	scl00224938.2_37-S-2		zinc ion binding [goid 8270] [evidence IEA]; metal ion binding [goid 46872] [evidence IEA]; protein binding [goid 5515] [evidence IPI]		1	-	64632510-64632559	ILMN_2695035	CCGTGCATCCCTTTTCTTCGGTTGACCATGGTGTTGATTGTGACGTCAGC	2315	S	430537	NP_659108.1	NM_144859.2	scl49701.10_98	RefSeq	NM_144859.2	Mus musculus	Pja2	AI447901; mKIAA0438; Neurodap1; MGC27629; AL022700	PJA2	ILMN_231753		2.14247	2.01429	1.38054	1.61439	1.68441	2.00567	2.06657	2.06159	2.20548	2.12362	2.14032	2.20662	2.21535	1.96618	0.0346807	2	2.07401	9.27986e-06	7.68007e-05	3.17549
NM_023063.1	15	15qF1	Mus musculus LIM domain and actin binding 1 (Lima1), mRNA.	65970	12746445	LIMA1	scl065970.1_40-S-1	cytoskeleton [goid 5856] [evidence IEA]; stress fiber [goid 1725] [evidence ISS]; actin cytoskeleton [goid 15629] [evidence IDA]; focal adhesion [goid 5925] [evidence ISS]	molecular_function [goid 3674] [evidence ND ]; actin filament binding [goid 51015] [evidence ISS]; zinc ion binding [goid 8270] [evidence IEA]; metal ion binding [goid 46872] [evidence IEA]; actin binding [goid 3779] [evidence IEA]; actin monomer binding	ruffle organization and biogenesis [goid 31529] [evidence ISS]; actin filament bundle formation [goid 51017] [evidence ISS]	1	-	99610014-99610063	ILMN_1228374	CTCTGGTAGATAGGGAAAGCTTACTGTCTTTCATCCTACATCCTGTATTT	2875	S	5570053	NP_075550.1	NM_023063.1	NM_023063.1	RefSeq	NM_023063.1	Mus musculus	Lima1	Eplin; 1110021C24Rik; 3526402A12Rik; D15Ertd366e	LIMA1	ILMN_213038		1.35555	1.35499	1.20146	1.16394	1.07632	1.54031	1.53896	1.48907	1.86163	1.89205	1.51436	1.8592	1.73766	1.48494	0.00708318	2	2.06475	0	0	3.40153
NM_033563.2	1	1qC2	Mus musculus Kruppel-like factor 7 (ubiquitous) (Klf7), mRNA.	93691	31981435	KLF7	scl0093691.2_69-S-1	nucleus [goid 5634] [evidence IEA]; intracellular [goid 5622] [evidence IEA]	DNA binding [goid 3677] [evidence ISS]; zinc ion binding [goid 8270] [evidence IEA]; metal ion binding [goid 46872] [evidence IEA]; nucleic acid binding [goid 3676] [evidence IEA]	transcription [goid 6350] [evidence IEA]; regulation of transcription, DNA-dependent [goid 6355] [evidence IEA]	1	-	64125332-64125381	ILMN_1251426	GCCCTGAAAACAAGAAGAGGGTCCATCGCTGTCAGTTTAACGGGTGCCGG	1017	S	50390	NP_291041.2	NM_033563.2	scl16685.5_486	RefSeq	NM_033563.2	Mus musculus	Klf7	9830124P08Rik	KLF7	ILMN_225175		0.760594	0.992944	0.590772	0.895762	1.03786	1.04483	1.49777	1.5185	1.37142	1.42714	1.55395	1.79289	1.56994	1.21158	0.00862613	2	2.06023	0.0124413	0.0448605	3.61989
NM_021895.2	7	7qA3	Mus musculus actinin alpha 4 (Actn4), mRNA.	60595	18702319	ACTN4	scl000196.1_9-S-7	cortical cytoskeleton [goid 30863] [evidence IDA]; stress fiber [goid 1725] [evidence IDA]; cytoplasm [goid 5737] [evidence IDA]	actin filament binding [goid 51015] [evidence IDA]; protein homodimerization activity [goid 42803] [evidence TAS]; calcium ion binding [goid 5509] [evidence IEA]; actin binding [goid 3779] [evidence IEA]; protein binding [goid 5515] [evidence IPI]	positive regulation of cell motility [goid 51272] [evidence IMP]; actin filament bundle formation [goid 51017] [evidence IDA]	1	-	29680453-29680502	ILMN_2672767	AATTCAAGGCCTGCCTCATCAGCCTGGGCTATGACGTGGAGAATGACCGG	2466	S	4590390	NP_068695.1	NM_021895.2	NM_021895.2	RefSeq	NM_021895.2	Mus musculus	Actn4	C77391; MGC102374	ACTN4	ILMN_212299		1.61426	1.69905	1.34197	1.55141	1.78132	1.86978	1.74731	1.73636	2.19163	2.15295	1.97685	2.25828	1.93156	1.82644	0.0335368	2	2.04099	0.00283264	0.0128468	3.12709
XM_001476063.1	13	13qA3.1	PREDICTED: Mus musculus similar to histone H4 (LOC100041230), mRNA.	100041230	149263931	LOC100041230	scl00319161.1_8-S-1				1	+	21903668-21903717	ILMN_1246576	AAAGGAGGAAAAGGCCTGGGCAAAGGCGGCGCCAAGCGCCACCGCAAAGT	54	S	6900092	XP_001476113.1	XM_001476063.1	NM_175657.1	RefSeq	XM_001476063.1	Mus musculus	LOC100041230		LOC100041230	ILMN_318359		1.03758	1.01258	1.00309	0.765678	0.800214	1.14946	1.81642	1.7636	1.67515	1.54627	1.661	1.61557	1.83699	1.33611	0.000826683	2	2.03884	2.00107e-12	3.65644e-11	3.50611
NM_172871.2	4	4qC4	Mus musculus kelch-like 9 (Drosophila) (Klhl9), mRNA.	242521	124244067	KLHL9	scl24128.1.6_28-S-3		protein binding [goid 5515] [evidence IEA]		1	-	88366136-88366185	ILMN_2592779	GGCATAAAGTTTTTGATCTTCCTGAGTCGCTGGGTGGCATTCGGGCTTGC	2227	S	5690348	NP_766459.2	NM_172871.2	scl24128.1.6_28	RefSeq	NM_172871.2	Mus musculus	Klhl9	mKIAA1354; C530050O22Rik; 8030469P05; KIAA1354	KLHL9	ILMN_209126		0.739497	0.747458	-0.33353	0.34554	0.367002	0.646083	0.853074	0.921945	1.0939	1.02306	0.79668	0.727902	0.924638	0.616078	0.0401937	2	2.03864	0.0236589	0.075547	4.21543
NM_023844.2	16	16qC3.3	Mus musculus junction adhesion molecule 2 (Jam2), mRNA.	67374	31543009	JAM2	scl0067374.1_279-S-1	tight junction [goid 5923] [evidence IEA]; membrane [goid 16020] [evidence IEA]			1	+	84707256-84707305	ILMN_1227559	CTGCACACTAATCTTCTAGTTATTAAGTCTATCCGGGAGTCACTGCCATG	2796	S	1410164	NP_076333.2	NM_023844.2	NM_023844.2	RefSeq	NM_023844.2	Mus musculus	Jam2	AU016127; 2410167M24Rik; JAM-B; VE-JAM; 1110002N23Rik; 2410030G21Rik; JAM-2; Jcam2	JAM2	ILMN_208960		0.722568	0.966593	0.497237	0.355658	0.492286	0.872324	1.09138	1.28541	1.27211	1.2923	0.844446	1.31138	1.15976	0.861916	0.0131453	2	2.03344	0	0	3.75728
NM_023672.2	4	4qC7	Mus musculus single-stranded DNA binding protein 3 (Ssbp3), transcript variant 1, mRNA.	72475	38372896	SSBP3	scl0002734.1_23-S-2	nucleus [goid 5634] [evidence ISS]	single-stranded DNA binding [goid 3697] [evidence ISS]; transcription regulator activity [goid 30528] [evidence IEA]; DNA binding [goid 3677] [evidence IEA]	regulation of transcription, DNA-dependent [goid 6355] [evidence IEA]; transcription [goid 6350] [evidence IEA]	1	+	106720873-106720922	ILMN_2666108	TCAAGTCAACGGCCAGAAAACTCTCACCTTCTTCCCGCCCAAAAGGACCT	1769	S	870717	NP_076161.2	NM_023672.2	NM_198438.1	RefSeq	NM_023672.2	Mus musculus	Ssbp3	2610021L12Rik; 5730488C10Rik; AI854733; LAST; SSDP1; 2610200M23Rik; AW551939	SSBP3	ILMN_220577		2.10426	2.05656	1.22582	1.43864	1.33629	1.57634	2.06917	2.11608	1.97668	2.00855	2.06756	1.94517	2.02242	1.77624	0.027679	2	2.02584	0	0	3.20518
NM_009676.2	1	1qC1.3	Mus musculus aldehyde oxidase 1 (Aox1), mRNA.	11761	110347466	AOX1	scl17939.35.1_294-S-1		oxidoreductase activity [goid 16491] [evidence IEA]; 2 iron, 2 sulfur cluster binding [goid 51537] [evidence IEA]; aldehyde oxidase activity [goid 4031] [evidence IDA]; metal ion binding [goid 46872] [evidence IEA]; electron carrier activity [goid 9055] [	electron transport [goid 6118] [evidence IEA]	1	+	58163173-58163222	ILMN_1237435	CTGTCCCTTGGATCCGTCAAGCTAACTGGACTATATGACACCTGAGCAAT	4301	S	110082	NP_033806.2	NM_009676.2	scl17939.35.1_294	RefSeq	NM_009676.2	Mus musculus	Aox1	Ro; Ao; MGC13774; AI255253; Aox2; Moro; AI196512; Aox-1; Aox-2	AOX1	ILMN_213723		1.3248	1.29659	0.758844	0.84068	0.925705	1.06944	1.75757	1.77438	1.66682	1.63139	1.58337	1.4861	1.43647	1.28498	0.0100124	2	2.01948	2.37592e-09	3.23623e-08	3.46124
NM_026313.1	11	11qD	Mus musculus RIKEN cDNA 3300001P08 gene (3300001P08Rik), mRNA.	67684	23956165	3300001P08RIK	scl067684.2_37-S-9		DNA binding [goid 3677] [evidence IEA]		1	-	94159136-94159185	ILMN_2638778	GTGTGTGGAGCCTTTTTGATAGTAGGAGACGCCCAGTCCCGAGTAGATGA	703	S	4010010	NP_080589.1	NM_026313.1	NM_026313.1	RefSeq	NM_026313.1	Mus musculus	3300001P08Rik	Luc7a; RP23-244C22.4	3300001P08RIK	ILMN_213598		1.42276	1.50124	0.753564	1.03306	1.17674	1.29535	1.82381	1.76206	1.70427	1.58235	1.8751	1.70038	1.83479	1.46198	0.00413063	2	2.01884	0.000494295	0.00282407	3.4753
NM_011638.3	16	16qB3	Mus musculus transferrin receptor (Tfrc), mRNA.	22042	34328492	TFRC	scl49235.18_0-S-2	plasma membrane [goid 5886] [evidence IDA]; integral to membrane [goid 16021] [evidence IEA]; cytoplasmic membrane-bound vesicle [goid 16023] [evidence ISS]; membrane [goid 16020] [evidence IEA]; perinuclear region [goid 48471] [evidence IDA]; endosome [g	transferrin receptor activity [goid 4998] [evidence TAS]; iron ion transporter activity [goid 5381] [evidence TAS]; receptor activity [goid 4872] [evidence IEA]; peptidase activity [goid 8233] [evidence IEA]	endocytosis [goid 6897] [evidence IEA]; iron ion homeostasis [goid 6879] [evidence IMP]	1	+	32632360-32632409	ILMN_2619848	CACTAGGCTCTCAGGGTCTTGGCACCACTCGCCCAAGTTATATCCACCAG	4269	S	4050551	NP_035768.1	NM_011638.3	NM_011638.3	RefSeq	NM_011638.3	Mus musculus	Tfrc	Mtvr1; AU015758; AI195355; TFR; Trfr; p90; Mtvr-1; TFR1; E430033M20Rik; CD71; 2610028K12Rik; AI426448	TFRC	ILMN_211824		0.547072	0.621998	0.678819	0.687958	0.593324	0.494232	1.29471	1.40185	1.449	1.42083	1.22846	1.35492	1.31103	0.963952	2.71021e-05	2	2.01623	0	0	3.6107
NM_177753.2	14	14qE4	Mus musculus SRY-box containing gene 21 (Sox21), mRNA.	223227	31343119	SOX21	GI_21703919-A-1	nucleus [goid 5634] [evidence IC ]; chromatin [goid 785] [evidence IEA]	transcription factor activity [goid 3700] [evidence IDA]; DNA binding [goid 3677] [evidence IEA]	regulation of transcription, DNA-dependent [goid 6355] [evidence IEA]; transcription [goid 6350] [evidence IEA]	1	-	118633663-118633712	ILMN_3163305	GGGGGAGGGGCGGTGCTTTACGATACGTTGGGCTTTCCAGTTTTGTTGGT	1412	A	1050110	NP_808421.1	NM_177753.2	NM_145464.1	RefSeq	NM_177753.2	Mus musculus	Sox21	Sox25	SOX21	ILMN_220261		0.501973	0.650575	0.34323	0.13477	0.115615	0.690789	0.994385	1.06453	1.02129	0.96169	0.677614	1.09851	0.940674	0.651886	0.0169039	2	2.01596	4.83302e-12	8.5395e-11	3.91521
NM_028040.2	9	9qA4	Mus musculus RNA pseudouridylate synthase domain containing 4 (Rpusd4), mRNA.	71989	142386869	RPUSD4	scl37132.7_178-S-3		pseudouridylate synthase activity [goid 4730] [evidence IEA]; RNA binding [goid 3723] [evidence IEA]; pseudouridine synthase activity [goid 9982] [evidence IEA]	RNA processing [goid 6396] [evidence IEA]	1	+	35083258-35083307	ILMN_2718974	GAGCCAGGGATTTTGTCAACTAGAGTATGGGTGCTGTCCTGCCCTAGCAG	1513	S	2450725	NP_082316.1	NM_028040.2	scl37132.7_178	RefSeq	NM_028040.2	Mus musculus	Rpusd4	2410001E19Rik	RPUSD4	ILMN_257373		-0.290693	-0.15341	-0.279346	-0.212402	-0.144774	-0.210441	0.895368	0.897596	0.721012	0.735199	0.720987	0.629875	0.674419	0.2504	1.49902e-05	2	2.01155	0	0	4.18403
NM_010301.3	10	10qC1	Mus musculus guanine nucleotide binding protein, alpha 11 (Gna11), mRNA.	14672	142384965	GNA11	scl37690.5.564_26-S-3	heterotrimeric G-protein complex [goid 5834] [evidence TAS]	GTPase activity [goid 3924] [evidence TAS]; nucleotide binding [goid 166] [evidence IEA]; signal transducer activity [goid 4871] [evidence IEA]; GTP binding [goid 5525] [evidence IEA]; guanyl nucleotide binding [goid 19001] [evidence IEA]	skeletal development [goid 1501] [evidence IMP]; heart development [goid 7507] [evidence IMP]; glutamate signaling pathway [goid 7215] [evidence IMP]; regulation of action potential [goid 1508] [evidence IDA]; pigmentation during development [goid 48066]	1	-	80994071-80994120	ILMN_2745753	GTTCTTGGTGGCACTAAGCGAGTATGACCAAGTCCTGGTGGAGTCAGACA	800	S	7100068	NP_034431.1	NM_010301.3	scl0003816.1_114	RefSeq	NM_010301.3	Mus musculus	Gna11	Dsk7; E430025L19	GNA11	ILMN_209133		1.72973	1.76735	1.03656	1.55511	1.25414	1.58413	1.87337	1.82195	1.78936	1.83353	1.76576	1.88538	1.78584	1.62594	0.000875376	2	2.00028	5.90367e-09	7.72499e-08	3.26244
NM_009427.2	11	11qD	Mus musculus transducer of ErbB-2.1 (Tob1), mRNA.	22057	61676218	TOB1	scl41029.2_494-S-1	cytoplasm [goid 5737] [evidence IDA]	transcription corepressor activity [goid 3714] [evidence IDA]; SMAD binding [goid 46332] [evidence IDA]; protein binding [goid 5515] [evidence IPI]	negative regulation of osteoblast differentiation [goid 45668] [evidence IMP]; negative regulation of BMP signaling pathway [goid 30514] [evidence IDA]; SMAD protein nuclear translocation [goid 7184] [evidence IDA]	1	+	94075935-94075984	ILMN_1250011	GCGGCCTACGGAGGCCTCAACGAGAAGTCTTTTGTAGACGGCTTGAATTT	1414	S	4150138	NP_033453.2	NM_009427.2	scl41029.2_494	RefSeq	NM_009427.2	Mus musculus	Tob1	Trob; Tob	TOB1	ILMN_191002		0.764147	0.815635	0.450959	0.435168	0.489045	1.16875	1.11817	1.25433	1.21108	1.24129	1.04802	1.28407	0.944356	0.891375	0.0476072	2	1.9861	0	0	3.66576
NM_013885.2	4	4qD3	Mus musculus chloride intracellular channel 4 (mitochondrial) (Clic4), mRNA.	29876	118130925	CLIC4	scl029876.1_59-S-1	microvillus [goid 5902] [evidence ISS]; membrane [goid 16020] [evidence IEA]; actin cytoskeleton [goid 15629] [evidence ISS]; integral to membrane [goid 16021] [evidence ISS]; mitochondrion [goid 5739] [evidence IDA]; soluble fraction [goid 5625] [evidenc	ion channel activity [goid 5216] [evidence IEA]; chloride channel activity [goid 5254] [evidence ISS]; protein binding [goid 5515] [evidence ISS]; voltage-gated chloride channel activity [goid 5247] [evidence IEA]; voltage-gated ion channel activity [goid	ion transport [goid 6811] [evidence IEA]; chloride transport [goid 6821] [evidence ISS]; transport [goid 6810] [evidence IEA]; cell differentiation [goid 30154] [evidence ISS]; negative regulation of cell migration [goid 30336] [evidence ISS]	1	-	134770575-134770624	ILMN_1230546	CCACCTTGGAGCCGGGATTTTGAGTGGAGTCTGCCTATTTTCCAGTGGAT	3324	S	1230025	NP_038913.1	NM_013885.2	scl029876.1_93	RefSeq	NM_013885.2	Mus musculus	Clic4	TU-74; mc3s5; D0Jmb3; mtCLIC	CLIC4	ILMN_259580		1.99519	2.01701	1.68531	1.7003	1.73188	2.19138	2.23478	2.28083	2.26938	2.22821	2.18832	2.35053	2.13669	2.04838	0.0233152	2	1.98588	0	0	2.83504
NM_013915.3	1	1qH4	Mus musculus zinc finger protein 238 (Zfp238), transcript variant 2, mRNA.	30928	59889573	ZFP238	scl0030928.2_172-S-2	nucleus [goid 5634] [evidence IEA]; intracellular [goid 5622] [evidence IEA]	DNA binding [goid 3677] [evidence IEA]; zinc ion binding [goid 8270] [evidence IEA]; metal ion binding [goid 46872] [evidence IEA]; nucleic acid binding [goid 3676] [evidence IEA]; protein binding [goid 5515] [evidence IEA]	transcription [goid 6350] [evidence IEA]; regulation of transcription, DNA-dependent [goid 6355] [evidence IEA]	1	+	179379334-179379383	ILMN_2445848	GTGTGGCAACTTCTGGTTTTCTGATGGTCCCCAGTGAGAGAAATCTGACA	3383	S	5050537	NP_038943.3	NM_013915.3	scl0030928.2_172	RefSeq	NM_013915.3	Mus musculus	Zfp238	RP58	ZFP238	ILMN_187639		1.08917	1.07334	0.833827	0.741452	0.914006	1.22381	1.40203	1.30892	1.65291	1.66498	1.05027	1.52103	1.51059	1.19391	0.0416015	2	1.98317	0	0	3.3616
NM_010423.2	3	3qA1	Mus musculus hairy/enhancer-of-split related with YRPW motif 1 (Hey1), mRNA.	15213	117606331	HEY1	scl22405.4_235-S-5	nucleus [goid 5634] [evidence IDA]	transcription factor activity [goid 3700] [evidence ISS]; DNA binding [goid 3677] [evidence IEA]; transcription regulator activity [goid 30528] [evidence IEA]; protein binding [goid 5515] [evidence IPI]	vasculogenesis [goid 1570] [evidence IGI]; transcription [goid 6350] [evidence IEA]; regulation of transcription [goid 45449] [evidence IEA]; regulation of transcription, DNA-dependent [goid 6355] [evidence IEA]	1	-	8663623-8663672	ILMN_2690596	GTAAGCGATCGGAGTCTGAAAGTAGCTTGGTGCCTGTGAAACACAACCCG	1891	S	4570546	NP_034553.2	NM_010423.2	scl22405.4_235	RefSeq	NM_010423.2	Mus musculus	Hey1	AI316788; HRT1; Hesr1; hesr-1; Herp2; AI414254	HEY1	ILMN_218025		2.18555	2.21472	1.84972	1.91216	1.87308	2.41742	2.63258	2.55316	2.35406	2.33419	2.286	2.51099	2.49632	2.25179	0.0400101	2	1.96773	6.06626e-13	1.15475e-11	2.69249
NM_026302.3	18	18qD3	Mus musculus dynactin 4 (Dctn4), mRNA.	67665	118131213	DCTN4	scl0067665.1_200-S-9	cytoskeleton [goid 5856] [evidence IEA]; cytoplasmic dynein complex [goid 5868] [evidence ISS]	protein binding [goid 5515] [evidence ISS]		1	+	60718264-60718313	ILMN_2712305	AGGCATACTGCCCTGAATGCCCTTGCATCGTTGTAATGAGCATCCTCCTT	3562	S	5550170	NP_080578.1	NM_026302.3	scl067665.1_0	RefSeq	NM_026302.3	Mus musculus	Dctn4	p62; 1110001K06Rik; C130039E17Rik; 4930547K17Rik	DCTN4	ILMN_212786		1.26472	1.22553	0.96414	1.05225	1.09838	0.954117	1.92669	1.84895	1.76285	1.75227	1.83196	1.65784	1.74982	1.42628	0.000411379	2	1.95628	1.55431e-15	3.54882e-14	3.20146
NM_010302.2	5	5qG2	Mus musculus guanine nucleotide binding protein, alpha 12 (Gna12), mRNA.	14673	118129987	GNA12	scl014673.1_90-S-6	heterotrimeric G-protein complex [goid 5834] [evidence TAS]; membrane [goid 16020] [evidence IEA]	GTPase activity [goid 3924] [evidence TAS]; nucleotide binding [goid 166] [evidence IEA]; signal transducer activity [goid 4871] [evidence IEA]; GTP binding [goid 5525] [evidence IEA]; guanyl nucleotide binding [goid 19001] [evidence IEA]	Rho protein signal transduction [goid 7266] [evidence IDA]; protein kinase cascade [goid 7243] [evidence IDA]; regulation of cell shape [goid 8360] [evidence IDA]; embryonic digit morphogenesis [goid 42733] [evidence IGI]; cell differentiation [goid 30154	1	-	141236147-141236196	ILMN_2686393	GACACAGTTAACCAAGGTTCAGGTGTACGCAGACACACGCGTGCTCTCAT	1581	S	1230301	NP_034432.1	NM_010302.2	scl014673.1_90	RefSeq	NM_010302.2	Mus musculus	Gna12	AI414047; Galpha12; AI504261; MGC130498	GNA12	ILMN_217686		0.397734	0.71867	0.0944673	-0.0316852	0.190765	0.728866	0.545342	0.741017	0.983984	0.996911	0.532378	0.91694	0.603695	0.496249	0.0483741	2	1.95478	0	0	3.80849
NM_011163.3	17	17qE3	Mus musculus eukaryotic translation initiation factor 2-alpha kinase 2 (Eif2ak2), mRNA.	19106	144227203	EIF2AK2	scl49605.16_306-S-1	intracellular [goid 5622] [evidence IEA]	kinase activity [goid 16301] [evidence IEA]; transferase activity [goid 16740] [evidence IEA]; RNA binding [goid 3723] [evidence IEA]; nucleotide binding [goid 166] [evidence IEA]; ATP binding [goid 5524] [evidence IEA]; protein serine/threonine kinase ac	unfolded protein response [goid 30968] [evidence IDA]; immune response [goid 6955] [evidence IEA]; response to virus [goid 9615] [evidence IEA]; protein biosynthesis [goid 6412] [evidence IDA]; virus-infected cell apoptosis [goid 6926] [evidence IDA]; pro	1	-	79251945-79251994	ILMN_1250410	CTCCTCCACTGTCAACCGAGGCTTCTGCCAAATCTTCCCTGTCATGAAGG	4221	S	870239	NP_035293.1	NM_011163.3	NM_011163.2	RefSeq	NM_011163.3	Mus musculus	Eif2ak2	4732414G15Rik; Prkr; 2310047A08Rik; AI467567; AI747578; Tik; Pkr	EIF2AK2	ILMN_220260		1.00082	0.988729	0.92422	0.990234	1.35888	1.18324	1.50552	1.47121	1.79829	1.80543	1.46963	1.83894	1.61252	1.36823	0.00449197	2	1.946	0.00192322	0.00921835	3.19194
NM_008598.1					6678877	MGMT	scl0017314.1_97-S-1				1			ILMN_1232183	TGAATGACACATAGACGTAACGCGTGTCGGAAGCGGATGTGTGGTGGCAC	660	S	6020309		NM_008598.1	scl0017314.1_97	MEEBO	scl0017314.1_97	Mus musculus	Mgmt		MGMT	ILMN_212418		0.584673	0.593864	0.240322	0.360496	0.245697	0.185667	0.844297	0.882737	1.2114	1.09395	1.38526	0.797098	0.963878	0.681879	0.0160797	2	1.94331	0.000238322	0.00146353	3.58877
NM_007419.1	19	19qD2	Mus musculus adrenergic receptor, beta 1 (Adrb1), mRNA.	11554	6680665	ADRB1	scl0011554.2_290-S-2	membrane fraction [goid 5624] [evidence IMP]; membrane [goid 16020] [evidence IEA]	beta1-adrenergic receptor activity [goid 4940] [evidence IMP]; signal transducer activity [goid 4871] [evidence IEA]; rhodopsin-like receptor activity [goid 1584] [evidence IEA]; G-protein coupled receptor activity [goid 4930] [evidence IEA]; receptor act	norepinephrine-epinephrine vasodilation during regulation of blood pressure [goid 2025] [evidence IMP]; diet induced thermogenesis [goid 2024] [evidence IGI]; response to cold [goid 9409] [evidence IGI]; negative regulation of body size [goid 40015] [evid	1	+	56798170-56798219	ILMN_2710611	ACCGGCTGCAACGGCGGGACAACCACTGTGGACAGCGATTCGAGCCTGGA	1309	S	6860292	NP_031445.1	NM_007419.1	scl52995.1_5	RefSeq	NM_007419.1	Mus musculus	Adrb1	beta-AR; Adrb-1	ADRB1	ILMN_236436		-0.0851416	0.000428668	-0.323429	-0.323858	-0.305927	0.166689	0.597156	0.698044	0.428927	0.506288	0.269986	0.664558	0.405248	0.149421	0.00717989	2	1.94323	3.06422e-13	5.97619e-12	4.06106
NM_019743.3	6	6qD3	Mus musculus RING1 and YY1 binding protein (Rybp), mRNA.	56353	133893368	RYBP	scl28596.5_108-S-1	nucleus [goid 5634] [evidence IDA]; nucleoplasm [goid 5654] [evidence IDA]; intracellular [goid 5622] [evidence IEA]	transcription corepressor activity [goid 3714] [evidence IDA]; DNA binding [goid 3677] [evidence IDA]; zinc ion binding [goid 8270] [evidence IEA]; metal ion binding [goid 46872] [evidence IEA]; protein binding [goid 5515] [evidence IPI]	apoptosis [goid 6915] [evidence IEA]; transcription [goid 6350] [evidence IEA]; regulation of transcription, DNA-dependent [goid 6355] [evidence IEA]; negative regulation of transcription from RNA polymerase II promoter [goid 122] [evidence IDA]	1	-	100179400-100179449	ILMN_1212848	GGCTTGCAAGTTTCCCGTGCGTTTAGTACATGATCTTTCACACTCGTGTG	3485	S	60746	NP_062717.2	NM_019743.3	NM_019743.2	RefSeq	NM_019743.3	Mus musculus	Rybp	YEAF1; 2410018J24Rik; MGC62213	RYBP	ILMN_222481		0.940067	1.06136	0.711288	0.661128	0.452907	0.89273	1.21246	1.30591	1.38784	1.45935	0.93921	1.25036	0.998043	0.944604	0.0105818	2	1.93507	4.74675e-07	4.82377e-06	3.47451
NM_009067.3		17qE1.1	Mus musculus ralA binding protein 1 (Ralbp1), mRNA.	19765	148747256	RALBP1	scl019765.2_155-S-1	membrane [goid 16020] [evidence ISS]; intracellular [goid 5622] [evidence IEA]	Rac GTPase activator activity [goid 30675] [evidence IDA]; GTPase activator activity [goid 5096] [evidence IEA]; protein binding [goid 5515] [evidence IPI]	transport [goid 6810] [evidence IEA]; signal transduction [goid 7165] [evidence IEA]	1			ILMN_1231228	GGTCAGGTGTCAAATATAAATGTACAAACGCCTTGCTGCATCCCGTCCGG	3289	S	4780632	NP_033093.2	NM_009067.3	NM_009067.1	RefSeq	NM_009067.3	Mus musculus	Ralbp1	Rip1; RLIP76	RALBP1	ILMN_217172		2.59687	2.44486	2.17605	2.43582	2.26087	2.8458	2.68193	2.52346	2.72151	2.65629	2.54926	2.71114	2.54279	2.5522	0.0322177	2	1.93047	0	0	2.34714
NM_001039718.1	19		Mus musculus zinc finger protein 91, ciliary neurotrophic factor transcription unit (Zfp91-cntf), mRNA.	664779	90669975	ZFP91-CNTF	scl000508.1_16-S-8				1	-	12839796-12839845	ILMN_2758747	CCGGGACCTCTGTAGCCGCTCTATCTGGCTAGCAAGGAAGATTCGTTCAG	2421	S	6520195	NP_001034807.1	NM_001039718.1	scl012803.1_249	RefSeq	NM_001039718.1	Mus musculus	Zfp91-cntf	Pzf; 9130014I08Rik; AW545902; A530054C17Rik; AL024263	ZFP91-CNTF	ILMN_231663		2.32166	2.36215	1.71485	1.43606	1.49592	2.16648	2.61792	2.47828	2.08444	2.06562	2.55566	2.31046	2.8564	2.15598	0.0362224	2	1.9267	0.00016776	0.0010686	2.79123
NM_009457.3	X	XqA1.3	Mus musculus ubiquitin-activating enzyme E1, Chr X (Ube1x), mRNA.	22201	141803326	UBE1X	scl55020.28_14-S-6		ligase activity [goid 16874] [evidence IEA]; nucleotide binding [goid 166] [evidence IEA]; ATP binding [goid 5524] [evidence IEA]; ubiquitin activating enzyme activity [goid 4839] [evidence IEA]; catalytic activity [goid 3824] [evidence IEA]	ubiquitin cycle [goid 6512] [evidence IEA]; ubiquitin-dependent protein catabolism [goid 6511] [evidence IEA]; protein modification [goid 6464] [evidence IEA]	1	+	20259260-20259309	ILMN_2430374	TGCTGTCCCAGGGCGTGTCCATGCTCTATTCTTTCTTCATGCCAGCTGCT	3072	S	4150139	NP_033483.1	NM_009457.3	NM_009457.2	RefSeq	NM_009457.3	Mus musculus	Ube1x	A1S9; AA989744; Ube-1; Sbx	UBE1X	ILMN_185830		1.79627	2.17689	2.27952	1.96963	1.97007	2.23114	2.2263	2.27986	2.58235	2.5503	2.23482	2.71743	2.45905	2.24666	0.0324345	2	1.92398	0.00186897	0.00898454	2.4755
NM_144799.1	6	6qE3	Mus musculus LIM and cysteine-rich domains 1 (Lmcd1), mRNA.	30937	21450156	LMCD1	scl29649.6.1_19-S-1	nucleus [goid 5634] [evidence IDA]	zinc ion binding [goid 8270] [evidence IEA]; metal ion binding [goid 46872] [evidence IEA]; transcription corepressor activity [goid 3714] [evidence IDA]; protein binding [goid 5515] [evidence IPI]	negative regulation of transcription from RNA polymerase II promoter [goid 122] [evidence IGI]	1	+	112279881-112279930	ILMN_1247343	TGTGAGCAGCTGCTGAGCGGCCGTGCGTACATCGTCACCAAGGGTCAGCT	1136	S	1740484	NP_659048.1	NM_144799.1	NM_144799.1	RefSeq	NM_144799.1	Mus musculus	Lmcd1	MGC29184; AW455500; dyxin; AW553074	LMCD1	ILMN_212658		0.0558075	0.172633	0.210417	0.260112	0.108117	-0.243066	1.23028	1.37092	0.800114	0.950466	0.936734	1.08039	0.735763	0.517467	0.00475483	2	1.91842	1.64847e-07	1.78425e-06	3.68186
NM_194054.2	11	11qA3.3	Mus musculus reticulon 4 (Rtn4), transcript variant 1, mRNA.	68585	141802887	RTN4	scl0001537.1_132-S-2	integral to membrane [goid 16021] [evidence IEA]; membrane [goid 16020] [evidence IEA]; cell soma [goid 43025] [evidence IDA]; endoplasmic reticulum [goid 5783] [evidence IDA]; cell projection [goid 42995] [evidence IDA]; integral to endoplasmic reticulum	molecular_function [goid 3674] [evidence IEA]; protein binding [goid 5515] [evidence ISS]	angiogenesis [goid 1525] [evidence IMP]; negative regulation of anti-apoptosis [goid 19987] [evidence ISS]; regulation of cell migration [goid 30334] [evidence ISS]; negative regulation of axon extension [goid 30517] [evidence ISS]	1	+	29633785-29633834	ILMN_2699645	GATATATAAGGGTGTGATCCAAGCTATCCAGAAATCAGATGAAGGCCACC	3318	S	870184	NP_918943.1	NM_194054.2	NM_194054.1	RefSeq	NM_194054.2	Mus musculus	Rtn4	AA960376; mKIAA0886; mKIAA4153; KIAA4153; ASY; NSP-CL; 1110020G17Rik; C130026I10Rik; NOGO; AA409940; AA407876	RTN4	ILMN_216522		1.58859	1.51174	1.15594	1.38393	1.38196	1.57046	1.58849	1.50467	1.98294	1.91883	1.3707	1.79805	1.78117	1.56022	0.0420324	2	1.91607	2.07196e-05	0.00016052	2.9302
NM_008287.2	15	15qB3.1	Mus musculus heat-responsive protein 12 (Hrsp12), mRNA.	15473	40807497	HRSP12	scl015473.5_18-S-4		nuclease activity [goid 4518] [evidence IEA]; hydrolase activity [goid 16787] [evidence IEA]; endonuclease activity [goid 4519] [evidence IEA]		1	-	34418351-34418400	ILMN_2610703	TTCTGGACAGGTAGGCCTGGATCCTTCCAGTGGACAGCTTGTGCCAGGAG	172	S	610136	NP_032313.2	NM_008287.2	NM_008287.2	RefSeq	NM_008287.2	Mus musculus	Hrsp12	HRP12; HR12	HRSP12	ILMN_210108		1.41578	1.464	0.643829	0.542421	0.467362	0.735596	1.94382	1.97258	1.21196	1.2121	1.53031	1.36117	1.49537	1.13476	0.0313576	2	1.9138	2.51255e-10	3.7989e-09	3.44607
NM_021514.3	15	15qF1	Mus musculus phosphofructokinase, muscle (Pfkm), mRNA.	18642	142367127	PFKM	scl018642.4_28-S-1	6-phosphofructokinase complex [goid 5945] [evidence ISS]; cytoplasm [goid 5737] [evidence IEA]	kinase activity [goid 16301] [evidence IEA]; transferase activity [goid 16740] [evidence IEA]; nucleotide binding [goid 166] [evidence IEA]; metal ion binding [goid 46872] [evidence IEA]; ATP binding [goid 5524] [evidence IEA]; phosphofructokinase activit	regulation of glycolysis [goid 6110] [evidence ISS]; glycolysis [goid 6096] [evidence IEA]	1	+	97951347-97951396	ILMN_1252214	CCTCACTGGGGCTGACACTTTCCGTTCAGAGTGGAGCGACTTGCTGAATG	405	S	5720168	NP_067489.2	NM_021514.3	NM_021514.2	RefSeq	NM_021514.3	Mus musculus	Pfkm	PFK-M; AI131669; Pfka	PFKM	ILMN_208909		0.1066	0.452763	-0.308822	-0.0199394	-0.131688	0.687346	0.405536	0.484779	0.699184	0.676724	0.40884	0.533375	0.49671	0.287714	0.0448203	2	1.91003	5.3646e-12	9.43809e-11	3.94374
NM_016658.2	4	4qA5	Mus musculus galactose-1-phosphate uridyl transferase (Galt), mRNA.	14430	120952694	GALT	scl0002692.1_59-S-4		transferase activity [goid 16740] [evidence IEA]; zinc ion binding [goid 8270] [evidence IEA]; metal ion binding [goid 46872] [evidence IEA]; iron ion binding [goid 5506] [evidence IEA]; UDP-glucose:hexose-1-phosphate uridylyltransferase activity [goid 81	galactose metabolism [goid 6012] [evidence IMP]; carbohydrate metabolism [goid 5975] [evidence IEA]	1	+	41705454-41705456:41705457-41705503	ILMN_2677567	TGACTGTGACCACATCAGGGCCTTGAATCTTTGTACCTGACAGACCTGGG	1456	S	5550075	NP_057867.2	NM_016658.2	scl0002692.1_59	RefSeq	NM_016658.2	Mus musculus	Galt	AW553376	GALT	ILMN_190343		0.987041	1.26609	1.14768	1.43998	1.29664	1.19807	1.67615	1.65514	1.83361	1.90683	1.80537	1.87323	1.91596	1.51737	0.00502027	2	1.90632	2.22045e-16	5.29572e-15	2.976
NM_008913.3		3qG3	Mus musculus protein phosphatase 3, catalytic subunit, alpha isoform (Ppp3ca), mRNA.	19055	145966731	PPP3CA	scl0019055.2_130-S-3	Z disc [goid 30018] [evidence IDA]; nucleus [goid 5634] [evidence IEA]	zinc ion binding [goid 8270] [evidence IEA]; metal ion binding [goid 46872] [evidence IEA]; iron ion binding [goid 5506] [evidence IEA]; phosphoprotein phosphatase activity [goid 4721] [evidence IEA]; protein binding [goid 5515] [evidence IPI]	G1/S transition of mitotic cell cycle [goid 82] [evidence IMP]; dephosphorylation [goid 16311] [evidence IDA]; response to stress [goid 6950] [evidence IDA]; calcium ion transport [goid 6816] [evidence IMP]	1			ILMN_2611431	GTTAGGGGAATGAACGCGTTTTCCTACTGCACTGGGGACTTTTAGATAGG	1930	S	6760092	NP_032939.1	NM_008913.3	scl22567.17_121	RefSeq	NM_008913.3	Mus musculus	Ppp3ca	CnA; AW413465; Calna; AI841391; MGC106804; CN; Caln; 2900074D19Rik	PPP3CA	ILMN_251709		2.17694	2.21759	1.69992	2.03495	1.96706	2.24607	2.40423	2.26695	2.2933	2.23209	2.1092	2.46793	2.19533	2.15949	0.0376113	2	1.90516	0.000606867	0.00338166	2.57935
NM_025299.3	18	18qE3	Mus musculus thioredoxin-like 4 (Txnl4), transcript variant 1, mRNA.	27366	109255208	TXNL4	scl0027366.2_282-S-6	snRNP U5 [goid 5682] [evidence TAS]; nucleus [goid 5634] [evidence IEA]; spliceosome complex [goid 5681] [evidence ISS]	transferase activity [goid 16740] [evidence IEA]; RNA splicing factor activity, transesterification mechanism [goid 31202] [evidence ISS]; N-acetyltransferase activity [goid 8080] [evidence IEA]	mitosis [goid 7067] [evidence ISS]; spliceosome assembly [goid 245] [evidence ISS]; cell cycle [goid 7049] [evidence IEA]; mRNA processing [goid 6397] [evidence IEA]; cell division [goid 51301] [evidence IEA]; nuclear mRNA splicing, via spliceosome [goid	1	+	80420156-80420205	ILMN_2492201	GGACGCCTGGTGGGTGGACAGTACCTTCTGTTGTTCACACACTGACCCAT	1637	S	4120286	NP_079575.1	NM_025299.3	scl027366.4_62	RefSeq	NM_025299.3	Mus musculus	Txnl4	U5-15kDa; U5-15kD; D18Wsu98e; Dim1	TXNL4	ILMN_191372		-0.0502454	0.19855	-0.121162	0.00398485	-0.0233622	-0.075236	0.77348	0.935725	0.770954	0.791114	0.84584	0.70958	0.655172	0.3489	1.12325e-05	2	1.90272	0	0	3.83057
NM_175260.2	11	11qB3	Mus musculus myosin, heavy polypeptide 10, non-muscle (Myh10), mRNA.	77579	105554494	MYH10	scl0077579.2_42-S-1	stress fiber [goid 1725] [evidence IMP]; cytoplasm [goid 5737] [evidence IDA]	nucleotide binding [goid 166] [evidence IEA]; protein binding [goid 5515] [evidence IPI]	regulation of cell shape [goid 8360] [evidence IEA]; substrate-bound cell migration, cell extension [goid 6930] [evidence IMP]; neuron migration [goid 1764] [evidence IMP]; exocytosis [goid 6887] [evidence IMP]; plasma membrane repair [goid 1778] [evidenc	1	+	68629313-68629362	ILMN_1226114	CACAGTAACTTCCAGGTGGTCTCCTGAGTGTCTGGCTTGATAATGCCCTC	6970	S	2640673	NP_780469.1	NM_175260.2	scl40051.1.1_3	RefSeq	NM_175260.2	Mus musculus	Myh10	Myhn-2; 5730504C04Rik; SMemb; NMHC-B; 9330167F11Rik; MGC115764; mKIAA3005; NMHC II-B; Myhn2	MYH10	ILMN_232492		1.55609	1.71018	1.51676	1.28244	1.28816	1.5745	1.93591	1.84546	1.98434	1.99011	1.71921	2.03824	1.93475	1.68304	0.00786272	2	1.90171	2.16456e-07	2.30633e-06	2.87027
NM_020043.2		9qC	Mus musculus neighbor of Punc E11 (Nope), mRNA.	56741	146231955	NOPE	scl36816.23_421-S-6	integral to plasma membrane [goid 5887] [evidence ISS]; membrane [goid 16020] [evidence IEA]	protein binding [goid 5515] [evidence IEA]	cell adhesion [goid 7155] [evidence IEA]	1			ILMN_2697499	TCTGTTGGCCTTTTACAGGGCATTAGTCCCTTTGTCGTTTGCCATGGATG	5935	S	380156	NP_064427.2	NM_020043.2	NM_020043.1	RefSeq	NM_020043.2	Mus musculus	Nope	DDM36; 9330155G14Rik; WI-18508; mKIAA1628	NOPE	ILMN_218574		2.09882	2.09252	2.02878	2.02965	2.23944	2.42843	2.79389	2.63251	2.60928	2.61435	2.63821	2.63743	2.64328	2.41472	0.00995079	2	1.88376	4.14351e-06	3.641e-05	2.3065
NM_009122.1	17	17qC	Mus musculus special AT-rich sequence binding protein 1 (Satb1), mRNA.	20230	6677850	SATB1	scl0020230.2_317-S-1	nuclear heterochromatin [goid 5720] [evidence IDA]; nucleus [goid 5634] [evidence IEA]	sequence-specific DNA binding [goid 43565] [evidence IEA]; transcription factor activity [goid 3700] [evidence IDA]; DNA binding [goid 3677] [evidence IDA]	establishment and/or maintenance of chromatin architecture [goid 6325] [evidence IDA]; histone methylation [goid 16571] [evidence IDA]; transcription [goid 6350] [evidence IEA]; regulation of transcription [goid 45449] [evidence IEA]; regulation of transc	1	-	51878807-51878856	ILMN_1220726	CTTTAGTAATTCTTCTGTAACCCGCCACACTAGTCTTTGGAAACTGGCCC	2859	S	5670154	NP_033148.1	NM_009122.1	scl49801.15_217	RefSeq	NM_009122.1	Mus musculus	Satb1	2610306G12Rik; AW413156	SATB1	ILMN_247053		0.934441	0.93403	0.354862	0.653687	0.636126	1.14908	1.52765	1.40304	1.19367	1.30194	1.15044	1.25206	1.08116	0.993317	0.0322177	2	1.88023	4.10158e-07	4.19062e-06	3.4291
NM_153173.2	13	13qA3.1	Mus musculus histone cluster 1, H4h (Hist1h4h), mRNA.	69386	141802886	HIST1H4H	scl0326619.1_58-S-1	chromosome [goid 5694] [evidence IEA]; nucleus [goid 5634] [evidence IEA]; nucleosome [goid 786] [evidence ISS]	DNA binding [goid 3677] [evidence ISS]	nucleosome assembly [goid 6334] [evidence ISS]; chromosome organization and biogenesis (sensu Eukaryota) [goid 7001] [evidence IEA]	1	+	23623122-23623171	ILMN_1217362	ATCTCCGGCCTCATCTACGAGGAGACCCGCGGTGTGCTGAAGGTGTTCCT	204	S	1940600	NP_694813.1	NM_153173.2	NM_178192.1	RefSeq	NM_153173.2	Mus musculus	Hist1h4h	1700024H08Rik; MGC41466	HIST1H4H	ILMN_231308		1.98712	1.86157	2.36426	2.27559	2.30997	2.34892	2.97564	2.8085	2.82407	2.78136	2.79545	2.75466	3.20958	2.58453	0.0040671	2	1.87781	0	0	2.13208
NM_001081166.1	15	15qE2	Mus musculus PHD finger protein 21B (Phf21b), mRNA.	271305	124487186	PHF21B	scl46883.13_90-S-1		zinc ion binding [goid 8270] [evidence IEA]; metal ion binding [goid 46872] [evidence IEA]; protein binding [goid 5515] [evidence IEA]	regulation of transcription, DNA-dependent [goid 6355] [evidence IEA]	1	-	84616048-84616097	ILMN_1229266	CGCACGGCTGGCGACGTAACTGTCTTCAGGTTCTTTTGTTGGTTTGATTT	3508	S	4780551	NP_001074635.1	NM_001081166.1	scl46883.13_90	RefSeq	NM_001081166.1	Mus musculus	Phf21b	A730032D07Rik	PHF21B	ILMN_228750		0.486827	0.53223	0.304684	0.111395	-0.0402442	0.371211	0.939754	1.04181	0.887662	0.761543	0.670203	0.929756	0.813904	0.547515	0.0070795	2	1.87048	7.85232e-06	6.56708e-05	3.66067
NM_008520.2	19	19qA	Mus musculus latent transforming growth factor beta binding protein 3 (Ltbp3), mRNA.	16998	124487414	LTBP3	scl52854.18.29_13-S-2	extracellular region [goid 5576] [evidence IDA]; extracellular matrix (sensu Metazoa) [goid 5578] [evidence ISS]	growth factor binding [goid 19838] [evidence IEA]; calcium ion binding [goid 5509] [evidence IEA]	skeletal development [goid 1501] [evidence IMP]; transforming growth factor beta receptor signaling pathway [goid 7179] [evidence IPI]	1	+	5753682-5753731	ILMN_2608746	CGAACACACCAGGCTCTTTCCAGTGTCAGTGCCTCTCCGGCTATCATCTG	3382	S	2650440	NP_032546.2	NM_008520.2	scl016998.1_51	RefSeq	NM_008520.2	Mus musculus	Ltbp3	Ltbp2; mFLJ00070	LTBP3	ILMN_237951		0.655462	0.79735	0.982416	0.376241	0.61223	0.973882	0.814175	0.938119	1.57361	1.43445	0.848569	1.36873	0.925604	0.913091	0.0298351	2	1.86713	0.00144608	0.00721079	3.17676
NM_175656.2	13	13qA3.1	Mus musculus histone cluster 1, H4i (Hist1h4i), mRNA.	319158	67972651	HIST1H4I	scl00319158.2_61-S-1	chromosome [goid 5694] [evidence IEA]; nucleus [goid 5634] [evidence IEA]; nucleosome [goid 786] [evidence ISS]	DNA binding [goid 3677] [evidence ISS]	nucleosome assembly [goid 6334] [evidence IEA]; chromosome organization and biogenesis (sensu Eukaryota) [goid 7001] [evidence IEA]	1	-	22133081-22133130	ILMN_1232524	AAGTGCTTCGGGACAACATCCAGGGCATCACCAAGCCCGCCATCCGCCGC	91	S	2190450	NP_783587.1	NM_175656.2	scl44225.1.12_219	RefSeq	NM_175656.2	Mus musculus	Hist1h4i		HIST1H4I	ILMN_260361		1.27533	1.36058	1.77531	1.49883	1.64196	1.76115	2.25885	2.22713	2.26475	2.15956	2.25592	2.22596	2.63212	1.95902	0.00503349	2	1.85951	1.08802e-14	2.3615e-13	2.53032
NM_144516.2	13	13qA1	Mus musculus zinc finger, MYND domain containing 11 (Zmynd11), mRNA.	66505	89337271	ZMYND11	scl066505.1_122-S-4	nucleus [goid 5634] [evidence IEA]	zinc ion binding [goid 8270] [evidence IEA]; metal ion binding [goid 46872] [evidence IEA]; protein binding [goid 5515] [evidence IEA]	transcription [goid 6350] [evidence IEA]	1	-	9685094-9685143	ILMN_2472861	CAAAGTCCGTATTCTGCGGGGTGTCTGCTTAAGCAGCGTTACTGGTAGGA	2784	S	630181	NP_653099.2	NM_144516.2	scl0003680.1_26	RefSeq	NM_144516.2	Mus musculus	Zmynd11	2210402G22Rik	ZMYND11	ILMN_185081		1.48983	1.59178	1.45977	1.23546	1.28986	1.68941	1.81128	1.79408	1.9046	1.96314	1.69809	2.02041	1.99877	1.65975	0.0268993	2	1.858	1.09008e-08	1.37239e-07	2.77058
NM_026005.2	4	4qA1	Mus musculus RIKEN cDNA 2610301B20 gene (2610301B20Rik), mRNA.	67157	42475982	2610301B20RIK	scl25681.7_603-S-2				1	+	10826202-10826251	ILMN_2731228	GTGTGTGACACTGGGCACTCTGAAAGGAAGTACATTTTAGCCCAGATATG	1640	S	6380332	NP_080281.2	NM_026005.2	NM_026005.2	RefSeq	NM_026005.2	Mus musculus	2610301B20Rik	AI428449	2610301B20RIK	ILMN_221115		-0.481526	-0.534395	-0.376443	-0.355596	-0.367737	-0.37022	0.577817	0.702734	0.456252	0.486166	0.381386	0.462044	0.340365	0.0266341	2.78987e-05	2	1.8575	0	0	3.91877
NM_011213.2	4	4qD2.1	Mus musculus protein tyrosine phosphatase, receptor type, F (Ptprf), mRNA.	19268	115648047	PTPRF	scl0019268.1_215-S-3	plasma membrane [goid 5886] [evidence IEA]	receptor activity [goid 4872] [evidence IEA]; hydrolase activity [goid 16787] [evidence IEA]; protein tyrosine phosphatase activity [goid 4725] [evidence IEA]	transmembrane receptor protein tyrosine phosphatase signaling pathway [goid 7185] [evidence IEA]	1	-	117883001-117883050	ILMN_2662690	CGGTATGAGGGTGTGGTTGACATGTTCCAGACCGTGAAGACCCTCCGCAC	5894	S	1770528	NP_035343.2	NM_011213.2	scl0019268.1_215	RefSeq	NM_011213.2	Mus musculus	Ptprf	LARS; AA591035; LAR	PTPRF	ILMN_215710		0.479785	0.607315	0.32239	0.315906	0.3685	0.665094	0.871812	0.947435	1.05175	1.06861	0.775396	1.09426	0.828787	0.677369	0.00140497	2	1.85375	0	0	3.43001
NM_173437.1	1	1qE4	Mus musculus neuron navigator 1 (Nav1), mRNA.	215690	28077104	NAV1	scl00215690.2_326-S-2	microtubule cytoskeleton [goid 15630] [evidence IDA]	ATP binding [goid 5524] [evidence IEA]; nucleoside-triphosphatase activity [goid 17111] [evidence IEA]	microtubule bundle formation [goid 1578] [evidence IDA]; neuron migration [goid 1764] [evidence IMP]	1	-	137335452-137335501	ILMN_2647873	AGTGCTCTCGAAGCCTACACTTTCCTTCTGGAGCCTGGGACCCTGTTTAC	8776	S	6620129	NP_775613.1	NM_173437.1	scl16246.32_24	RefSeq	NM_173437.1	Mus musculus	Nav1	9930003A20Rik; POMFIL3; mKIAA1151; unc53H1; 9530089B19; C230080M11Rik; steerin-1	NAV1	ILMN_240423		1.03012	1.09632	0.239397	0.668059	0.70766	0.883538	0.889541	0.915031	1.15979	1.24827	1.15369	1.24216	0.858562	0.883251	0.0484649	2	1.84981	0.00221323	0.0104197	3.42946
NM_011014.2	4	4qA5	Mus musculus opioid receptor, sigma 1 (Oprs1), mRNA.	18391	133892605	OPRS1	scl018391.1_236-S-5	integral to plasma membrane [goid 5887] [evidence IEA]; endoplasmic reticulum [goid 5783] [evidence IEA]	C-8 sterol isomerase activity [goid 247] [evidence IEA]; receptor activity [goid 4872] [evidence IDA]	ergosterol biosynthesis [goid 6696] [evidence IEA]	1	-	41685464-41685513	ILMN_2677170	CCTGGAGAAGTAAGCCGGGGTCCAAGGAGCCACCCCATTCCAAAAGAAGC	1446	S	6130128	NP_035144.1	NM_011014.2	NM_011014.1	RefSeq	NM_011014.2	Mus musculus	Oprs1	AL024364; mSigmaR1	OPRS1	ILMN_214435		0.770095	0.736907	1.06005	1.12706	0.96252	0.837148	1.42313	1.31069	1.57083	1.48081	1.48639	1.69929	1.5251	1.24616	0.00155134	2	1.83444	1.04361e-14	2.26911e-13	2.9407
NM_011014.2	4	4qA5	Mus musculus opioid receptor, sigma 1 (Oprs1), mRNA.	18391	133892605	OPRS1	scl0002696.1_5-S-1	integral to plasma membrane [goid 5887] [evidence IEA]; endoplasmic reticulum [goid 5783] [evidence IEA]	C-8 sterol isomerase activity [goid 247] [evidence IEA]; receptor activity [goid 4872] [evidence IDA]	ergosterol biosynthesis [goid 6696] [evidence IEA]	1	-	41687444-41687493	ILMN_1238081	CTGACACCATCATCTCTGGCACCTTCCACCAATGGAAAGAGGGCACCACG	435	S	6290717	NP_035144.1	NM_011014.2	NM_011014.1	RefSeq	NM_011014.2	Mus musculus	Oprs1	AL024364; mSigmaR1	OPRS1	ILMN_214435		0.161556	0.50293	0.163785	0.131188	0.0479126	0.195885	0.750123	0.758661	0.900523	0.876789	1.08203	0.809109	0.827011	0.506912	0.000293081	2	1.8329	0	0	3.53092
NM_133748.1	1	1qE2.3	Mus musculus insulin induced gene 2 (Insig2), mRNA.	72999	19526953	INSIG2	scl000986.1_622-S-2		protein binding [goid 5515] [evidence IPI]	response to sterol depletion [goid 6991] [evidence IDA]	1	-	123201414-123201463	ILMN_2690256	ACGCCTGCCATGTATTTATGGGTTAAGTCGATCAGCTGACTCTCCGCTCG	1901	S	5700605	NP_598509.1	NM_133748.1	NM_133748.1	RefSeq	NM_133748.1	Mus musculus	Insig2	2900053I11Rik; C730043J18Rik; Insig-2	INSIG2	ILMN_217996		1.05858	0.919766	0.718966	0.778367	0.360956	0.778557	1.51936	1.54349	1.23857	1.2966	1.39264	1.24022	1.37355	1.04597	0.00232969	2	1.83138	9.33398e-05	0.0006308	3.29739
NM_173788.3	4	4qB1	Mus musculus natriuretic peptide receptor 2 (Npr2), mRNA.	230103	118129825	NPR2	scl25510.19.1_73-S-7	plasma membrane [goid 5886] [evidence TAS]; integral to membrane [goid 16021] [evidence IEA]; membrane [goid 16020] [evidence IEA]	phosphorus-oxygen lyase activity [goid 16849] [evidence IEA]; lyase activity [goid 16829] [evidence IEA]; guanylate cyclase activity [goid 4383] [evidence IDA]; peptide receptor activity, G-protein coupled [goid 8528] [evidence IEA]; ATP binding [goid 552	intracellular signaling cascade [goid 7242] [evidence IEA]; cGMP biosynthesis [goid 6182] [evidence IDA]; cyclic nucleotide biosynthesis [goid 9190] [evidence IEA]; protein amino acid phosphorylation [goid 6468] [evidence IEA]	1	+	43664041-43664090	ILMN_2696026	CTCTTCCTGCCTCCTGTAAATATCTGTATCTAGACCAGAATATTTTGTCC	3585	S	5360129	NP_776149.1	NM_173788.3	scl25510.19.1_73	RefSeq	NM_173788.3	Mus musculus	Npr2	cn; GC-B2; GC-B3; GC-B; mNPR-B	NPR2	ILMN_218454		1.72625	1.72732	1.51814	1.50444	1.46243	1.83504	2.0492	1.96571	2.03623	2.06254	1.99372	2.04952	2.04492	1.82199	0.00261791	2	1.8313	0	0	2.60512
NM_023794					24528549	ETV5	scl48642.15_70-S-1				1			ILMN_1235329	AATTTGCTGTCCTTGACACTCCACACATTGTTGTTCCTCACGTGTGGGAC	3124	S	110017			scl48642.15_70	MEEBO	scl48642.15_70	Mus musculus	Etv5		ETV5	ILMN_223890		1.29246	1.41364	1.46766	1.3913	1.10029	1.58724	2.09554	2.17273	1.93121	1.84321	1.89708	1.81359	1.59892	1.61753	0.0401317	2	1.82641	0.00228193	0.0107083	2.77406
NM_001098170.1		3qB	Mus musculus protocadherin 10 (Pcdh10), transcript variant 1, mRNA.	18526	148271083	PCDH10	scl018526.1_213-S-4	integral to plasma membrane [goid 5887] [evidence ISS]	calcium ion binding [goid 5509] [evidence IEA]	homophilic cell adhesion [goid 7156] [evidence IDA]; cell adhesion [goid 7155] [evidence IDA]	1			ILMN_2727239	GCCATCGTCACCGGGTACAGCGACCAGCAACCAGACATCATTTCCAACGG	3418	S	1190592	NP_001091640.1	NM_001098170.1	NM_011043.2	RefSeq	NM_001098170.1	Mus musculus	Pcdh10	mKIAA1400; 6430521D13Rik; 6430703F07Rik	PCDH10	ILMN_313569		0.419746	0.592514	0.101124	-0.020127	-0.00660597	0.379886	0.917484	0.94993	0.863271	0.901639	0.460847	0.731322	0.679499	0.452645	0.0212715	2	1.82234	0	0	3.53596
NM_009572.3	15	15qD1	Mus musculus zinc fingers and homeoboxes protein 1 (Zhx1), transcript variant 1, mRNA.	22770	109627661	ZHX1	scl022770.1_29-S-7	transcription factor complex [goid 5667] [evidence IEA]; nucleus [goid 5634] [evidence IEA]; intracellular [goid 5622] [evidence IEA]	sequence-specific DNA binding [goid 43565] [evidence IEA]; transcription factor activity [goid 3700] [evidence IEA]; DNA binding [goid 3677] [evidence IEA]; zinc ion binding [goid 8270] [evidence IEA]; metal ion binding [goid 46872] [evidence IEA]; nuclei	transcription [goid 6350] [evidence IEA]; negative regulation of transcription, DNA-dependent [goid 45892] [evidence ISS]; regulation of transcription [goid 45449] [evidence IEA]; regulation of transcription, DNA-dependent [goid 6355] [evidence IEA]	1	-	57880127-57880176	ILMN_2479530	GTCAAACTGCTGCAGTCGGGGGAAGTTCCGCAATGTATATAGAGCGCTAA	3467	S	2100110	NP_033598.2	NM_009572.3	scl022770.1_29	RefSeq	NM_009572.3	Mus musculus	Zhx1	mKIAA4149; KIAA4149	ZHX1	ILMN_191490		1.20429	1.21997	0.821059	0.851389	1.01524	1.31102	1.4085	1.46112	1.64524	1.69804	1.32472	1.42621	1.60121	1.26089	0.0372925	2	1.81668	2.44598e-05	0.000186734	2.91149
NM_013655.3	6	6qF1	Mus musculus chemokine (C-X-C motif) ligand 12 (Cxcl12), transcript variant 2, mRNA.	20315	60279260	CXCL12	scl0001241.1_2518-S-7	extracellular region [goid 5576] [evidence IEA]	cytokine activity [goid 5125] [evidence IEA]; growth factor activity [goid 8083] [evidence IEA]; chemokine activity [goid 8009] [evidence IEA]	germ cell migration [goid 8354] [evidence IDA]; T cell proliferation [goid 42098] [evidence IMP]; immune response [goid 6955] [evidence IEA]; patterning of blood vessels [goid 1569] [evidence IMP]; chemotaxis [goid 6935] [evidence IEA]; regulation of cell	1	+	117131126-117131175	ILMN_2658910	GACGGGCTAGCAGTGTCTAAGCAGCGATGGGTTCAGTGTTGTGTGTGGTG	2885	S	4150750	NP_038683.1	NM_013655.3	scl0001241.1_2518	RefSeq	NM_013655.3	Mus musculus	Cxcl12	Sdf1a; TLSF-b; PBSF/SDF-1; TPAR1; TLSF; Sdf1; TLSF-a; Sdf1b; SDF-1; PBSF; AI174028; Scyb12	CXCL12	ILMN_215390		0.203357	0.287311	-0.304807	-0.171303	-0.316678	-0.0112455	0.334927	0.422485	0.62185	0.681271	0.805719	0.334666	0.419283	0.191577	0.0115913	2	1.81639	4.01822e-08	4.71629e-07	3.71965
NM_010180.1	15	15qE2	Mus musculus fibulin 1 (Fbln1), mRNA.	14114	6753821	FBLN1	scl0014114.2_183-S-2	basement membrane [goid 5604] [evidence IDA]; extracellular region [goid 5576] [evidence IEA]; extracellular matrix (sensu Metazoa) [goid 5578] [evidence IEA]	protease activator activity [goid 16504] [evidence IDA]; calcium ion binding [goid 5509] [evidence IEA]; protein binding [goid 5515] [evidence IPI]		1	+	85115876-85115925	ILMN_2602770	GGCATTGCTAAGGACCAATTGAAGGAGTTTTCAAAGCAGACTCCACCCGA	2508	S	2480059	NP_034310.1	NM_010180.1	scl014114.15_45	RefSeq	NM_010180.1	Mus musculus	Fbln1		FBLN1	ILMN_242407		-0.0315122	0.0572703	-0.267935	-0.285089	-0.316757	-0.284741	-0.171005	-0.224768	0.530571	0.407592	0.45081	0.472817	0.446101	0.0543261	0.0282571	2	1.81075	0	0	3.74341
NM_016775.2	2	2qH4	Mus musculus DnaJ (Hsp40) homolog, subfamily C, member 5 (Dnajc5), mRNA.	13002	46519174	DNAJC5	scl0013002.2_72-S-2		heat shock protein binding [goid 31072] [evidence IEA]; unfolded protein binding [goid 51082] [evidence IEA]	protein folding [goid 6457] [evidence IEA]	1	+	181286628-181286677	ILMN_2671708	GACCCGTCTACCAAGGCTGCTGGAGTGTAGGTTTCTGTTTGTGCCCAGTG	3348	S	2630193	NP_058055.1	NM_016775.2	scl19763.10.1_1	RefSeq	NM_016775.2	Mus musculus	Dnajc5	Csp; AU018536; 2610314I24Rik	DNAJC5	ILMN_226311		1.74604	1.82423	1.76111	1.56203	1.66943	1.93883	2.00545	1.92765	2.23481	2.18768	1.99032	2.21286	2.11325	1.92341	0.0110146	2	1.80972	0	0	2.39756
NM_011780.2	1	1qC2	Mus musculus a disintegrin and metallopeptidase domain 23 (Adam23), mRNA.	23792	82546877	ADAM23	scl0329173.1_142-S-1	membrane [goid 16020] [evidence IEA]	protein binding [goid 5515] [evidence IEA]	cell adhesion [goid 7155] [evidence IEA]	1	+	63642598-63642647	ILMN_1230599	GGCTGCCTGTGAACGGAGATTCTGTCATCCTTACACGCATCTTTTAGTTG	6165	S	7000484	NP_035910.1	NM_011780.2	scl0329173.1_142	RefSeq	NM_011780.2	Mus musculus	Adam23	MDC3; AW046396	ADAM23	ILMN_212291		1.00727	0.975921	0.488921	0.560273	0.573851	0.940528	1.41178	1.25342	1.2973	1.30989	1.21816	1.10395	1.06699	0.966903	0.0182936	2	1.8087	2.32576e-10	3.54014e-09	3.15504
NM_021427.2	7	7qE1	Mus musculus RIKEN cDNA A830059I20 gene (A830059I20Rik), mRNA.	58238	120587012	A830059I20RIK	scl32373.1.68_9-S-2				1	+	100229785-100229785:100229786-100229834	ILMN_2756184	CTGCGAGGAACTCGTTCCTTTCATTATGACTACTGTGGGCTGCGTGCCAC	1397	S	3120072	NP_067402.2	NM_021427.2	scl32373.1.68_9	RefSeq	NM_021427.2	Mus musculus	A830059I20Rik	AB041569	A830059I20RIK	ILMN_222883		1.07932	1.07519	0.584871	0.43048	0.315599	0.608147	1.44223	1.30457	1.19695	1.25217	1.18496	1.08443	1.02529	0.895227	0.0407673	2	1.80709	2.2256e-06	2.03563e-05	3.25506
NM_023608.2	X	XqC3	Mus musculus glycerophosphodiester phosphodiesterase domain containing 2 (Gdpd2), mRNA.	71584	31980660	GDPD2	scl54748.8.1_13-S-7				1	+	97933124-97933172:97933456-97933456	ILMN_1257924	GGGTGATCACCGACTGTGCCTCCATTCTGCTGCTTTTGAGTATCTTCCTC	1758	S	7000040	NP_076097.1	NM_023608.2	NM_023608.2	RefSeq	NM_023608.2	Mus musculus	Gdpd2	9130017L10Rik; Gde3; Obdpf	GDPD2	ILMN_214597		0.870501	1.07183	0.31641	0.172216	0.291287	0.71513	1.06321	1.0821	1.03142	1.13645	0.825129	0.990425	1.03591	0.731163	0.044818	2	1.80689	0	0	3.33341
NM_027278.1	4	4qA5	Mus musculus RIKEN cDNA 2810432D09 gene (2810432D09Rik), mRNA.	69961	21312503	2810432D09RIK	scl24416.3.1_12-S-3		nucleic acid binding [goid 3676] [evidence IEA]		1	-	41659413-41659462	ILMN_2732677	CCTGCGGTGTGGGTACTGCTTAGTCGGGACCCCTTGGACCCCAGTGAATG	430	S	2900463	NP_081554.1	NM_027278.1	NM_027278.1	RefSeq	NM_027278.1	Mus musculus	2810432D09Rik	AW987258	2810432D09RIK	ILMN_221223		0.422935	0.541163	0.289813	0.183039	0.0274534	0.00349604	1.11861	1.17923	0.923593	0.872677	1.11282	0.854868	0.924698	0.586132	0.00123815	2	1.80271	7.13815e-08	8.11882e-07	3.44432
NM_177683.2	6	6qE3	Mus musculus vestigial like 4 (Drosophila) (Vgll4), mRNA.	232334	31343305	VGLL4	scl0232334.2_1-S-1	nucleus [goid 5634] [evidence IEA]		regulation of transcription, DNA-dependent [goid 6355] [evidence IEA]; transcription [goid 6350] [evidence IEA]	1	-	114812812-114812861	ILMN_1244781	TGCCCGCAACTGCAACCTCTCTCACTGTCCCATCGCACACAGTGGCTGTT	858	S	6860463	NP_808351.1	NM_177683.2	NM_177683.2	RefSeq	NM_177683.2	Mus musculus	Vgll4	VGL-4; MGC54805; BC048841	VGLL4	ILMN_192815		-0.0540327	0.172243	-0.121192	-0.165651	-0.0396436	-0.00123266	0.742324	0.950026	0.578367	0.564303	0.95975	0.774956	0.948074	0.362172	7.52577e-05	2	1.80176	1.12443e-12	2.09823e-11	3.56916
NM_022021.1	18	18qA1	Mus musculus Cdk5 and Abl enzyme substrate 1 (Cables1), mRNA.	63955	11528507	CABLES1	scl063955.10_154-S-1	nucleus [goid 5634] [evidence IEA]	cyclin-dependent protein kinase regulator activity [goid 16538] [evidence IEA]; protein binding [goid 5515] [evidence IPI]	G1/S transition of mitotic cell cycle [goid 82] [evidence TAS]; regulation of cell division [goid 51302] [evidence IEA]; regulation of cell cycle [goid 51726] [evidence IEA]; cell cycle [goid 7049] [evidence IEA]; cell division [goid 51301] [evidence IEA]	1	+	12103823-12103872	ILMN_1217097	CTCCATAGCGTGTATTCCTGTGCTCTATGTTAGAGTGCATAATGAGCGCG	2952	S	2190504	NP_071304.1	NM_022021.1	NM_022021.1	RefSeq	NM_022021.1	Mus musculus	Cables1	ik3-1; Cables	CABLES1	ILMN_216355		0.719257	0.803149	0.621755	0.917223	0.829814	1.14664	1.66545	1.63438	1.32769	1.36293	1.25707	1.41862	1.24907	1.11526	0.0244129	2	1.79868	1.18241e-08	1.48331e-07	3.05195
NM_173755.3	11	11qE2	Mus musculus ubiquitin-conjugating enzyme E2O (Ube2o), mRNA.	217342	50234895	UBE2O	scl0217342.1_24-S-1		ubiquitin-protein ligase activity [goid 4842] [evidence IEA]		1	-	116399378-116399427	ILMN_1245815	GCTCCAGGTAGAGAGGATGCCTGCCGGTGAGCACATTACAGCTCTTGTCG	4831	S	2190040	NP_776116.2	NM_173755.3	scl0217342.1_24	RefSeq	NM_173755.3	Mus musculus	Ube2o	mKIAA1734; RP23-193A16.5; E2-230K; B230113M03Rik; 9630022H21	UBE2O	ILMN_246409		1.28873	1.34537	1.25594	1.25268	1.1181	1.50625	1.45371	1.51724	1.76364	1.76555	1.68892	1.76985	1.55046	1.46483	0.00779682	2	1.79831	0	0	2.73305
NM_024191.1	8	8qC5	Mus musculus ADP-ribosylation factor-like 2 binding protein (Arl2bp), transcript variant 1, mRNA.	107566	18859590	ARL2BP	scl33477.9_38-S-4	soluble fraction [goid 5625] [evidence ISS]	small GTPase regulator activity [goid 5083] [evidence ISS]; GTPase activator activity [goid 5096] [evidence ISS]; protein binding [goid 5515] [evidence ISS]		1	+	97197839-97197888	ILMN_2738718	CAGAACAAAGAGGCTGTGTGCTAGAAGTGGACCGCGGCTCTGTCAGGACA	1422	S	50044	NP_077153.1	NM_024191.1	NM_024191.1	RefSeq	NM_024191.1	Mus musculus	Arl2bp	Bart1; 6330544B05Rik; 1700027H16Rik; 1700010P10Rik; AI482273; AI849834	ARL2BP	ILMN_221665		1.69381	1.85251	1.74656	1.36411	1.58872	1.80605	2.01152	2.18179	2.18902	2.2904	2.00002	2.16781	2.17208	1.87397	0.014813	2	1.79722	1.41429e-10	2.19483e-09	2.40799
NM_019521.2		8qA1.1	Mus musculus growth arrest specific 6 (Gas6), mRNA.	14456	145301602	GAS6	scl35076.15.1_19-S-5		metal ion binding [goid 46872] [evidence IEA]; calcium ion binding [goid 5509] [evidence IEA]	regulation of cell growth [goid 1558] [evidence IEA]	1			ILMN_2686327	AGCAGGGTTTGGACACACAGCACTGGCTCCTCTCGCATGGTCCTGCAACA	2263	S	4480021	NP_062394.2	NM_019521.2	NM_019521.1	RefSeq	NM_019521.2	Mus musculus	Gas6	Gas-6	GAS6	ILMN_217682		1.70848	1.89125	1.36977	1.51414	1.45658	1.89321	2.01505	1.94766	1.99827	2.05551	2.14371	1.90252	1.83811	1.78398	0.0178335	2	1.79162	0	0	2.53267
NM_007890.1	16	16qC4	Mus musculus dual-specificity tyrosine-(Y)-phosphorylation regulated kinase 1a (Dyrk1a), mRNA.	13548	24418934	DYRK1A	scl0013548.2_260-S-2	nucleus [goid 5634] [evidence ISS]	kinase activity [goid 16301] [evidence IEA]; transferase activity [goid 16740] [evidence IEA]; protein-tyrosine kinase activity [goid 4713] [evidence IEA]; non-membrane spanning protein tyrosine kinase activity [goid 4715] [evidence ISS]; nucleotide bindi	peptidyl-tyrosine phosphorylation [goid 18108] [evidence ISS]; protein amino acid phosphorylation [goid 6468] [evidence IEA]	1	+	94913886-94913935	ILMN_2622345	GCTGCTTGAATCAGAAGGAGATTAACACACTGAACCGCTACAAGAGGGCA	2405	S	3190181	NP_031916.1	NM_007890.1	scl48842.13_674	RefSeq	NM_007890.1	Mus musculus	Dyrk1a	MGC150254; 2310043O08Rik; Mnbh; mmb; D16Ertd272e; MGC150253; Dyrk; D16Ertd493e	DYRK1A	ILMN_259594		0.877907	1.09633	0.578996	0.74973	0.360646	0.981713	1.19058	1.20918	1.15166	1.24195	0.954587	1.14765	0.985158	0.897863	0.00459878	2	1.79111	4.78598e-10	7.02849e-09	3.205
NM_008027.2	17	17qB1	Mus musculus flotillin 1 (Flot1), mRNA.	14251	118131036	FLOT1	scl50763.13.1_199-S-1	lipid raft [goid 45121] [evidence IDA]; membrane [goid 16020] [evidence IEA]; integral to membrane [goid 16021] [evidence IEA]; flotillin complex [goid 16600] [evidence IDA]	molecular_function [goid 3674] [evidence ND ]		1	+	35969651-35969700	ILMN_1241618	CCAGTGCCCTGCACCAAGATTGATTATCTTCAGCCCATCCCAACTATTTA	1613	S	1660575	NP_032053.1	NM_008027.2	scl50763.13.1_199	RefSeq	NM_008027.2	Mus musculus	Flot1		FLOT1	ILMN_218722		2.13202	2.21802	2.07543	2.17696	2.16337	2.46094	2.6333	2.53799	2.53804	2.53299	2.56999	2.57526	2.73422	2.40595	0.00754383	2	1.78537	0	0	2.06135
NM_008131.3	1	1qG3	Mus musculus glutamate-ammonia ligase (glutamine synthetase) (Glul), mRNA.	14645	118130944	GLUL	scl17355.9_0-S-2	mitochondrion [goid 5739] [evidence IDA]	ligase activity [goid 16874] [evidence IEA]; glutamate-ammonia ligase activity [goid 4356] [evidence IEA]	nitrogen compound metabolism [goid 6807] [evidence IEA]; glutamine biosynthesis [goid 6542] [evidence IEA]	1	+	155756756-155756805	ILMN_2644496	GCCAGGCAGCGCTTATAAATCAACCTAACATTTATAAGATTTCCTCTGAC	2694	S	6040253	NP_032157.2	NM_008131.3	scl17355.9_0	RefSeq	NM_008131.3	Mus musculus	Glul	GS; Glns	GLUL	ILMN_208631		2.05189	1.93056	1.53028	1.57459	1.38912	1.52825	2.58255	2.32684	2.08111	1.93245	2.03331	1.88392	2.20988	1.88649	0.0418019	2	1.78439	1.61934e-05	0.000127916	2.46475
NM_001008533.2	1	1qE4	Mus musculus adenosine A1 receptor (Adora1), transcript variant 1, mRNA.	11539	87239997	ADORA1	scl16275.2_366-S-1	membrane [goid 16020] [evidence IEA]	receptor activity [goid 4872] [evidence IEA]; signal transducer activity [goid 4871] [evidence IEA]; rhodopsin-like receptor activity [goid 1584] [evidence IEA]; G-protein coupled receptor activity [goid 4930] [evidence IEA]	G-protein coupled receptor protein signaling pathway [goid 7186] [evidence IEA]; signal transduction [goid 7165] [evidence IEA]	1	-	136098199-136098248	ILMN_1254016	TTCAGTTGGAGGTAAGGTGTCCCTGGCTCTCAAGGAGGACCCTATGTCTA	3332	S	6370520	NP_001008533.1	NM_001008533.2	scl16275.2_366	RefSeq	NM_001008533.2	Mus musculus	Adora1	A1AR; A1R; BB176431; AI848715	ADORA1	ILMN_238585		0.974654	1.19203	0.154608	0.435865	0.329198	0.756779	1.34678	1.39018	0.946171	0.938092	0.948184	0.950993	1.04046	0.788369	0.0169685	2	1.7828	6.66134e-16	1.56297e-14	3.33155
NM_019491.5	13	13qA2	Mus musculus v-ral simian leukemia viral oncogene homolog A (ras related) (Rala), mRNA.	56044	118130690	RALA	scl44255.5_1-S-7	membrane [goid 16020] [evidence IEA]; intracellular [goid 5622] [evidence IEA]	GTP binding [goid 5525] [evidence IEA]; nucleotide binding [goid 166] [evidence IEA]; protein binding [goid 5515] [evidence IPI]		1	-	17973111-17973160	ILMN_2597481	GTGGTCTGTACAAGGACACTGGAGGAAGTATGTTTGCTACCTGTAAGTTC	1910	S	2680471	NP_062364.3	NM_019491.5	scl44255.5_1	RefSeq	NM_019491.5	Mus musculus	Rala	Rasl1; Ral; AW322615; 3010001O15Rik	RALA	ILMN_209614		1.14286	1.17144	1.02309	1.0705	1.05881	1.2098	1.71419	1.66597	1.62592	1.6234	1.53423	1.63125	1.63155	1.36422	0.000103655	2	1.77948	0	0	2.77036
NM_010301.3	10	10qC1	Mus musculus guanine nucleotide binding protein, alpha 11 (Gna11), mRNA.	14672	142384965	GNA11	scl0003816.1_114-S-2	heterotrimeric G-protein complex [goid 5834] [evidence TAS]	GTPase activity [goid 3924] [evidence TAS]; nucleotide binding [goid 166] [evidence IEA]; signal transducer activity [goid 4871] [evidence IEA]; GTP binding [goid 5525] [evidence IEA]; guanyl nucleotide binding [goid 19001] [evidence IEA]	skeletal development [goid 1501] [evidence IMP]; heart development [goid 7507] [evidence IMP]; glutamate signaling pathway [goid 7215] [evidence IMP]; regulation of action potential [goid 1508] [evidence IDA]; pigmentation during development [goid 48066]	1	-	80997826-80997875	ILMN_2592852	GGTGCGCGCCATGGAGACGCTCAAGATCCTCTACAAGTATGAGCAGAACA	389	S	6550671	NP_034431.1	NM_010301.3	scl0003816.1_114	RefSeq	NM_010301.3	Mus musculus	Gna11	Dsk7; E430025L19	GNA11	ILMN_209133		0.955189	0.892226	0.216151	0.738009	0.437716	0.800243	1.13979	1.12786	1.08336	1.09565	0.94135	0.950836	1.04019	0.830283	0.00205094	2	1.77886	8.96482e-08	1.00708e-06	3.25369
NM_145571.1	6	6qC3	Mus musculus MOB1, Mps One Binder kinase activator-like 1B (yeast) (Mobk1b), mRNA.	232157	21704147	MOBK1B	scl00232157.2_124-S-4		metal ion binding [goid 46872] [evidence IEA]; zinc ion binding [goid 8270] [evidence IEA]		1	+	83292556-83292605	ILMN_2695672	CAGTGGCTTCCAATTGCCTGGAGAATTCTGCTTTAGCCCTGTGGTGCTTG	3168	S	4810373	NP_663546.1	NM_145571.1	scl29838.9_30	RefSeq	NM_145571.1	Mus musculus	Mobk1b	MGC6884; 4022402H07Rik; MOB4B; MOB1	MOBK1B	ILMN_249079		1.47246	1.54871	1.52962	1.43154	1.60571	1.70564	1.56066	1.60587	2.04788	2.03227	1.73264	2.11219	1.91783	1.71162	0.0203505	2	1.77736	0	0	2.41547
NM_008443.3	11	11qB1.3	Mus musculus kinesin family member 3A (Kif3a), mRNA.	16568	124517729	KIF3A	scl016568.8_47-S-2	microtubule associated complex [goid 5875] [evidence IEA]; microtubule [goid 5874] [evidence IEA]; kinesin complex [goid 5871] [evidence IEA]	microtubule motor activity [goid 3777] [evidence IEA]; nucleotide binding [goid 166] [evidence IEA]; ATP binding [goid 5524] [evidence IEA]; motor activity [goid 3774] [evidence IEA]	microtubule-based movement [goid 7018] [evidence IEA]; dorsal/ventral pattern formation [goid 9953] [evidence IMP]; kidney development [goid 1822] [evidence IMP]; determination of left/right symmetry [goid 7368] [evidence IMP]	1	+	53397877-53397926	ILMN_2765513	GGACCCAAAGGATGCTCTGCTCCGCCAGTTTCAGAAAGAAATCGAAGAGC	1206	S	5050348	NP_032469.2	NM_008443.3	scl0016568.1_42	RefSeq	NM_008443.3	Mus musculus	Kif3a	Kns3; AW124694; Kifl; Kif3	KIF3A	ILMN_211958		0.963475	1.02833	0.332217	0.821511	0.775147	0.933744	1.12148	1.11742	1.20436	1.28976	1.33938	1.24911	1.24993	0.999036	0.00867618	2	1.77489	0.00249702	0.0115523	3.17303
NM_011221.2	11	11qA1	Mus musculus purine rich element binding protein B (Purb), mRNA.	19291	141802243	PURB	scl0019291.1_135-S-1	nuclear chromosome, telomeric region [goid 784] [evidence ISS]; DNA replication factor A complex [goid 5662] [evidence IDA]; nucleus [goid 5634] [evidence ISS]	transcription factor activity [goid 3700] [evidence IDA]; DNA binding [goid 3677] [evidence IEA]; double-stranded DNA binding [goid 3690] [evidence IDA]; transcription factor binding [goid 8134] [evidence IPI]; RNA polymerase II transcription factor activ	apoptosis [goid 6915] [evidence NAS]; negative regulation of transcription, DNA-dependent [goid 45892] [evidence IDA]; cell proliferation [goid 8283] [evidence NAS]; regulation of transcription, DNA-dependent [goid 6355] [evidence IEA]; DNA replication in	1	-	6374968-6375017	ILMN_1247990	TGAAAGAGATCCAGGAGCGACAGAGGGATAAGCTTTACGAGCGACGCGGC	903	S	5360138	NP_035351.1	NM_011221.2	NM_011221.1	RefSeq	NM_011221.2	Mus musculus	Purb	AA114818; Cager-2; D11Bwg0414e; 2310015K15Rik	PURB	ILMN_220110		-0.0751568	0.141517	-0.359226	0.0492044	0.0387007	-0.018411	0.401235	0.576762	0.543753	0.587184	0.513271	0.678852	0.544049	0.231627	0.00207004	2	1.77488	0.000240593	0.00147637	3.63745
NM_025748.3	10	10qA2	Mus musculus deaminase domain containing 1 (Deadc1), mRNA.	66757	61098159	DEADC1	scl39143.6.1_8-S-4		zinc ion binding [goid 8270] [evidence IEA]; molecular_function [goid 3674] [evidence ND ]; hydrolase activity [goid 16787] [evidence IEA]		1	+	13282765-13282814	ILMN_2705097	ACCGAGAGCCGCTGACGTCGCTGGTCACGTTTATATGTTATTACTGTGTG	706	S	1820367	NP_080024.3	NM_025748.3	scl39143.6.1_8	RefSeq	NM_025748.3	Mus musculus	Deadc1	4933426M09Rik	DEADC1	ILMN_219163		0.00635952	0.0507267	-0.168293	0.082042	-0.0324531	-0.211831	0.977682	0.984597	0.614487	0.649078	1.04824	0.676044	0.696875	0.368915	0.000473703	2	1.76691	0	0	3.51522
NM_010517.3	11	11qD	Mus musculus insulin-like growth factor binding protein 4 (Igfbp4), mRNA.	16010	118130042	IGFBP4	scl40921.6_29-S-1	extracellular region [goid 5576] [evidence IEA]	growth factor binding [goid 19838] [evidence IEA]; insulin-like growth factor binding [goid 5520] [evidence IEA]	regulation of cell growth [goid 1558] [evidence IEA]	1	+	98913517-98913566	ILMN_1239075	GAGGGACAGGGCCCATCTTTGGTCAGGGTATTCGGTCATCCGACAATGCC	1626	S	2680309	NP_034647.1	NM_010517.3	scl016010.7_252	RefSeq	NM_010517.3	Mus musculus	Igfbp4	Deb2; IGFBP-4; AI875747	IGFBP4	ILMN_210225		1.15505	1.33933	0.822531	0.334122	0.396282	0.356857	1.29087	1.2512	1.4059	1.49414	1.67604	1.09699	1.49433	1.0029	0.0474223	2	1.76616	0.0147174	0.0512579	3.02681
NM_178204.1	13	13qA3.1	Mus musculus histone cluster 1, H3d (Hist1h3d), mRNA.	319149	30061336	HIST1H3D	scl00319149.2_275-S-3				1	+	23667972-23668021	ILMN_2729958	TCGTGGGTCTGTTTGAGGACACCAACCTGTGTGCCATCCACGCCAAGCGT	302	S	70687	NP_835511.1	NM_178204.1	scl0319149.1_41	RefSeq	NM_178204.1	Mus musculus	Hist1h3d	H3-b	HIST1H3D	ILMN_238009		1.11517	1.16617	0.962884	0.905033	0.742978	1.27241	1.56973	1.51469	1.51382	1.44771	1.47247	1.40582	1.28142	1.22417	0.015346	2	1.7631	7.25824e-07	7.18035e-06	2.86112
NM_172613.3	16	16qB2	Mus musculus ATPase type 13A4 (Atp13a4), mRNA.	224079	142345685	ATP13A4	scl0224079.1_3-S-3	membrane [goid 16020] [evidence IEA]; integral to membrane [goid 16021] [evidence IEA]	ATPase activity, coupled to transmembrane movement of ions, phosphorylative mechanism [goid 15662] [evidence IEA]; ATP binding [goid 5524] [evidence IEA]; ATPase activity [goid 16887] [evidence IEA]; hydrolase activity, acting on acid anhydrides, catalyzi	cation transport [goid 6812] [evidence IEA]	1	-	29396475-29396478:29396479-29396524	ILMN_2721169	TGTCCTACAGCAACCCGGTGTTTGAGAGCAATGAGGAGCAACTTTGAAGG	3656	S	2710603	NP_766201.2	NM_172613.3	scl070780.1_118	RefSeq	NM_172613.3	Mus musculus	Atp13a4	4631413J11Rik; 9330174J19Rik; 4832416L12	ATP13A4	ILMN_236723		0.272849	0.294432	0.0496229	0.0564853	0.0162266	0.50598	0.89375	0.935948	0.742194	0.632211	0.618918	0.765219	0.738388	0.465963	0.00521148	2	1.76029	0	0	3.39804
NM_029239.2	17	17qE3	Mus musculus protein kinase C, nu (Prkcn), mRNA.	75292	27753988	PRKCN	scl0075292.1_77-S-1		kinase activity [goid 16301] [evidence IEA]; transferase activity [goid 16740] [evidence IEA]; nucleotide binding [goid 166] [evidence IEA]; zinc ion binding [goid 8270] [evidence IEA]; metal ion binding [goid 46872] [evidence IEA]; ATP binding [goid 5524	intracellular signaling cascade [goid 7242] [evidence IEA]; protein amino acid phosphorylation [goid 6468] [evidence IEA]	1	-	79350150-79350199	ILMN_1221007	CGTCTTACACTTCAGCTCCAACAGCCAGCTGTTTTGTAGTAGTTATTAAT	4062	S	5890519	NP_083515.2	NM_029239.2	NM_029239.2	RefSeq	NM_029239.2	Mus musculus	Prkcn	4930557O20Rik; 5730497N19Rik; MGC47171; PKD3	PRKCN	ILMN_211689		1.27518	1.35994	0.532462	0.8283	0.739902	1.07521	1.23455	1.3381	1.29965	1.24691	1.05953	1.24594	1.20841	1.04991	0.0229436	2	1.75917	2.81706e-09	3.80342e-08	3.00125
NM_010549.2	4	4qA5	Mus musculus interleukin 11 receptor, alpha chain 1 (Il11ra1), mRNA.	16157	141802044	IL11RA1	scl0016158.2_239-S-4	integral to plasma membrane [goid 5887] [evidence IEA]; membrane [goid 16020] [evidence IEA]; integral to membrane [goid 16021] [evidence IEA]	interleukin receptor activity [goid 4907] [evidence IEA]; interleukin-11 receptor activity [goid 4921] [evidence ISS]; receptor activity [goid 4872] [evidence IEA]; hematopoietin/interferon-class (D200-domain) cytokine receptor activity [goid 4896] [evide	cell surface receptor linked signal transduction [goid 7166] [evidence IEA]; natural killer cell differentiation [goid 1779] [evidence IMP]	1	+	41716214-41716263	ILMN_2619594	CGTGTGTGTATGTGAGACAGGGAGCAAAAGTTCTCTGCATGTGTGTACAG	1586	S	3830408	NP_034679.1	NM_010549.2	scl0016158.2_239	RefSeq	NM_010549.2	Mus musculus	Il11ra1	GP130; Il11ra2; NR1; Il11ra; AI314697	IL11RA1	ILMN_213279		2.52354	2.59966	2.53245	2.91885	2.77157	2.76451	3.16885	2.99398	2.96936	2.89095	3.02184	3.03187	3.21816	2.8921	0.0310011	2	1.75846	0.00478874	0.0201858	1.64346
NM_007469.3	7	7qA3	Mus musculus apolipoprotein C-I (Apoc1), mRNA.	11812	141802164	APOC1	scl00021.1_10-S-1	extracellular region [goid 5576] [evidence IEA]	lipid transporter activity [goid 5319] [evidence IEA]	lipoprotein metabolism [goid 42157] [evidence IEA]; transport [goid 6810] [evidence IEA]; lipid transport [goid 6869] [evidence IEA]	1	-	20277323-20277372	ILMN_1228469	GCCCAGGCGGCCCCGGATTTGTCCGGAACATTGGAGAGCATACCGGATAA	175	S	6220408	NP_031495.1	NM_007469.3	NM_007469.2	RefSeq	NM_007469.3	Mus musculus	Apoc1		APOC1	ILMN_208882		0.146532	0.304918	0.566963	0.154779	0.107536	-0.0150991	1.35249	1.3035	1.13427	1.23478	1.27545	0.912918	1.20113	0.683698	0.00043263	2	1.75829	0.00710886	0.0282758	3.2357
NM_030210.1	5	5qG1.1	Mus musculus acetoacetyl-CoA synthetase (Aacs), mRNA.	78894	21313519	AACS	scl27205.18_385-S-1		acetoacetate-CoA ligase activity [goid 30729] [evidence IEA]		1	+	125997501-125997550	ILMN_1253601	GCCCCGTGCTCCCTCCTAATAGTTCCTGGGCTCTTTCTATTGTGACTGTC	2901	S	6100438	NP_084486.1	NM_030210.1	NM_030210.1	RefSeq	NM_030210.1	Mus musculus	Aacs	SUR5; 2210408B16Rik	AACS	ILMN_216046		1.86962	1.74974	1.69926	1.92615	1.80802	2.2536	2.08753	2.07479	2.18498	2.17802	2.16363	2.26928	2.08623	2.03483	0.0441669	2	1.75432	5.9166e-12	1.03944e-10	2.23222
NM_011857.2	8	8qB1.2	Mus musculus odd Oz/ten-m homolog 3 (Drosophila) (Odz3), mRNA.	23965	7657416	ODZ3	scl023965.2_37-S-6	integral to plasma membrane [goid 5887] [evidence ISS]			1	-	49313735-49313784	ILMN_2741231	CTGTGCAGATTCTCCTGTAGCACAATCCAAACCGGACTCTCCAAAGAGCC	8212	S	6450292	NP_035987.2	NM_011857.2	NM_011857.2	RefSeq	NM_011857.2	Mus musculus	Odz3	2610100B16Rik; Odz1; Ten-m3; mKIAA1455	ODZ3	ILMN_217240		0.516711	0.540499	0.407257	0.57498	0.483443	0.661883	0.762818	0.854444	1.10765	1.19839	0.742505	1.09752	1.00274	0.73575	0.00173945	2	1.75113	0	0	3.09845
NM_027230.3	2	2qH3	Mus musculus protein kinase C binding protein 1 (Prkcbp1), mRNA.	228880	91064877	PRKCBP1	scl00228880.2_93-S-10		kinase activity [goid 16301] [evidence IEA]; zinc ion binding [goid 8270] [evidence IEA]; protein binding [goid 5515] [evidence IEA]	regulation of transcription, DNA-dependent [goid 6355] [evidence IEA]	1	-	165611029-165611078	ILMN_2668849	TGAGCCAGAACACCTCCCTATAGGCGGGAGAAACAGCCCAAACCACAGGA	3846	S	730162	NP_081506.3	NM_027230.3	scl18325.32_1	RefSeq	NM_027230.3	Mus musculus	Prkcbp1	RACK7; MGC25852; 2010005I16Rik; AL024039; mKIAA1125; ZMYND8; AI316811; 3632413B07Rik; 1110013E22Rik	PRKCBP1	ILMN_254798		0.147664	0.253856	-0.267725	-0.139238	-0.242951	0.0552571	0.225701	0.342744	0.421028	0.302641	0.334863	0.575696	0.405183	0.151548	0.00161972	2	1.75007	0	0	3.55323
NM_029881.2	10	10qA4	Mus musculus RIKEN cDNA C030003D03 gene (C030003D03Rik), mRNA.	77220	141803464	C030003D03RIK	scl38108.3_14-S-2		hydrolase activity [goid 16787] [evidence IEA]		1	-	25711692-25711741	ILMN_2736212	CGCTTGATAAACTGCCTTGTGATTTACCCTGTGCTGGAAAGCCTTCCACT	2963	S	110132	NP_084157.1	NM_029881.2	scl5892.1.1_326	RefSeq	NM_029881.2	Mus musculus	C030003D03Rik		C030003D03RIK	ILMN_257671		0.0135325	0.145227	-0.16283	-0.189389	-0.187853	-0.22064	0.843026	0.946298	0.601739	0.634392	0.529914	0.532825	0.527072	0.22874	0.000602893	2	1.74829	0	0	3.50101
NM_199195.1	9	9qE2	Mus musculus branched chain ketoacid dehydrogenase E1, beta polypeptide (Bckdhb), mRNA.	12040	40353219	BCKDHB	scl36650.13.1_185-S-4	alpha-ketoglutarate dehydrogenase complex (sensu Eukaryota) [goid 5947] [evidence ISS]; mitochondrion [goid 5739] [evidence ISS]; mitochondrial inner membrane [goid 5743] [evidence TAS]	carboxy-lyase activity [goid 16831] [evidence ISS]; alpha-ketoacid dehydrogenase activity [goid 3826] [evidence IDA]	branched chain family amino acid catabolism [goid 9083] [evidence ISS]	1	+	84017765-84017814	ILMN_2660803	CGTGGGCGGTGATCTTAAGACTGTTTCATGACTATAAATACCGGGTGGTG	1316	S	780372	NP_954665.1	NM_199195.1	NM_199195.1	RefSeq	NM_199195.1	Mus musculus	Bckdhb		BCKDHB	ILMN_215543		0.964001	0.996202	0.906857	1.0643	0.96643	0.794242	1.63479	1.64542	1.47457	1.38218	1.56207	1.55562	1.53285	1.24557	0.000241406	2	1.73479	0	0	2.72705
XM_001481316.1			PREDICTED: Mus musculus cDNA sequence BC039210 (BC039210), mRNA.	234839	149259310	BC039210	scl00234839.1_51-S-3				1			ILMN_2755511	CCTGTACCGATCTCCAGAGACCATGATTAAGTGGACACGTGAGAGGGAGT	7882	S	2480687	XP_001481366.1	XM_001481316.1	scl00234839.1_51	RefSeq	XM_001481316.1	Mus musculus	BC039210		BC039210	ILMN_314610		1.58631	1.77479	1.62836	1.26863	1.25297	1.5831	1.78297	1.73975	1.98727	1.86618	1.85564	1.93202	1.63689	1.65141	0.0466938	2	1.73377	0.00622774	0.025236	2.44668
NM_009099.2	7	7qE3	Mus musculus tripartite motif protein 30 (Trim30), mRNA.	20128	125347378	TRIM30	scl020128.1_60-S-1	nucleus [goid 5634] [evidence IEA]; cytoplasm [goid 5737] [evidence IDA]; intracellular [goid 5622] [evidence IEA]	zinc ion binding [goid 8270] [evidence IEA]; metal ion binding [goid 46872] [evidence IEA]; DNA binding [goid 3677] [evidence IEA]; protein binding [goid 5515] [evidence IEA]	regulation of transcription, DNA-dependent [goid 6355] [evidence IEA]; transcription [goid 6350] [evidence IEA]	1	-	111557824-111557873	ILMN_1229630	GGATATTAGATCCTGGAAGCTGCCGCCAAGAATATTCTAATGTGTTGTGG	3436	S	4850170	NP_033125.2	NM_009099.2	scl020128.1_60	RefSeq	NM_009099.2	Mus musculus	Trim30	Rpt-1; Rpt1	TRIM30	ILMN_257424		-0.336627	-0.385591	-0.181881	-0.213262	-0.183105	-0.388986	0.67932	0.583799	0.552699	0.555417	0.399886	0.552811	0.610138	0.149099	8.00027e-05	2	1.73167	0	0	3.46624
NM_021366.2	7	7qC	Mus musculus Kruppel-like factor 13 (Klf13), mRNA.	50794	31981129	KLF13	scl31250.6.4_21-S-1	nucleus [goid 5634] [evidence IEA]; intracellular [goid 5622] [evidence IEA]	RNA polymerase II transcription factor activity [goid 3702] [evidence ISS]; DNA binding [goid 3677] [evidence ISS]; zinc ion binding [goid 8270] [evidence IEA]; metal ion binding [goid 46872] [evidence IEA]; nucleic acid binding [goid 3676] [evidence IEA]	positive regulation of transcription from RNA polymerase II promoter [goid 45944] [evidence IDA]; transcription [goid 6350] [evidence IEA]; transcription from RNA polymerase II promoter [goid 6366] [evidence ISS]; regulation of transcription, DNA-dependen	1	-	71036518-71036567	ILMN_1218206	CACGCACACGGGCGAGAAGAAGTTCAGCTGCCCCATCTGTGAGAAGCGCT	1007	S	4670563	NP_067341.2	NM_021366.2	scl31250.6.4_21	RefSeq	NM_021366.2	Mus musculus	Klf13	Bteb3; 0610043C13Rik; NSLP1; FKLF2; RFLAT-1; FKLF-2; RFLAT1	KLF13	ILMN_227974		0.641175	0.669514	0.350143	0.700263	0.651471	0.668838	0.985358	1.08576	1.01235	0.9936	1.22748	1.27027	1.10094	0.86083	0.00508667	2	1.72968	0.00123934	0.00633123	3.01959
NM_008684.2	9	9qB	Mus musculus neogenin (Neo1), transcript variant 1, mRNA.	18007	112363081	NEO1	scl0018007.1_62-S-3	integral to membrane [goid 16021] [evidence IEA]; membrane [goid 16020] [evidence IEA]	vascular endothelial growth factor receptor activity [goid 5021] [evidence IEA]; ATP binding [goid 5524] [evidence IEA]; receptor activity [goid 4872] [evidence IPI]; transcription regulator activity [goid 30528] [evidence IDA]; cadherin binding [goid 452	myoblast fusion [goid 7520] [evidence IMP]; cell adhesion [goid 7155] [evidence IEA]; regulation of transcription [goid 45449] [evidence IDA]; protein amino acid phosphorylation [goid 6468] [evidence IEA]	1	-	58724608-58724657	ILMN_2610157	GGGAGTCTGTGATGTTCTCTCAAGCAGTTGACACTTGACTGTGGTTCCAG	5215	S	1990154	NP_032710.2	NM_008684.2	scl0018007.1_62	RefSeq	NM_008684.2	Mus musculus	Neo1	AI327052; 2610028H22Rik; D930014N22Rik	NEO1	ILMN_210883		1.92697	1.88716	1.73123	1.76311	1.76526	2.07586	2.09393	2.11354	2.19265	2.24179	2.08358	2.22134	2.03534	1.98893	0.0109278	2	1.72901	0	0	2.16274
NM_011447.2	17	17qA3.3	Mus musculus SRY-box containing gene 8 (Sox8), mRNA.	20681	142364470	SOX8	scl50179.2_171-S-1	transcription factor complex [goid 5667] [evidence IEA]; nucleus [goid 5634] [evidence IEA]	transcription factor activity [goid 3700] [evidence IEA]; DNA binding [goid 3677] [evidence IDA]; protein binding [goid 5515] [evidence IPI]	cell fate commitment [goid 45165] [evidence IGI]; positive regulation of transcription from RNA polymerase II promoter [goid 45944] [evidence IDA]; transcription [goid 6350] [evidence IEA]; cell maturation [goid 48469] [evidence IMP]; regulation of transc	1	-	25703166-25703215	ILMN_1255448	GCGTCGCTGTGTCGAGTGTATAAACCGGCTACGTCACGGAAACTTGTGCC	2621	S	580026	NP_035577.1	NM_011447.2	NM_011447.1	RefSeq	NM_011447.2	Mus musculus	Sox8		SOX8	ILMN_221672		0.0749342	0.201794	-0.189768	0.56026	0.274207	0.139257	1.08219	1.17473	0.643027	0.766899	1.08328	0.877019	0.923357	0.546776	0.00811192	2	1.72807	0.00573248	0.0235039	3.384
NM_001033231.2	11	11qE2	Mus musculus cDNA sequence BC003940 (BC003940), mRNA.	192173	124378020	BC003940	scl39231.4_382-S-1				1	-	120404227-120404276	ILMN_1232298	TTTTGTGCCCTCTTGAATCCAAGTGTCTGTAGCTTTGGAGACTGAGGGTC	1130	S	1050601	NP_001028403.1	NM_001033231.2	scl39231.4_382	RefSeq	NM_001033231.2	Mus musculus	BC003940		BC003940	ILMN_244898		1.90177	1.75985	1.78787	1.97272	1.73111	1.64549	2.38816	2.26592	2.19169	2.11886	2.51079	2.23979	2.34633	2.07157	0.00167408	2	1.72466	0	0	2.15094
NM_011182.3	5	5qG2	Mus musculus pleckstrin homology, Sec7 and coiled-coil domains 3 (Pscd3), mRNA.	19159	141802529	PSCD3	scl27010.17_214-S-2	plasma membrane [goid 5886] [evidence IDA]; ruffle [goid 1726] [evidence IPI]; cytoplasm [goid 5737] [evidence IDA]; intracellular [goid 5622] [evidence IEA]	ARF guanyl-nucleotide exchange factor activity [goid 5086] [evidence IEA]; guanyl-nucleotide exchange factor activity [goid 5085] [evidence ISS]; phosphatidylinositol-3,4,5-triphosphate binding [goid 5547] [evidence IDA]; protein binding [goid 5515] [evid	positive regulation of cell adhesion [goid 45785] [evidence IDA]	1	+	144471042-144471091	ILMN_2653426	AAATGGAGGGCCTTACGGCTGTCAGAACTATTGCAAATACTGTGTTCCCT	3574	S	730301	NP_035312.2	NM_011182.3	NM_011182.2	RefSeq	NM_011182.3	Mus musculus	Pscd3	AI648983; mKIAA4241; Grp1; KIAA4241	PSCD3	ILMN_214915		1.41973	1.55031	0.998496	1.47116	1.31291	1.7547	1.66212	1.55133	1.65656	1.74622	1.68549	1.7461	1.50142	1.52087	0.0414337	2	1.71858	0.000843923	0.0045313	2.57228
NM_011544.2	9	9qD	Mus musculus transcription factor 12 (Tcf12), mRNA.	21406	142370916	TCF12	scl021406.1_63-S-1	transcription factor complex [goid 5667] [evidence IDA]; nucleus [goid 5634] [evidence IEA]	transcriptional activator activity [goid 16563] [evidence IDA]; DNA binding [goid 3677] [evidence IDA]; transcription regulator activity [goid 30528] [evidence IEA]; protein binding [goid 5515] [evidence IPI]	transcription [goid 6350] [evidence IEA]; regulation of transcription from RNA polymerase II promoter [goid 6357] [evidence IDA]; regulation of transcription [goid 45449] [evidence IEA]; regulation of transcription, DNA-dependent [goid 6355] [evidence IEA	1	-	71693561-71693610	ILMN_1215928	AGCCTAGCTAATATTTTGAAAGGGGAAGTTTTGTCCCCTGGATTTGCCCC	2955	S	3610324	NP_035674.1	NM_011544.2	NM_011544.1	RefSeq	NM_011544.2	Mus musculus	Tcf12	HTF-4; REB; ALF1; HTF4; HEB; ME1	TCF12	ILMN_216747		1.01551	1.19036	0.950728	0.745841	0.86838	1.11215	1.05405	1.14211	1.47753	1.40059	0.907846	1.48787	1.3046	1.09245	0.0376765	2	1.71838	0	0	2.70204
NM_028846.3	2	2qB	Mus musculus ubiquitin specific peptidase 20 (Usp20), mRNA.	74270	142359890	USP20	scl074270.26_30-S-1		zinc ion binding [goid 8270] [evidence IEA]; peptidase activity [goid 8233] [evidence IEA]		1	+	30878089-30878138	ILMN_1236828	GCTCATTGCACTACTGTGACGCAGTCTGGTTTGTGTTCAGAATGTCACAA	3957	S	520128	NP_083122.1	NM_028846.3	scl074270.26_30	RefSeq	NM_028846.3	Mus musculus	Usp20	1700055M05Rik; Vdu2; AI467231	USP20	ILMN_188266		1.69	1.6704	1.44342	1.53713	1.36678	1.82265	1.95263	2.02777	1.8602	1.88416	1.88881	1.95481	1.61339	1.71298	0.039783	2	1.71595	2.22045e-16	5.29572e-15	2.36851
NM_027230.3	2	2qH3	Mus musculus protein kinase C binding protein 1 (Prkcbp1), mRNA.	228880	91064877	PRKCBP1	scl0003335.1_102-S-2		kinase activity [goid 16301] [evidence IEA]; zinc ion binding [goid 8270] [evidence IEA]; protein binding [goid 5515] [evidence IEA]	regulation of transcription, DNA-dependent [goid 6355] [evidence IEA]	1	-	165611071-165611089:165611090-165611120	ILMN_2627205	GGGAGTCTCGGCTAGATGCCTTCTGGGACTAGGGGTGCATTGTGAGCCAG	3804	S	3850010	NP_081506.3	NM_027230.3	scl18325.32_1	RefSeq	NM_027230.3	Mus musculus	Prkcbp1	RACK7; MGC25852; 2010005I16Rik; AL024039; mKIAA1125; ZMYND8; AI316811; 3632413B07Rik; 1110013E22Rik	PRKCBP1	ILMN_254798		0.390656	0.469966	-0.322247	-0.0355283	-0.0170249	0.25138	0.551879	0.574944	0.604803	0.593631	0.36797	0.522398	0.297519	0.261181	0.0218214	2	1.71535	3.50893e-06	3.11451e-05	3.45675
NM_010212.3	1	1qB	Mus musculus four and a half LIM domains 2 (Fhl2), mRNA.	14200	141803241	FHL2	scl16816.7.1_32-S-2	nucleus [goid 5634] [evidence IDA]	zinc ion binding [goid 8270] [evidence IEA]; metal ion binding [goid 46872] [evidence IEA]; protein binding [goid 5515] [evidence IPI]	regulation of transcription from RNA polymerase II promoter [goid 6357] [evidence IDA]	1	-	43180289-43180338	ILMN_2770386	GCGCGTGGCGCAGAGATTCGGATGTTTTCTTTCATAACCAGGCAATGCTG	1143	S	1400008	NP_034342.1	NM_010212.3	scl16816.7.1_32	RefSeq	NM_010212.3	Mus musculus	Fhl2	SLIM3; C76204	FHL2	ILMN_254457		0.413507	0.45414	0.0403222	0.0252608	-0.128901	0.302543	0.326388	0.359946	0.705776	0.787101	0.978252	0.612734	0.722531	0.399841	0.0406506	2	1.71014	3.18634e-13	6.20454e-12	3.31677
NM_009806.2	X	XqA1.1	Mus musculus calcium/calmodulin-dependent serine protein kinase (MAGUK family) (Cask), mRNA.	12361	133504494	CASK	scl54380.27_223-S-1	synapse [goid 45202] [evidence IDA]; membrane [goid 16020] [evidence IEA]; basolateral plasma membrane [goid 16323] [evidence IDA]; cytosol [goid 5829] [evidence IDA]; synaptosome [goid 19717] [evidence IDA]	kinase activity [goid 16301] [evidence IEA]; transferase activity [goid 16740] [evidence IEA]; nucleotide binding [goid 166] [evidence IEA]; calmodulin binding [goid 5516] [evidence IEA]; ATP binding [goid 5524] [evidence IEA]; protein serine/threonine ki	positive regulation of transcription from RNA polymerase II promoter [goid 45944] [evidence IGI]; protein amino acid phosphorylation [goid 6468] [evidence IEA]	1	-	13098619-13098668	ILMN_1212894	CATGTGGACAGTCGCGAGCGTTTATGCTGTCGGTGTGTCTGTGTTGGACA	3797	S	2340215	NP_033936.2	NM_009806.2	NM_009806.1	RefSeq	NM_009806.2	Mus musculus	Cask	mLin-2; DXPri1; MGC7449; LIN-2; DXRib1; Pals3	CASK	ILMN_220980		2.13098	2.0024	1.98424	2.04491	1.97945	2.16917	2.30336	2.18543	2.37909	2.3637	2.04108	2.41472	2.21596	2.16629	0.0149506	2	1.71004	0	0	1.95675
NM_009752.1	9	9qF3	Mus musculus galactosidase, beta 1 (Glb1), mRNA.	12091	6753189	GLB1	scl0012091.2_274-S-1	lysosome [goid 5764] [evidence IEA]; beta-galactosidase complex [goid 9341] [evidence IEA]	hydrolase activity [goid 16787] [evidence IEA]; beta-galactosidase activity [goid 4565] [evidence IDA]; hydrolase activity, acting on glycosyl bonds [goid 16798] [evidence IEA]	metabolism [goid 8152] [evidence IEA]; carbohydrate metabolism [goid 5975] [evidence IEA]	1	+	114383377-114383426	ILMN_1221935	GGCTGAAGGGAGTGGACACCACAGGAAGACACAGGTTGGAGCAAAACTTG	2235	S	6840673	NP_033882.1	NM_009752.1	scl36390.20_42	RefSeq	NM_009752.1	Mus musculus	Glb1	Bge; AW125515; Bgl-t; Bgl-e; Bgl; C130097A14Rik; Bgt; Bgl-s; Bgs	GLB1	ILMN_255960		0.740982	0.809294	0.902393	1.15366	1.18226	0.896654	1.52985	1.53779	1.57592	1.60449	1.61134	1.61052	1.54654	1.27501	0.0040349	2	1.70296	9.33828e-05	0.000630917	2.59714
NM_053147.3		18qB3	Mus musculus protocadherin beta 22 (Pcdhb22), mRNA.	93893	148728177	PCDHB22	scl093893.1_19-S-2		calcium ion binding [goid 5509] [evidence IEA]		1			ILMN_2640457	AGGACACTTCACGCTCCTGATTGAATTTGCCATAGTCTGTCCTAAAGAAC	2706	S	610397	NP_444377.3	NM_053147.3	NM_053147.2	RefSeq	NM_053147.3	Mus musculus	Pcdhb22	PcdhbV; Pcdhb15	PCDHB22	ILMN_213754		0.614408	0.672962	0.307526	0.545041	0.449253	0.695547	1.00389	1.08008	1.03089	1.00928	0.835165	1.0047	0.825254	0.731166	0.000856682	2	1.70093	0	0	3.01439
NM_016736.2	5	5qA3	Mus musculus negative regulator of ubiquitin-like proteins 1 (Nub1), mRNA.	53312	119360353	NUB1	scl28031.14_314-S-2	nucleus [goid 5634] [evidence IEA]	binding [goid 5488] [evidence IEA]		1	+	24215900-24215949	ILMN_2765080	CAGCCAGATGTGGTGTGGGCCAAGTGCCACTGTGTTCCCAAGAGCTTTTC	2982	S	1240446	NP_058016.2	NM_016736.2	scl28031.14_314	RefSeq	NM_016736.2	Mus musculus	Nub1	NY-REN-18; 4931404D21Rik; 6330412F12Rik; BS4	NUB1	ILMN_223521		1.43219	1.46323	1.22511	1.23684	1.04977	1.64271	1.65678	1.65787	1.69519	1.6592	1.6059	1.64165	1.4897	1.46758	0.0306938	2	1.69974	6.93222e-09	8.97542e-08	2.50321
NM_010517.3	11	11qD	Mus musculus insulin-like growth factor binding protein 4 (Igfbp4), mRNA.	16010	118130042	IGFBP4	scl016010.7_252-S-3	extracellular region [goid 5576] [evidence IEA]	growth factor binding [goid 19838] [evidence IEA]; insulin-like growth factor binding [goid 5520] [evidence IEA]	regulation of cell growth [goid 1558] [evidence IEA]	1	+	98913812-98913861	ILMN_1258988	CCCTACCCTTATACCTCCTATCCCGCCATCTCTACCCCCCTGGGCATTTT	1921	S	5420441	NP_034647.1	NM_010517.3	scl016010.7_252	RefSeq	NM_010517.3	Mus musculus	Igfbp4	Deb2; IGFBP-4; AI875747	IGFBP4	ILMN_210225		1.03659	1.032	0.702155	0.77397	0.654313	0.586057	1.05225	1.0495	1.43839	1.36136	1.474	1.05572	1.23086	1.00043	0.0487683	2	1.69781	0.00317822	0.0141867	2.68165
NM_145587.2	7	7qF3	Mus musculus SH3-binding kinase 1 (Sbk1), mRNA.	104175	118130171	SBK1	scl0104175.6_273-S-2		kinase activity [goid 16301] [evidence IEA]; ATP binding [goid 5524] [evidence IEA]; transferase activity [goid 16740] [evidence IEA]; protein serine/threonine kinase activity [goid 4674] [evidence ISS]; nucleotide binding [goid 166] [evidence IEA]; prote	protein amino acid phosphorylation [goid 6468] [evidence IEA]	1	+	133438406-133438455	ILMN_1238223	TCGCCTCTCCTACCCCATGTGTTTGTAAATACTCTGGCTTCCTTTGGCCC	3985	S	940452	NP_663562.1	NM_145587.2	scl0104175.6_273	RefSeq	NM_145587.2	Mus musculus	Sbk1	Sbk	SBK1	ILMN_220623		0.362778	0.477351	0.208226	0.380237	0.294863	0.249051	0.77439	0.931434	0.865211	1.02537	0.79092	0.944062	0.770231	0.563997	2.68215e-05	2	1.69458	0	0	3.07892
NM_198037.1	4	4qC6	Mus musculus cache domain containing 1 (Cachd1), mRNA.	320508	39930562	CACHD1	scl00320508.1_241-S-1	membrane [goid 16020] [evidence IEA]			1	+	100676213-100676262	ILMN_1248895	GAGAGATTCTCAGCCTTCACCCTGGCTGTTATGTGCGATGTGGTTCTCTG	4825	S	510270	NP_932154.1	NM_198037.1	NM_198037.1	RefSeq	NM_198037.1	Mus musculus	Cachd1	mKIAA1573; B430218L07Rik; Vwcd1; RP23-29O24.1; AI852726; 1190007F10Rik	CACHD1	ILMN_218385		1.35574	1.4486	1.07706	1.0763	1.12179	1.43123	1.60007	1.61517	1.55517	1.59895	1.43813	1.70655	1.62774	1.39898	0.0176771	2	1.6941	1.65785e-11	2.80445e-10	2.50537
NM_130449.1	18	18qA1	Mus musculus collectin sub-family member 12 (Colec12), mRNA.	140792	18485493	COLEC12	scl52265.6.1_104-S-3	membrane [goid 16020] [evidence ISS]; integral to membrane [goid 16021] [evidence ISS]; cytoplasm [goid 5737] [evidence IEA]	low-density lipoprotein binding [goid 30169] [evidence ISS]; galactose binding [goid 5534] [evidence ISS]; sugar binding [goid 5529] [evidence ISS]; pattern recognition receptor activity [goid 8329] [evidence ISS]; scavenger receptor activity [goid 5044]	immune response [goid 6955] [evidence IDA]; phosphate transport [goid 6817] [evidence IEA]; oxidized low-density lipoprotein catabolism [goid 45194] [evidence ISS]; carbohydrate mediated signaling [goid 9756] [evidence ISS]; antifungal humoral response (s	1	+	9858979-9859028	ILMN_2711661	CAATGGAGCCATTGGCTCTGCAGAATGAACCAACCCCAGCATCAGAGGTC	1839	S	2690717	NP_569716.1	NM_130449.1	NM_130449.1	RefSeq	NM_130449.1	Mus musculus	Colec12	CL-P1; Scara4; SRCL	COLEC12	ILMN_211425		0.108464	0.34101	-0.271413	-0.174449	-0.142558	0.093574	0.0557614	0.1585	0.668139	0.638988	0.26368	0.323643	0.144954	0.10698	0.0179445	2	1.69346	0.00013237	0.000863511	3.31363
NM_007469.3	7	7qA3	Mus musculus apolipoprotein C-I (Apoc1), mRNA.	11812	141802164	APOC1	scl31674.3.1_6-S-4	extracellular region [goid 5576] [evidence IEA]	lipid transporter activity [goid 5319] [evidence IEA]	lipoprotein metabolism [goid 42157] [evidence IEA]; transport [goid 6810] [evidence IEA]; lipid transport [goid 6869] [evidence IEA]	1	-	20274910-20274924:20274925-20274959	ILMN_2599794	AAAGTGAAGGAGAAGTTGAAGACCACGTTCTCCTGAGCACCTGGCGGGCC	337	S	5900066	NP_031495.1	NM_007469.3	NM_007469.2	RefSeq	NM_007469.3	Mus musculus	Apoc1		APOC1	ILMN_208882		0.377871	0.465978	0.430687	0.289003	0.318834	-0.0974859	1.36791	1.43834	1.1679	1.28782	1.43383	0.810319	1.04656	0.714543	0.00320905	2	1.69297	0.00104016	0.00543058	2.89628
NM_001014288.2	4	4qC3	Mus musculus protein tyrosine phosphatase, receptor type, D (Ptprd), transcript variant a, mRNA.	19266	90403604	PTPRD	scl0019266.1_98-S-1	plasma membrane [goid 5886] [evidence IEA]; integral to membrane [goid 16021] [evidence IEA]; integral to plasma membrane [goid 5887] [evidence ISS]; membrane [goid 16020] [evidence IEA]	hydrolase activity [goid 16787] [evidence IEA]; protein tyrosine phosphatase activity [goid 4725] [evidence IEA]; transmembrane receptor protein tyrosine phosphatase activity [goid 5001] [evidence ISS]; receptor activity [goid 4872] [evidence IEA]; phosph	phosphate metabolism [goid 6796] [evidence ISS]; transmembrane receptor protein tyrosine phosphatase signaling pathway [goid 7185] [evidence ISS]; protein amino acid dephosphorylation [goid 6470] [evidence ISS]	1	-	75590904-75590930:75592947-75592969	ILMN_1254974	CGACCAGCCATGGTACAAACAGAGGATCAATACCAGTTCTGCTATCGAGC	3867	S	3120097	NP_001014310.1	NM_001014288.2	scl00320681.1_0	RefSeq	NM_001014288.2	Mus musculus	Ptprd	MGC113757; B230219D21Rik; MGC36851; 3000002J10Rik; 1110002J03Rik	PTPRD	ILMN_229755		0.759025	0.831741	0.0842382	0.500092	0.381167	0.65656	1.0164	1.0249	0.830073	0.775331	1.01636	0.95762	0.763659	0.69652	0.00814822	2	1.69145	4.28226e-05	0.00031174	3.11689
XM_924235.3		17qC	PREDICTED: Mus musculus cDNA sequence BC032203, transcript variant 4 (BC032203), mRNA.	210982	149269360	BC032203	scl49850.14.7_268-S-2				1			ILMN_2763739	CGGCTCCAAGGACGGTCACTCACTGTCAGTGTGGCGTGGCTTTATTTGCT	5913	S	3850050	XP_929328.3	XM_924235.3	scl49850.14.7_268	RefSeq	XM_924235.3	Mus musculus	BC032203		BC032203	ILMN_238973		0.866409	1.01434	0.936264	0.807759	0.965775	1.28284	1.28294	1.34173	1.48809	1.42651	1.31602	1.51337	1.3822	1.18417	0.022068	2	1.68919	0	0	2.59154
NM_007936.3	1	1qC4	Mus musculus Eph receptor A4 (Epha4), mRNA.	13838	86788142	EPHA4	scl0013838.1_175-S-3	membrane [goid 16020] [evidence IEA]	kinase activity [goid 16301] [evidence IEA]; transferase activity [goid 16740] [evidence IEA]; protein-tyrosine kinase activity [goid 4713] [evidence IEA]; nucleotide binding [goid 166] [evidence IEA]; ATP binding [goid 5524] [evidence IEA]; receptor acti	adult walking behavior [goid 7628] [evidence IMP]; axon guidance [goid 7411] [evidence IMP]; transmembrane receptor protein tyrosine kinase signaling pathway [goid 7169] [evidence IEA]; protein amino acid phosphorylation [goid 6468] [evidence IEA]	1	-	77364649-77364698	ILMN_2724014	CATAACTATGCCAGAGTGACAAAGTTATTTCACCCCTTTTGAGGGGACCT	5389	S	460750	NP_031962.2	NM_007936.3	scl0013838.1_175	RefSeq	NM_007936.3	Mus musculus	Epha4	Sek; rb; AI385584; Hek8; Sek1; Cek8; 2900005C20Rik; Tyro1	EPHA4	ILMN_220578		0.209422	0.236516	-0.175218	0.0186098	0.11727	0.203478	0.566001	0.714397	0.642307	0.625318	0.608854	0.695494	0.737879	0.36241	0.00145472	2	1.68859	2.66613e-06	2.41078e-05	3.29005
NM_013834.2	8	8qA2	Mus musculus secreted frizzled-related protein 1 (Sfrp1), mRNA.	20377	65301471	SFRP1	scl020377.12_22-S-4			cell differentiation [goid 30154] [evidence IEA]; anterior/posterior pattern formation [goid 9952] [evidence IGI]; Wnt receptor signaling pathway [goid 16055] [evidence IEA]; somitogenesis [goid 1756] [evidence IGI]	1	+	24558044-24558093	ILMN_2604283	GTGCTGTGGAAGGCAACTCTGTGCATGTGCTGTGGAGGAGATGGGCCTCA	2296	S	6980315	NP_038862.2	NM_013834.2	scl020377.12_22	RefSeq	NM_013834.2	Mus musculus	Sfrp1	AW742929; AW107218; AW011917; sFRP-1; 2210415K03Rik	SFRP1	ILMN_210306		2.22909	2.35264	2.37716	2.17091	2.09648	2.35881	2.86904	2.82234	2.6322	2.60383	2.48677	2.5892	2.62184	2.44315	0.032883	2	1.68768	0.00845504	0.0327362	1.7626
NM_010308.3	8	8qC5	Mus musculus guanine nucleotide binding protein, alpha o (Gnao1), mRNA.	14681	116325994	GNAO1	scl000618.1_71-S-4	heterotrimeric G-protein complex [goid 5834] [evidence TAS]; membrane fraction [goid 5624] [evidence TAS]	GTPase activity [goid 3924] [evidence TAS]; nucleotide binding [goid 166] [evidence IEA]; signal transducer activity [goid 4871] [evidence IEA]; GTP binding [goid 5525] [evidence IMP]; guanyl nucleotide binding [goid 19001] [evidence IEA]	cellular physiological process [goid 50875] [evidence IMP]; G-protein coupled receptor protein signaling pathway [goid 7186] [evidence TAS]; locomotory behavior [goid 7626] [evidence IMP]; signal transduction [goid 7165] [evidence IEA]; dopamine receptor	1	+	96492013-96492062	ILMN_2773191	GTACCAAGCCCCTGTCTAACCTACGACCCCAGAGTGACTGACGGCTGTGT	1673	S	6590487	NP_034438.1	NM_010308.3	scl33497.11_25	RefSeq	NM_010308.3	Mus musculus	Gnao1	Gnao	GNAO1	ILMN_245234		0.925939	0.830394	0.940748	0.782001	0.857829	1.29951	1.57899	1.46996	1.49034	1.42899	1.26775	1.41568	1.47056	1.20293	0.0307054	2	1.68625	0	0	2.61046
NM_134034.1	11	11qA3.3	Mus musculus SMEK homolog 2, suppressor of mek1 (Dictyostelium) (Smek2), mRNA.	104570	19527251	SMEK2	scl00104570.2_297-S-2		binding [goid 5488] [evidence IEA]		1	+	29119047-29119096	ILMN_2683138	CCTTTGGCATTTGACAGGACATACACCCTAGGTAACAAACAGCACATACC	3269	S	3520538	NP_598795.1	NM_134034.1	scl41755.17_597	RefSeq	NM_134034.1	Mus musculus	Smek2	AW557776; RP23-393O10.1; mKIAA1387; AW011752; KIAA1387	SMEK2	ILMN_228402		1.06434	0.984469	0.501436	0.949388	1.0173	0.989165	1.27333	1.26194	1.27961	1.32509	1.18617	1.43414	1.40601	1.11009	0.0348935	2	1.68501	0.0264799	0.082678	2.81687
NM_207652.1	14	14qD3	Mus musculus TSC22 domain family, member 1 (Tsc22d1), transcript variant 1, mRNA.	21807	46559425	TSC22D1	scl000295.1_2787-S-8			transcription [goid 6350] [evidence IEA]	1	+	76818422-76818471	ILMN_2677878	GCTCCTTCTGGAATGCCTTCTGTCCCAACAAACTTAGTTCCACCACAGAA	2795	S	1340739	NP_997535.1	NM_207652.1	NM_207652.1	RefSeq	NM_207652.1	Mus musculus	Tsc22d1	AA589566; TSC; TSC-22; Tgfb1i4; Egr5; AW105905	TSC22D1	ILMN_216991		0.39468	0.434642	-0.138326	0.05277	-0.0393988	0.555384	0.290575	0.373919	0.696477	0.607136	0.373639	0.504404	0.329712	0.301991	0.0289605	2	1.68243	1.76081e-10	2.7053e-09	3.24964
NM_022985.5		7qD3	Mus musculus zinc finger, AN1-type domain 6 (Zfand6), mRNA.	65098	146135083	ZFAND6	scl31073.10_61-S-1		zinc ion binding [goid 8270] [evidence IEA]; metal ion binding [goid 46872] [evidence IEA]; DNA binding [goid 3677] [evidence IEA]; protein binding [goid 5515] [evidence IPI]	signal transduction [goid 7165] [evidence IPI]	1			ILMN_1243030	TCTCTGCAGCACGATTCCCTTTTGATAAGGCCCTTCTGGGTACAACTAGT	1255	S	3990129	NP_075361.2	NM_022985.5	NM_022985.3	RefSeq	NM_022985.5	Mus musculus	Zfand6	Za20d3; Awp1; 3110005P07Rik	ZFAND6	ILMN_220214		2.23163	2.10554	1.19766	1.61667	1.49268	1.84947	2.02852	2.09886	1.88435	1.76068	2.01692	1.78854	1.98217	1.80886	0.049882	2	1.68213	0.00153699	0.00759027	2.31606
NM_001025387.2	17	17qB1	Mus musculus bromodomain containing 2 (Brd2), transcript variant 2, mRNA.	14312	100913023	BRD2	scl0014312.2_62-S-5	nucleus [goid 5634] [evidence IDA]; cytoplasm [goid 5737] [evidence IDA]			1	-	34249227-34249276	ILMN_2751505	TGGCATAAAGCCCCCTGAGCTGTAGCTGTCCTGTTCACTTCTAAGGGCCC	4190	S	1450300	NP_001020558.1	NM_001025387.2	scl014312.1_1	RefSeq	NM_001025387.2	Mus musculus	Brd2	mKIAA4005; Rnf3; AW228947; KIAA4005; Fsrg1; NAT; Ring3; Frg-1; D17H6S113E	BRD2	ILMN_252658		1.79989	2.02036	1.84683	1.71017	1.63919	1.82104	2.17721	2.27139	2.09497	2.1634	2.0238	2.26764	2.09733	1.94781	0.00525526	2	1.67948	0.0011706	0.00602636	2.06628
NM_025709.2	2	2qB	Mus musculus GTPase activating protein and VPS9 domains 1 (Gapvd1), mRNA.	66691	40254513	GAPVD1	scl0066691.1_167-S-1	intracellular [goid 5622] [evidence IEA]	GTPase activator activity [goid 5096] [evidence IEA]	regulation of small GTPase mediated signal transduction [goid 51056] [evidence IEA]	1	-	34532664-34532713	ILMN_1238871	CCGAGCCTCAGCTATCATCTGTCTCTGATGATGGTTCACATTGAATGCAC	5739	S	1660524	NP_079985.2	NM_025709.2	NM_025709.2	RefSeq	NM_025709.2	Mus musculus	Gapvd1	4432404J10Rik; KIAA1521; RAP6; mKIAA1521; RME-6; Gapex-5; AW108497; 2010005B09Rik	GAPVD1	ILMN_210102		1.73183	1.57834	1.35109	1.75698	1.69232	1.78547	1.79033	1.84194	1.94564	1.87831	1.79614	2.04091	1.873	1.77637	0.023903	2	1.67934	0.00776561	0.0304549	2.22316
NM_133949.1	7	7qB4	Mus musculus prostate tumor over expressed gene 1 (Ptov1), mRNA.	84113	20149317	PTOV1	scl084113.2_12-S-3		ATP binding [goid 5524] [evidence IEA]	tRNA aminoacylation for protein translation [goid 6418] [evidence IEA]	1	-	52118940-52118989	ILMN_2601291	ACTTTGTCAACGGCATCCGTCGCGTCATCGCCAACCAGCAGCAGGTCCTG	1421	S	4230025	NP_598710.1	NM_133949.1	NM_133949.1	RefSeq	NM_133949.1	Mus musculus	Ptov1	1110030G05Rik; AU041779	PTOV1	ILMN_210007		2.14614	2.30081	2.18936	1.97674	1.83904	2.11076	2.41583	2.46211	2.41536	2.35635	2.51798	2.41402	2.43702	2.24622	0.0115769	2	1.66782	0.0222305	0.0717774	1.88808
NM_174857.3		19qB	Mus musculus MAM domain containing 2 (Mamdc2), mRNA.	71738	146149246	MAMDC2	scl52647.14.1_31-S-2				1			ILMN_2750558	CAGTCACTTCAGAGTACACGTATAAAGGGCACAATCAGAGCGAGTGTGCT	2619	S	430471	NP_777282.1	NM_174857.3	NM_174857.1	RefSeq	NM_174857.3	Mus musculus	Mamdc2	1200015L10Rik; AI591564	MAMDC2	ILMN_222502		0.593693	0.659024	0.415533	0.180139	0.0501758	0.458135	1.20841	1.36244	0.884643	0.902535	0.716595	0.882779	0.883823	0.627393	0.0287013	2	1.66779	0.000366907	0.00215993	3.06839
NM_030612.2	16	16qC1.1	Mus musculus nuclear factor of kappa light polypeptide gene enhancer in B-cells inhibitor, zeta (Nfkbiz), mRNA.	80859	142369760	NFKBIZ	scl48393.15_330-S-4	nucleus [goid 5634] [evidence IDA]		inflammatory response [goid 6954] [evidence IDA]	1	-	55811538-55811587	ILMN_2755008	CAGATATTTGGCATCTCTAAGGTGGAATGAGCCCACTCCACACACTGATA	3970	S	2970450	NP_085115.1	NM_030612.2	scl48393.15_330	RefSeq	NM_030612.2	Mus musculus	Nfkbiz	AA408868; Mail; INAP	NFKBIZ	ILMN_231829		0.598828	0.564984	0.274256	0.43912	0.551268	0.552572	0.916539	0.995635	0.963921	0.932723	0.909818	1.09704	0.828977	0.713234	0.00228812	2	1.66338	5.82461e-05	0.000412194	2.91217
NM_054056.2	10	10qD1	Mus musculus PRKC, apoptosis, WT1, regulator (Pawr), mRNA.	114774	119392099	PAWR	scl38461.7.1_1-S-1	nucleus [goid 5634] [evidence IDA]; cytoplasm [goid 5737] [evidence IDA]	protein binding [goid 5515] [evidence IPI]	positive regulation of amyloid precursor protein biosynthesis [goid 42986] [evidence IDA]; negative regulation of T cell receptor signaling pathway [goid 50860] [evidence IMP]; interleukin-2 biosynthesis [goid 42094] [evidence IMP]; apoptosis [goid 6915]	1	+	107851188-107851237	ILMN_1253838	GGGGAGTTGGCCTACAATGCCTTATTACTAATGCGTGCGGCCTTCTGTGT	1569	S	5130546	NP_473397.1	NM_054056.2	scl38461.7.1_1	RefSeq	NM_054056.2	Mus musculus	Pawr	Par-4; PAR4	PAWR	ILMN_229466		1.67526	1.67782	1.3811	1.34032	1.17558	1.69045	1.97093	2.00041	1.71798	1.82899	1.6848	1.82553	1.9954	1.64574	0.0315085	2	1.66253	2.09637e-05	0.000162207	2.32615
NM_025681.2	17	17qA3.2	Mus musculus limb expression 1 homolog (chicken) (Lix1), mRNA.	66643	118403301	LIX1	scl0066643.1_330-S-5		molecular_function [goid 3674] [evidence ND ]; structural molecule activity [goid 5198] [evidence IEA]		1	+	17594522-17594571	ILMN_2738146	CCTACTTCATGTATGTTTTCAACCATTCCCTTAGGGATTCTACTTCAGAA	1273	S	4850079	NP_079957.2	NM_025681.2	scl51074.6_288	RefSeq	NM_025681.2	Mus musculus	Lix1	5730466L18Rik	LIX1	ILMN_239533		0.565359	0.641075	0.20064	0.165531	0.220529	0.46986	0.873571	0.990442	0.827151	0.944608	0.589684	0.871581	1.05506	0.583897	0.0203949	2	1.66128	0	0	3.01146
NM_198886.2	17	17qB1	Mus musculus zinc finger and BTB domain containing 12 (Zbtb12), mRNA.	193736	40254419	ZBTB12	scl50802.2_363-S-2	nucleus [goid 5634] [evidence IEA]; intracellular [goid 5622] [evidence IEA]	molecular_function [goid 3674] [evidence ND ]; zinc ion binding [goid 8270] [evidence IEA]; metal ion binding [goid 46872] [evidence IEA]; nucleic acid binding [goid 3676] [evidence IEA]; protein binding [goid 5515] [evidence IEA]		1	+	35033706-35033755	ILMN_2702803	CGGAGACAGGGTTGATAAGGCTGAGGGAATGTGGGATCCCAAAGAAAGAT	1752	S	1850079	NP_942589.2	NM_198886.2	NM_198886.2	RefSeq	NM_198886.2	Mus musculus	Zbtb12	Bat9; Bat-9; NG35; G10; BC020447	ZBTB12	ILMN_218986		-0.196926	-0.0949093	-0.461002	-0.270725	-0.20026	-0.30852	0.216202	0.260475	0.446166	0.340532	0.537208	0.32698	0.305313	0.0394434	0.00138855	2	1.65374	5.63529e-07	5.66823e-06	3.38117
NM_145430.1	11	11qB5	Mus musculus cDNA sequence BC017647 (BC017647), mRNA.	216971	21703857	BC017647	scl00216971.1_119-S-1				1	+	77969430-77969479	ILMN_1233664	GTTGCCTCTGTCCAAACTCAGCTATTGTCCTCAATCCTGCCTACCCTCCC	2566	S	2190035	NP_663405.1	NM_145430.1	scl39894.1.2841_30	RefSeq	NM_145430.1	Mus musculus	BC017647	MGC28990	BC017647	ILMN_246526		0.621682	0.587096	0.198964	0.329134	0.325892	0.484909	0.871966	0.868051	0.840554	0.7831	0.70108	0.940633	0.692237	0.600705	0.00452863	2	1.65374	7.77156e-15	1.70028e-13	2.96141
NM_023324.2	11	11qA3.1	Mus musculus pellino 1 (Peli1), mRNA.	67245	114158716	PELI1	scl067245.8_3-S-2				1	+	21048948-21048997	ILMN_2627441	GTACCTTAGAATGTTGTGATAGGCTAGCATGGTAATGATGGTGTCACACA	2103	S	6900040	NP_075813.2	NM_023324.2	scl067245.8_3	RefSeq	NM_023324.2	Mus musculus	Peli1	D11Ertd676e; A930031K15Rik; AA409794; 2810468L03Rik; AI586297	PELI1	ILMN_210451		0.601019	0.708691	0.388924	0.857938	0.560096	0.784758	1.03227	1.06515	1.04841	1.02255	0.78829	1.0991	1.12057	0.828138	0.0146342	2	1.65319	1.89964e-11	3.18888e-10	2.82508
NM_030066.2	X	XqE3	Mus musculus armadillo repeat containing, X-linked 1 (Armcx1), mRNA.	78248	46402516	ARMCX1	scl54629.5_192-S-4	membrane [goid 16020] [evidence IEA]	binding [goid 5488] [evidence IEA]		1	+	131256132-131256181	ILMN_2645448	AATTCTTAGGTTTTCATTGCGCTTGTGTAGCAAAGGGATCCTTTGAGCTG	1979	S	3710193	NP_084342.1	NM_030066.2	NM_030066.2	RefSeq	NM_030066.2	Mus musculus	Armcx1	3010033I09Rik; ALEX1	ARMCX1	ILMN_214199		1.37809	1.34852	0.817091	0.919452	0.792131	1.08304	1.36511	1.35787	1.40122	1.29617	1.28378	1.29944	1.23991	1.15793	0.0275474	2	1.65265	0	0	2.57272
NM_009031.2	X	XqF4	Mus musculus retinoblastoma binding protein 7 (Rbbp7), mRNA.	245688	31982058	RBBP7	scl0245688.1_74-S-7	NuRD complex [goid 16581] [evidence IDA]; nucleus [goid 5634] [evidence IDA]; extracellular space [goid 5615] [evidence IEA]	cytokine activity [goid 5125] [evidence IEA]; transcriptional repressor activity [goid 16564] [evidence IDA]; protein binding [goid 5515] [evidence IPI]	chromatin modification [goid 16568] [evidence IEA]; chromatin remodeling [goid 6338] [evidence TAS]; transcription [goid 6350] [evidence IEA]; DNA replication [goid 6260] [evidence IEA]; regulation of transcription, DNA-dependent [goid 6355] [evidence IEA	1	+	159198481-159198530	ILMN_2691192	AGACGGCCAGACCGAACTCAGGCTTTTCCGAGCGAGGACTGCGTGACGTG	91	S	2370309	NP_033057.2	NM_009031.2	NM_009031.2	RefSeq	NM_009031.2	Mus musculus	Rbbp7	mRbAp46; AI173248; AU019541; BB114024; AA409861	RBBP7	ILMN_215499		0.869563	1.07176	0.460275	0.45551	0.619261	0.902766	0.996037	1.11413	1.12024	1.09671	1.01055	1.1348	1.19193	0.876093	0.0267433	2	1.65055	1.79856e-13	3.56138e-12	2.77088
NM_008822.1	10	10qA3	Mus musculus peroxisome biogenesis factor 7 (Pex7), mRNA.	18634	6679282	PEX7	scl0003772.1_20-S-2	peroxisome [goid 5777] [evidence IEA]		transport [goid 6810] [evidence IEA]; protein targeting to peroxisome [goid 6625] [evidence IMP]; protein transport [goid 15031] [evidence IEA]; fatty acid beta-oxidation [goid 6635] [evidence IMP]; neuron migration [goid 1764] [evidence IMP]	1	-	19608479-19608528	ILMN_2739118	GGATGTGAAGACCACAGGAGTACGGATTGTGATTCCAGCACATCAGACGG	626	S	6660270	NP_032848.1	NM_008822.1	NM_008822.1	RefSeq	NM_008822.1	Mus musculus	Pex7	MmPEX7	PEX7	ILMN_221690		0.545655	0.448646	0.106088	0.112676	0.139242	0.42002	1.01514	0.992672	0.747065	0.667648	0.740806	0.786615	0.77444	0.538775	0.00691912	2	1.64915	0	0	3.03689
NM_016679.3	9	9qA3	Mus musculus kelch-like ECH-associated protein 1 (Keap1), mRNA.	50868	142387056	KEAP1	scl0003521.1_94-S-2	endoplasmic reticulum [goid 5783] [evidence IDA]; cytoplasm [goid 5737] [evidence IPI]	transcription regulator activity [goid 30528] [evidence IMP]; protein binding [goid 5515] [evidence IPI]	transcription [goid 6350] [evidence IEA]; regulation of transcription [goid 45449] [evidence IMP]; embryonic development (sensu Mammalia) [goid 1701] [evidence IMP]; regulation of transcription, DNA-dependent [goid 6355] [evidence IEA]	1	-	21036198-21036247	ILMN_2621346	CAGTGGGGGGCTTTGACGGGACTAACCGGCTTAACTCCGCAGAATGTTAC	2528	S	2900546	NP_057888.1	NM_016679.3	NM_016679.2	RefSeq	NM_016679.3	Mus musculus	Keap1	INRF2; mKIAA0132	KEAP1	ILMN_211974		0.803957	0.818941	0.493476	0.656209	0.84819	0.976339	1.05734	1.1216	1.27693	1.33143	1.17428	1.21187	1.17499	0.967358	0.0173646	2	1.64613	0.00146808	0.0073042	2.70402
NM_001077510.1	2	2qH4	Mus musculus GNAS (guanine nucleotide binding protein, alpha stimulating) complex locus (Gnas), transcript variant 8, mRNA.	14683	117959927	GNAS	scl0003116.1_14-S-1	heterotrimeric G-protein complex [goid 5834] [evidence TAS]; membrane fraction [goid 5624] [evidence IMP]	GTPase activity [goid 3924] [evidence TAS]; nucleotide binding [goid 166] [evidence IEA]; GTP binding [goid 5525] [evidence IEA]; guanyl nucleotide binding [goid 19001] [evidence IEA]	response to drug [goid 42493] [evidence IMP]; energy reserve metabolism [goid 6112] [evidence IMP]; G-protein coupled receptor protein signaling pathway [goid 7186] [evidence TAS]; signal transduction [goid 7165] [evidence IEA]; G-protein signaling, adeny	1	+	174155806-174155855	ILMN_1223437	CTCGGCAACAGTAAGACCGAGGACCAGCGCAACGAGGAGAAGGCGCAGCG	214	S	4050152	NP_001070978.1	NM_001077510.1	scl0071358.1_234	RefSeq	NM_001077510.1	Mus musculus	Gnas	Gnasxl; P2; PHP1A; P1; GPSA; A930027G11Rik; P3; PHP1B; POH; Oedsml; C130027O20Rik; GSP; Gsa; Nespl; Nesp; Oed-Sml; 5530400H20Rik; MGC118029; Gnas1	GNAS	ILMN_231490		0.696936	1.02631	0.717768	0.671026	0.93703	1.12782	1.15046	1.21763	1.43733	1.40205	1.19105	1.29209	1.23347	1.0455	0.0320352	2	1.64132	4.38918e-05	0.000318487	2.5331
NM_176996.3	6	6qA3.3	Mus musculus smoothened homolog (Drosophila) (Smo), mRNA.	319757	39812461	SMO	scl00319757.1_101-S-5	cilium [goid 5929] [evidence IDA]	G-protein coupled receptor activity [goid 4930] [evidence IEA]; non-G-protein coupled 7TM receptor activity [goid 4926] [evidence IEA]	vasculogenesis [goid 1570] [evidence IMP]; osteoblast differentiation [goid 1649] [evidence IMP]; smoothened signaling pathway [goid 7224] [evidence IMP]; dorsal/ventral pattern formation [goid 9953] [evidence IMP]; negative regulation of DNA binding [goi	1	+	29709879-29709928	ILMN_2741614	GCTGGTTGAGGCAGAGATCTCCCCAGAGTTAGAGAAGCGTTTGGGCCGGA	2484	S	6350132	NP_795970.2	NM_176996.3	NM_176996.3	RefSeq	NM_176996.3	Mus musculus	Smo	Smoh; bnb; E130215L21Rik	SMO	ILMN_215420		0.0332615	0.263436	0.0109114	-0.257187	-0.329273	0.214676	0.153413	0.537175	0.546943	0.588868	0.247004	0.51019	0.204062	0.1334	0.0278929	2	1.64098	5.82018e-05	0.000411999	3.2423
NM_144802.3	17	17qE3	Mus musculus heterogeneous nuclear ribonucleoprotein L-like (Hnrpll), mRNA.	72692	110347534	HNRPLL	scl49589.13.8_8-S-6	ribonucleoprotein complex [goid 30529] [evidence IEA]; nucleus [goid 5634] [evidence IEA]; viral capsid [goid 19028] [evidence IEA]	RNA binding [goid 3723] [evidence IEA]; nucleotide binding [goid 166] [evidence IEA]; nucleic acid binding [goid 3676] [evidence IEA]; structural molecule activity [goid 5198] [evidence IEA]	mRNA processing [goid 6397] [evidence IEA]	1	-	80431913-80431962	ILMN_2684732	GTCTGGGCTATTGGAGTGGAAGTGCAAAACTGATGCCGTGGAAGCTCTCA	1980	S	5550131	NP_659051.3	NM_144802.3	scl0072692.1_148	RefSeq	NM_144802.3	Mus musculus	Hnrpll	AI256697; PHGPx; AI852082; 2810036L13Rik; 2510028H02Rik	HNRPLL	ILMN_214157		1.253	1.24889	0.953487	1.06174	1.08117	0.874965	1.64332	1.70856	1.63268	1.58528	1.47552	1.39281	1.56039	1.29291	0.00917168	2	1.63309	0.000265982	0.00161445	2.33559
NM_017376.2	15	15qE1	Mus musculus thyrotroph embryonic factor (Tef), transcript variant 1, mRNA.	21685	23821034	TEF	scl47703.8_132-S-1	nucleus [goid 5634] [evidence IC ]	transcriptional activator activity [goid 16563] [evidence IDA]; sequence-specific DNA binding [goid 43565] [evidence IEA]; protein dimerization activity [goid 46983] [evidence IEA]; transcription factor activity [goid 3700] [evidence IEA]; DNA binding [go	positive regulation of transcription from RNA polymerase II promoter [goid 45944] [evidence IDA]; transcription [goid 6350] [evidence IEA]; rhythmic process [goid 48511] [evidence IEA]; regulation of transcription, DNA-dependent [goid 6355] [evidence IEA]	1	+	81657229-81657278	ILMN_1258676	GTCCCTGCTGGTGGGCCGGAGTGATGTGTTATGGAGGGAAGTTGGGAATG	4121	S	3120397	NP_059072.1	NM_017376.2	NM_017376.2	RefSeq	NM_017376.2	Mus musculus	Tef	2310028D20Rik	TEF	ILMN_216847		1.67291	1.75552	2.0013	1.97723	1.8908	1.93521	2.19103	2.23338	2.27974	2.28794	2.13944	2.36884	2.27269	2.07292	0.0113082	2	1.63286	9.85348e-08	1.10138e-06	1.78318
NM_145940.2	11	11qE1	Mus musculus WD repeat domain, phosphoinositide interacting 1 (Wipi1), mRNA.	52639	118130229	WIPI1	scl0001315.1_1-S-1			autophagy [goid 6914] [evidence IEA]	1	-	109444460-109444509	ILMN_1216091	GCACTGTCATCCGAGTGTTCTCTGTTCCCGAGGGCCAGAAACTCTATGAG	700	S	6650519	NP_666052.1	NM_145940.2	scl0001315.1_1	RefSeq	NM_145940.2	Mus musculus	Wipi1	MGC36416; AW411817; D11Ertd498e; 4930533H01Rik	WIPI1	ILMN_209931		0.480129	0.573525	-0.06034	0.0530878	0.110426	0.439091	1.02384	0.962366	0.756108	0.780226	0.996241	0.581421	0.582107	0.496211	0.0179511	2	1.62841	1.3628e-07	1.49078e-06	3.03475
NM_175836.2	11	11qA3.3	Mus musculus spectrin beta 2 (Spnb2), transcript variant 1, mRNA.	20742	117938331	SPNB2	scl0001563.1_89-S-1	plasma membrane [goid 5886] [evidence IDA]; cytoskeleton [goid 5856] [evidence IEA]; nucleus [goid 5634] [evidence IDA]; membrane [goid 16020] [evidence IEA]	DNA binding [goid 3677] [evidence IEA]; calmodulin binding [goid 5516] [evidence IEA]; actin binding [goid 3779] [evidence IEA]; protein binding [goid 5515] [evidence IPI]	common-partner SMAD protein phosphorylation [goid 7182] [evidence IDA]; barbed-end actin filament capping [goid 51016] [evidence IEA]; DNA methylation [goid 6306] [evidence IEA]; SMAD protein nuclear translocation [goid 7184] [evidence IDA]	1	-	30000575-30000624	ILMN_1214394	ATCCAGTCGGGCGCAGACCTTACCCACCAGCGTCGTCACCATCACCAGCG	7009	S	380091	NP_787030.2	NM_175836.2	scl0001563.1_89	RefSeq	NM_175836.2	Mus musculus	Spnb2	AL033301; elf1; mKIAA4049; Spnb-2; elf3; SPTB2; SPTBN1; KIAA4049; 9930031C03Rik	SPNB2	ILMN_209605		0.5408	0.780643	0.573238	0.273986	0.441724	0.859334	0.796524	1.0226	1.04885	1.17622	0.84894	1.11999	0.946676	0.745006	0.044403	2	1.62577	1.19904e-14	2.59104e-13	2.71991
NM_010629.2	1	1qH2.2	Mus musculus kinesin-associated protein 3 (Kifap3), mRNA.	16579	133893224	KIFAP3	scl17291.19.1_9-S-1	kinesin II complex [goid 16939] [evidence IPI]; kinesin complex [goid 5871] [evidence IEA]	Rho guanyl-nucleotide exchange factor activity [goid 5089] [evidence TAS]; microtubule motor activity [goid 3777] [evidence IEA]; small GTPase regulator activity [goid 5083] [evidence TAS]; binding [goid 5488] [evidence IEA]; kinesin binding [goid 19894]	Rho protein signal transduction [goid 7266] [evidence TAS]; microtubule-based process [goid 7017] [evidence IPI]; negative regulation of cell proliferation [goid 8285] [evidence IMP]; protein localization [goid 8104] [evidence IMP]	1	+	165818349-165818398	ILMN_1222022	CCTCTGAAGGAGCCATAAGTCCAGACTTCTTCAATGATTTTCACCTCCAG	2378	S	4590082	NP_034759.1	NM_010629.2	NM_010629.1	RefSeq	NM_010629.2	Mus musculus	Kifap3	SMAP; KAP3	KIFAP3	ILMN_215014		0.486863	0.362144	0.147453	0.0962829	0.0993738	0.468451	0.488237	0.49864	0.813468	0.88572	0.342983	0.686252	0.508838	0.41382	0.0243461	2	1.62527	0	0	2.95331
NM_001033217.3		15qE3	Mus musculus prickle like 1 (Drosophila) (Prickle1), mRNA.	106042	146198802	PRICKLE1	scl0106042.1_246-S-1		zinc ion binding [goid 8270] [evidence IEA]; metal ion binding [goid 46872] [evidence IEA]		1			ILMN_1228245	CTGGGTTCAGCCGGAGAGTCATGCTGGATTTGAACTAATGAGCGGGTAGT	3934	S	450671	NP_001028389.1	NM_001033217.3	scl0106042.1_246	RefSeq	NM_001033217.3	Mus musculus	Prickle1	Prickle; 1110058P22Rik; AW215793	PRICKLE1	ILMN_228220		0.211512	0.347734	-0.221219	-0.119663	-0.0869448	0.0873868	0.329838	0.441256	0.581612	0.46934	0.566504	0.446077	0.482423	0.227753	0.00436584	2	1.62436	2.52642e-12	4.579e-11	3.14886
NM_178214.1					30061396	HIST2H2BE	scl00319190.1_155-S-1				1			ILMN_1253851	AGAAATCGACCGAGCTGCTGATCCGCAAGCTGCCGTTCCAGCGCCTGGTG	166	S	3360184		NM_178214.1	scl00319190.1_155	MEEBO	scl00319190.1_155	Mus musculus	Hist2h2be		HIST2H2BE	ILMN_208682		0.940438	1.04748	0.970731	0.705681	0.760757	1.24445	1.35409	1.44522	1.42554	1.45797	1.26873	1.35436	1.33038	1.13551	0.0398546	2	1.62163	2.25981e-06	2.06538e-05	2.47129
NM_013705.1	7	7qB1	Mus musculus zinc finger protein 30 (Zfp30), mRNA.	22693	7305644	ZFP30	scl32836.5_532-S-2	nucleus [goid 5634] [evidence IEA]; intracellular [goid 5622] [evidence IEA]	DNA binding [goid 3677] [evidence IEA]; zinc ion binding [goid 8270] [evidence IEA]; metal ion binding [goid 46872] [evidence IEA]; nucleic acid binding [goid 3676] [evidence IEA]	transcription [goid 6350] [evidence IEA]; regulation of transcription, DNA-dependent [goid 6355] [evidence IEA]	1	+	30579476-30579525	ILMN_2450096	CCGTGTCTTCCACTGCGACATTGTGATATTCCCACCTAACTCAACGCACC	2521	S	6040452	NP_038733.1	NM_013705.1	NM_013705.1	RefSeq	NM_013705.1	Mus musculus	Zfp30	2610306P15Rik; Zfp-30	ZFP30	ILMN_188138		0.54936	0.619362	0.103561	0.657369	0.471504	0.577087	0.958984	0.891809	0.982555	1.00902	0.909576	0.814486	0.964583	0.698906	0.00403417	2	1.62034	0.00252044	0.0116368	2.88043
NM_007918.3	8	8qA2	Mus musculus eukaryotic translation initiation factor 4E binding protein 1 (Eif4ebp1), mRNA.	13685	122937367	EIF4EBP1	scl013685.3_18-S-4	cytoplasm [goid 5737] [evidence IC ]	eukaryotic initiation factor 4E binding [goid 8190] [evidence IPI]; translation repressor activity [goid 30371] [evidence TAS]; translation initiation factor activity [goid 3743] [evidence IEA]; protein binding [goid 5515] [evidence IPI]	negative regulation of protein biosynthesis [goid 17148] [evidence IEA]; regulation of protein biosynthesis [goid 6417] [evidence IEA]; regulation of translation [goid 6445] [evidence IEA]; regulation of translational initiation [goid 6446] [evidence TAS]	1	+	28385917-28385966	ILMN_2670398	GGCTGGGTTACCTGGGAAAGCCACACTTTTACTTCTTTCCCTGACAGGAA	770	S	60132	NP_031944.3	NM_007918.3	scl0013685.1_134	RefSeq	NM_007918.3	Mus musculus	Eif4ebp1	PHAS-I; AA959816	EIF4EBP1	ILMN_213051		1.4978	1.56507	1.36082	1.79616	1.51513	1.23909	1.91426	1.91158	1.89274	1.93993	2.28018	1.85364	2.11701	1.74668	0.0253258	2	1.61462	4.54795e-08	5.30515e-07	2.05176
NM_010835.2	5	5qB3	Mus musculus homeo box, msh-like 1 (Msx1), mRNA.	17701	113199782	MSX1	scl26670.3.10_104-S-5	transcription factor complex [goid 5667] [evidence IEA]; nucleus [goid 5634] [evidence IEA]	transcription factor activity [goid 3700] [evidence IEA]; DNA binding [goid 3677] [evidence IDA]; protein binding [goid 5515] [evidence IPI]; sequence-specific DNA binding [goid 43565] [evidence IEA]; transcriptional repressor activity [goid 16564] [evide	negative regulation of transcription, DNA-dependent [goid 45892] [evidence IDA]; midbrain development [goid 30901] [evidence IMP]; muscle development [goid 7517] [evidence IPI]; regulation of transcription, DNA-dependent [goid 6355] [evidence IEA]; transc	1	-	38212319-38212368	ILMN_1246173	GCTACACACTTCCTCCTGGTTGTCGCTTCCTAAACCTTCCTCATCTGACC	1292	S	2650309	NP_034965.2	NM_010835.2	scl26670.3.10_104	RefSeq	NM_010835.2	Mus musculus	Msx1	Hox7.1; Hox-7; msh; AA675338; AI324650; Hox7	MSX1	ILMN_223134		0.496044	0.540355	0.0105866	0.0549569	0.0371988	0.0949725	0.535145	0.593696	0.769291	0.743833	0.984946	0.531853	0.619443	0.413444	0.029353	2	1.6113	1.55592e-07	1.69002e-06	2.9544
NM_146081.1	17	17qE1.1	Mus musculus protein phosphatase 4, regulatory subunit 1 (Ppp4r1), mRNA.	70351	22164781	PPP4R1	scl0070351.2_71-S-4		binding [goid 5488] [evidence IEA]		1	+	66188177-66188226	ILMN_2659108	GCCTCCCCATGGACCAGTTTGCTGTGCACTTGATGCCACATTTGCTGACC	1631	S	5670088	NP_666193.1	NM_146081.1	NM_146081.1	RefSeq	NM_146081.1	Mus musculus	Ppp4r1	3110001J10Rik; Pp4r1; MGC31567	PPP4R1	ILMN_215406		0.722779	0.718536	0.558421	0.401944	0.519884	0.860699	0.807035	0.826593	1.14833	1.24982	0.795966	1.04085	1.04306	0.789896	0.0463063	2	1.60556	0	0	2.61853
NM_145599.3	8	8qC1	Mus musculus transmembrane protein 34 (Tmem34), mRNA.	234463	142364349	TMEM34	scl34623.10.1_30-S-1	integral to membrane [goid 16021] [evidence IEA]			1	-	80120584-80120633	ILMN_1248892	GACCATTACTCCACCGAGACCAATTTCTATAACCAGCATATATGAAGAGG	1893	S	4230452	NP_663574.2	NM_145599.3	NM_145599.2	RefSeq	NM_145599.3	Mus musculus	Tmem34	AL033298; MGC8158; 8430433H16Rik; BC004056; AI645453	TMEM34	ILMN_193401		1.02354	0.973065	0.569372	0.993163	0.664955	0.887064	1.1132	1.13785	1.19172	1.15767	1.16121	1.13516	1.134	0.987339	0.000156912	2	1.60501	0	0	2.57536
NM_029553.2	12	12qE	Mus musculus tetratricopeptide repeat domain 8 (Ttc8), transcript variant 1, mRNA.	76260	142359899	TTC8	scl0002347.1_9-S-3		binding [goid 5488] [evidence IEA]		1	+	100218031-100218080	ILMN_2516782	CCGCATCGTCTTTGGCACCCCACATGTATGAGCCACACTTTAATTTCGCA	1418	S	2760731	NP_083829.1	NM_029553.2	NM_198311.1	RefSeq	NM_029553.2	Mus musculus	Ttc8	BBS8; AV001447; 0610012F22Rik	TTC8	ILMN_242450		0.548404	0.630046	0.171656	0.300884	0.200714	0.612736	0.931184	0.998315	0.741724	0.813386	0.6247	0.842494	0.890643	0.586514	0.00885268	2	1.60184	0	0	2.85656
NM_021320					34328256	NTN4	scl38544.10.1_5-S-3				1			ILMN_2770211	GTACCTGGTCGCTGGCCACGAGGACGTAAGAACAGGCAAATTAATTGTGA	2011	S	6940398			scl38544.10.1_5	MEEBO	scl38544.10.1_5	Mus musculus	Ntn4		NTN4	ILMN_223838		0.124123	0.0759894	-0.259591	-0.23834	-0.142448	0.451861	0.64067	0.672941	0.502274	0.564825	0.337941	0.41749	0.543451	0.237743	0.0443054	2	1.59986	0	0	3.11574
NM_177469.3	7	7qF4	Mus musculus G protein-coupled receptor 123 (Gpr123), mRNA.	52389	144446129	GPR123	scl31928.9_451-S-9	membrane [goid 16020] [evidence IEA]	receptor activity [goid 4872] [evidence IEA]; G-protein coupled receptor activity [goid 4930] [evidence IEA]		1	+	147063636-147063685	ILMN_2658198	GACCACCAGGCTGTTTCAGCTCCTTTCACTAACGGACTTTTTTACCTGCT	4407	S	4900754	NP_803420.2	NM_177469.3	scl31928.9_451	RefSeq	NM_177469.3	Mus musculus	Gpr123	D7Ertd680e; 2900059M17Rik	GPR123	ILMN_316777		1.46294	1.40329	1.56898	1.52048	1.47534	1.44099	2.09399	1.95443	1.90553	1.8911	1.73775	1.97214	1.7373	1.69154	0.0140183	2	1.59889	4.10783e-13	7.91746e-12	1.96437
NM_009153					6677912	SEMA3B	scl0020347.2_287-S-6				1			ILMN_2718096	CAGCAAGCGCAAGCTGTGAACAGATTAGACCGTTGGGTATGGGGTGAGGC	2778	S	5570563			scl35371.22_525	MEEBO	scl35371.22_525	Mus musculus	Sema3b		SEMA3B	ILMN_189084		0.527626	0.672226	0.432505	0.601672	0.590297	0.887359	1.1071	1.1917	1.08453	1.04215	0.932502	1.0556	0.930537	0.814972	0.0126962	2	1.59687	3.28759e-12	5.88491e-11	2.63374
NM_001033804.1					85702136	6430553K19RIK	GI_85702136-S-2				1			ILMN_3161643	GAAACCTGTCCCATCTGTAGGCACAAATGGACACTTATGTGTGACACTGC	2208	S	650400		NM_001033804.1	NM_001033804.1	RefSeq	NM_001033804.1	Mus musculus	6430553K19Rik		6430553K19RIK	ILMN_262111		0.254098	0.293131	-0.261353	-0.104994	-0.128475	-0.0977426	1.07181	0.979819	0.393059	0.409164	0.521993	0.528165	0.436486	0.261304	0.021802	2	1.5931	4.56479e-12	8.08297e-11	3.0904
NM_011596.4		5qF	Mus musculus ATPase, H+ transporting, lysosomal V0 subunit A2 (Atp6v0a2), mRNA.	21871	148747156	ATP6V0A2	scl0021871.2_111-S-4	membrane [goid 16020] [evidence IEA]; acrosome [goid 1669] [evidence IDA]	hydrogen ion transporter activity [goid 15078] [evidence IEA]	ion transport [goid 6811] [evidence IEA]; transport [goid 6810] [evidence IEA]; proton transport [goid 15992] [evidence IEA]	1			ILMN_2747311	CCGGTCAGAACTTACCAGGGGAAAGTTCCACCCTCGTTGATTGCCTTACG	2747	S	4050129	NP_035726.2	NM_011596.4	scl27215.23_293	RefSeq	NM_011596.4	Mus musculus	Atp6v0a2	TJ6M; ATP6a2; AI385560; Atp6n2; C76904; Tj6; Stv1; 8430408C20Rik; AW489264; TJ6s; MGC124342; MGC124341; Atp6n1d	ATP6V0A2	ILMN_245281		1.59329	1.58901	1.28199	1.33999	1.40384	1.59265	1.559	1.5948	1.75065	1.81414	1.71402	1.80895	1.82344	1.58678	0.0340265	2	1.59224	9.8803e-11	1.55488e-09	2.05967
NM_027741.2	18	18qE2	Mus musculus Maestro (Mro), mRNA.	71263	89274176	MRO	scl0071263.2_208-S-2	nucleus [goid 5634] [evidence IDA]; nucleolus [goid 5730] [evidence IDA]	binding [goid 5488] [evidence IEA]; molecular_function [goid 3674] [evidence ND ]		1	+	74038204-74038253	ILMN_2756846	GCTATTTGCTACCAACCAAGATACCAAGAAGCTGGCTTACAACATTGTCT	1607	S	4060129	NP_082017.2	NM_027741.2	scl51778.9.1_153	RefSeq	NM_027741.2	Mus musculus	Mro	4930507C04Rik; 4933435E20Rik	MRO	ILMN_255086		0.739762	0.718849	0.45887	0.646124	0.603358	0.782976	1.13554	1.24144	0.972903	0.959556	0.906316	1.18898	1.23417	0.8669	0.00819168	2	1.59191	2.332e-05	0.000179143	2.5921
NM_011785.2	1	1qH4	Mus musculus thymoma viral proto-oncogene 3 (Akt3), mRNA.	23797	45433563	AKT3	scl15870.13_49-S-3		kinase activity [goid 16301] [evidence IEA]; ATP binding [goid 5524] [evidence IEA]; transferase activity [goid 16740] [evidence IEA]; protein serine/threonine kinase activity [goid 4674] [evidence IEA]; nucleotide binding [goid 166] [evidence IEA]; prote	protein amino acid phosphorylation [goid 6468] [evidence IEA]	1	-	178952269-178952318	ILMN_2627607	CTCACACTCTCTGATAGGGACACACATTACTTCCTTCGTACAGACAGCTT	4662	S	1580270	NP_035915.2	NM_011785.2	NM_011785.2	RefSeq	NM_011785.2	Mus musculus	Akt3	AI851531; D930002M15Rik	AKT3	ILMN_211010		0.541712	0.632294	0.0658838	0.224953	0.214225	0.389359	0.690772	0.76383	0.777654	0.738748	0.559865	0.71752	0.448381	0.463033	0.0118919	2	1.59075	3.17524e-14	6.61186e-13	2.86414
NM_008696.2		1qB	Mus musculus mitogen-activated protein kinase kinase kinase kinase 4 (Map4k4), mRNA.	26921	145279236	MAP4K4	scl026921.33_0-S-1		kinase activity [goid 16301] [evidence IEA]; transferase activity [goid 16740] [evidence IEA]; nucleotide binding [goid 166] [evidence IEA]; ATP binding [goid 5524] [evidence IEA]; protein serine/threonine kinase activity [goid 4674] [evidence IEA]; prote	protein kinase cascade [goid 7243] [evidence IDA]; response to stress [goid 6950] [evidence IDA]; protein amino acid phosphorylation [goid 6468] [evidence IEA]	1			ILMN_1233116	CGATCTGTGGAAACTGGTCACTTGGATGGTGTATTTATGCACAAAAGGGC	3852	S	2360059	NP_032722.2	NM_008696.2	NM_008696.1	RefSeq	NM_008696.2	Mus musculus	Map4k4	HGK; AU043147; AU045934; 9430080K19Rik; Nik; AW046177	MAP4K4	ILMN_223098		1.01531	1.17435	0.778473	0.66067	0.755914	1.01875	1.29983	1.33971	1.27746	1.41802	1.1265	1.28467	1.09125	1.03088	0.0228804	2	1.58601	0	0	2.42259
NM_008326.1	11	11qB1.2	Mus musculus immunity-related GTPase family, M (Irgm), mRNA.	15944	6680350	IRGM	scl40288.3_192-S-1	endoplasmic reticulum [goid 5783] [evidence TAS]		defense response [goid 6952] [evidence IMP]	1	-	48679102-48679151	ILMN_1234539	CATCTCCCCTGTCTCGATTCTAATGCATTGTTCCACTGAGGGACAGGGAC	1826	S	6110148	NP_032352.1	NM_008326.1	NM_008326.1	RefSeq	NM_008326.1	Mus musculus	Irgm	Ifi1; LRG-47; Iipg3; Iigp3	IRGM	ILMN_213497		0.91823	0.860356	0.435801	0.650782	0.545984	0.683756	1.20744	1.07708	1.03046	1.01531	1.10605	1.05914	1.00018	0.863781	0.00298535	2	1.58511	0	0	2.61132
NM_028133.1	12	12qC1	Mus musculus EGL nine homolog 3 (C. elegans) (Egln3), mRNA.	112407	15375329	EGLN3	scl0112407.1_41-S-2	nucleus [goid 5634] [evidence IEA]	oxidoreductase activity [goid 16491] [evidence IEA]; oxidoreductase activity, acting on single donors with incorporation of molecular oxygen, incorporation of two atoms of oxygen [goid 16702] [evidence IEA]; metal ion binding [goid 46872] [evidence IEA];	apoptosis [goid 6915] [evidence IEA]; protein metabolism [goid 19538] [evidence IEA]	1	-	55280678-55280727	ILMN_2605819	CGTGTGTGTTCCCTTTAACGGTTCATCGTCCATAACAAAGAACAGTGTGC	1890	S	1660484	NP_082409.1	NM_028133.1	NM_028133.1	RefSeq	NM_028133.1	Mus musculus	Egln3	AI648162; 2610021G09Rik; AI505553; SM-20; Phd3	EGLN3	ILMN_210459		0.923492	0.924389	0.697319	0.627534	0.735911	0.590907	1.39595	1.42829	1.19725	1.19438	1.16341	1.27593	1.30313	0.991083	0.00304225	2	1.58369	0	0	2.45137
NM_145452.2	13	13qC3	Mus musculus RAS p21 protein activator 1 (Rasa1), mRNA.	218397	118130145	RASA1	scl0218397.1_12-S-1	cytoplasm [goid 5737] [evidence ISS]; intracellular [goid 5622] [evidence IEA]	protein binding [goid 5515] [evidence IPI]; Ras GTPase activator activity [goid 5099] [evidence ISS]	negative regulation of cell-matrix adhesion [goid 1953] [evidence ISS]; vasculogenesis [goid 1570] [evidence IMP]; regulation of RNA metabolism [goid 51252] [evidence ISS]; negative regulation of cell adhesion [goid 7162] [evidence ISS]; regulation of act	1	-	85355668-85355708:85355709-85355717	ILMN_1237573	CATCAGGTAGCAGCCTGTGTTCTGCGTGGATTCAGTATGCCCACCGTGGT	2433	S	1240315	NP_663427.1	NM_145452.2	scl43722.2.1_27	RefSeq	NM_145452.2	Mus musculus	Rasa1	MGC7759; Gap; RasGAP; Rasa	RASA1	ILMN_225359		1.65812	1.64131	1.45727	1.69853	1.3949	1.53872	1.81705	1.8341	1.79804	1.7882	1.77319	1.89443	1.67989	1.67101	0.00424342	2	1.5834	2.49134e-13	4.8938e-12	1.98076
NM_025588.2	13	13qA3.2	Mus musculus exocyst complex component 2 (Exoc2), mRNA.	66482	31543676	EXOC2	scl44136.34_344-S-3	exocyst [goid 145] [evidence TAS]		transport [goid 6810] [evidence IEA]; protein transport [goid 15031] [evidence IEA]; positive regulation of exocytosis [goid 45921] [evidence TAS]; exocytosis [goid 6887] [evidence IEA]	1	-	30906159-30906208	ILMN_2752948	CCTCTGTTGCACTTCACTCTTCAGACTGATCTGTGGATAATGTAGGCTCC	3828	S	3190132	NP_079864.1	NM_025588.2	NM_025588.2	RefSeq	NM_025588.2	Mus musculus	Exoc2	AI648199; Sec5; 2410030I24Rik; Sec5l1; RP23-213G18.3	EXOC2	ILMN_222655		1.42889	1.48425	1.45603	1.37212	1.52885	1.65118	1.61128	1.63325	1.99431	1.99699	1.76955	1.78398	1.65168	1.62479	0.0315828	2	1.58278	0.000364443	0.00214697	1.87022
NM_145564.3	5	5qF	Mus musculus F-box protein 21 (Fbxo21), mRNA.	231670	142371789	FBXO21	scl27314.13_303-S-1			ubiquitin cycle [goid 6512] [evidence IEA]	1	+	118459750-118459799	ILMN_1244991	GCATGGTGGGAGTCTCCATTGCTGGGTTTCTGCTTCGATTTCCTTTTTCC	3459	S	6550070	NP_663539.1	NM_145564.3	NM_145564.2	RefSeq	NM_145564.3	Mus musculus	Fbxo21	mKIAA0875; AU016673; 2810425J22Rik; MGC28066	FBXO21	ILMN_216557		1.57912	1.60245	1.61789	1.3717	1.45949	1.59238	1.83336	1.97448	2.0058	1.92985	1.79657	1.86933	1.64976	1.67754	0.0177391	2	1.58254	0.000135952	0.000884765	1.88043
NM_008943.2	12	12qD1	Mus musculus presenilin 1 (Psen1), mRNA.	19164	118130584	PSEN1	scl019164.11_11-S-4	membrane fraction [goid 5624] [evidence ISS]; nucleus [goid 5634] [evidence IDA]; membrane [goid 16020] [evidence IDA]; axon [goid 30424] [evidence IDA]; Golgi apparatus [goid 5794] [evidence ISS]; endoplasmic reticulum [goid 5783] [evidence ISS]; mitocho	hydrolase activity [goid 16787] [evidence IEA]; protein binding [goid 5515] [evidence ISS]; peptidase activity [goid 8233] [evidence IEA]; endopeptidase activity [goid 4175] [evidence IMP]	cell fate specification [goid 1708] [evidence IGI]; memory [goid 7613] [evidence IMP]; apoptosis [goid 6915] [evidence IDA]; Notch signaling pathway [goid 7219] [evidence IEA]; calcium ion homeostasis [goid 6874] [evidence IMP]; anagen [goid 42640] [evide	1	+	85074940-85074989	ILMN_2718112	CGGGCTCGTGTTCTACTTCGCCACGGATTACCTTGTGCAGCCCTTCATGG	1814	S	6100603	NP_032969.1	NM_008943.2	scl0019164.2_326	RefSeq	NM_008943.2	Mus musculus	Psen1	Ad3h; PS1; PS-1; S182	PSEN1	ILMN_217763		0.705672	1.12357	0.962915	0.684537	0.536495	1.02444	1.06692	1.1069	1.32579	1.38817	1.15862	1.23006	1.23478	0.993023	0.0434691	2	1.58114	0.0156367	0.0538349	2.49023
NM_029553.2	12	12qE	Mus musculus tetratricopeptide repeat domain 8 (Ttc8), transcript variant 1, mRNA.	76260	142359899	TTC8	scl42881.15.1_25-S-1		binding [goid 5488] [evidence IEA]		1	+	100220753-100220784:100220785-100220802	ILMN_1255530	AGCAGCTGAAGCAGCACTTTGCTATGCTCTGATCAGTGCTTGGGCCACAT	1568	S	2370528	NP_083829.1	NM_029553.2	NM_198311.1	RefSeq	NM_029553.2	Mus musculus	Ttc8	BBS8; AV001447; 0610012F22Rik	TTC8	ILMN_242450		0.524783	0.653222	0.0690481	0.0803689	0.111014	0.405036	0.870701	0.923798	0.651278	0.755604	0.520868	0.742558	0.750231	0.472589	0.0207646	2	1.58098	0	0	2.8611
NM_172961.2	16	16qA1	Mus musculus 4-aminobutyrate aminotransferase (Abat), mRNA.	268860	37202120	ABAT	scl49449.1.769_0-S-1	mitochondrion [goid 5739] [evidence ISS]	pyridoxal phosphate binding [goid 30170] [evidence ISS]; transferase activity [goid 16740] [evidence IEA]; protein homodimerization activity [goid 42803] [evidence ISS]; (S)-3-amino-2-methylpropionate transaminase activity [goid 47298] [evidence IEA]; 4-a	neurotransmitter catabolism [goid 42135] [evidence IEA]; gamma-aminobutyric acid metabolism [goid 9448] [evidence IEA]	1	+	8621538-8621587	ILMN_1248367	CAGTGCCAATAAGGGGTGAGGACACTAACAGTGTAACTGGTGACCACGTG	4453	S	1940520	NP_766549.2	NM_172961.2	NM_172961.2	RefSeq	NM_172961.2	Mus musculus	Abat	X61497; 9630038C02Rik; I54; AI255750; GABA-T	ABAT	ILMN_221025		1.83761	1.99879	1.46839	1.72274	1.77152	1.83681	2.06783	2.16464	2.00229	2.08367	1.89801	2.02525	2.00004	1.86305	0.0265833	2	1.57888	0.00957276	0.0362038	1.85659
NM_134096.2	15	15qE3	Mus musculus expressed sequence AW049604 (AW049604), mRNA.	106014	54792125	AW049604	scl47637.6_660-S-2				1	+	87589670-87589719	ILMN_2732491	ACCTCCGAGGGCAGAGACCAGGAGACTTAAGATGTTACAGCATATTTCCC	2479	S	2320092	NP_598857.1	NM_134096.2	scl47637.6_660	RefSeq	NM_134096.2	Mus musculus	AW049604	TAFA5	AW049604	ILMN_221207		1.05112	1.0779	0.837593	1.22928	1.06537	1.32007	1.53739	1.54127	1.46932	1.49255	1.36452	1.40323	1.30889	1.25868	0.0224808	2	1.57837	4.35017e-05	0.000316029	2.2855
NM_028027.2	10	10qD3	Mus musculus DNA segment, Chr 10, ERATO Doi 610, expressed (D10Ertd610e), mRNA.	52666	142362982	D10ERTD610E	scl0003846.1_20-S-1	intracellular [goid 5622] [evidence IEA]	Rho guanyl-nucleotide exchange factor activity [goid 5089] [evidence IEA]	regulation of Rho protein signal transduction [goid 35023] [evidence IEA]	1	-	126622147-126622196	ILMN_1242749	GCCAGAATAAACCCAAGTCAGAGCATGTGCTGTCAGAGTTTGGGGACAGC	929	S	2570333	NP_082303.1	NM_028027.2	NM_028027.1	RefSeq	NM_028027.2	Mus musculus	D10Ertd610e	GEFT; 2410008H17Rik	D10ERTD610E	ILMN_211251		0.364922	0.527272	0.156034	0.141447	0.0923486	0.442002	0.469031	0.59179	0.818243	0.810214	0.291449	0.613652	0.612523	0.400165	0.0286411	2	1.57486	3.32593e-08	3.94322e-07	2.78976
NM_001081383.1	5	5qA3	Mus musculus myeloid/lymphoid or mixed-lineage leukemia 3 (Mll3), mRNA.	231051	124487062	MLL3	scl26782.45_53-S-4	nucleus [goid 5634] [evidence IEA]	transferase activity [goid 16740] [evidence IEA]; histone-lysine N-methyltransferase activity [goid 18024] [evidence IEA]; DNA binding [goid 3677] [evidence IEA]; zinc ion binding [goid 8270] [evidence IEA]; metal ion binding [goid 46872] [evidence IEA];	chromatin modification [goid 16568] [evidence IEA]; transcription [goid 6350] [evidence IEA]; intracellular signaling cascade [goid 7242] [evidence IEA]; regulation of transcription, DNA-dependent [goid 6355] [evidence IEA]	1	-	24778259-24778308	ILMN_2700430	GTAAACATAGAGTCATGTAGCAGGGACCTAACCCAACTCCTTAGCCTTCT	16123	S	380097	NP_001074852.1	NM_001081383.1	scl26783.6.1_41	RefSeq	NM_001081383.1	Mus musculus	Mll3	E330008K23Rik; KIAA1506; mKIAA1506	MLL3	ILMN_232452		1.10849	1.10963	0.461613	0.764339	0.658751	0.830797	1.13033	1.21863	1.05614	1.10565	0.93535	1.14376	1.05262	0.914219	0.0239602	2	1.57449	5.6122e-07	5.6473e-06	2.54468
NM_010376.3	2	2qH1	Mus musculus histocompatibility 13 (H13), mRNA.	14950	142360213	H13	scl20110.14_310-S-1	membrane [goid 16020] [evidence IEA]; endoplasmic reticulum [goid 5783] [evidence IDA]; endoplasmic reticulum membrane [goid 5789] [evidence IDA]	hydrolase activity [goid 16787] [evidence IEA]; D-alanyl-D-alanine endopeptidase activity [goid 8717] [evidence IEA]; peptidase activity [goid 8233] [evidence IEA]		1	+	152532354-152532403	ILMN_1212794	GACCATCCCTGCAAGAAACCCCATACTCTATACATGCTTACCGGGTTAGC	3114	S	4850609	NP_034506.1	NM_010376.3	NM_010376.2	RefSeq	NM_010376.3	Mus musculus	H13	Spp; H-13; AV020344; 4930443L17Rik; 1200006O09Rik; 5031424B04Rik; PSL3	H13	ILMN_218792		0.0615502	0.0407358	-0.170236	0.036008	0.145922	0.231306	0.210519	0.320088	0.613912	0.544716	0.441735	0.617512	0.383663	0.257189	0.010265	2	1.57399	7.13885e-05	0.000496072	2.96001
NM_016679.3	9	9qA3	Mus musculus kelch-like ECH-associated protein 1 (Keap1), mRNA.	50868	142387056	KEAP1	scl36150.5_156-S-1	endoplasmic reticulum [goid 5783] [evidence IDA]; cytoplasm [goid 5737] [evidence IPI]	transcription regulator activity [goid 30528] [evidence IMP]; protein binding [goid 5515] [evidence IPI]	transcription [goid 6350] [evidence IEA]; regulation of transcription [goid 45449] [evidence IMP]; embryonic development (sensu Mammalia) [goid 1701] [evidence IMP]; regulation of transcription, DNA-dependent [goid 6355] [evidence IEA]	1	-	21034541-21034590	ILMN_1258406	GTCTTCAGAGGGCGGTCGGAATCCCTCAGGGAGAGACAGCTCTTCTATTG	3534	S	1570121	NP_057888.1	NM_016679.3	NM_016679.2	RefSeq	NM_016679.3	Mus musculus	Keap1	INRF2; mKIAA0132	KEAP1	ILMN_211974		1.52208	1.52959	1.7387	1.81888	1.59917	1.71907	1.71398	1.82488	2.04539	2.05573	1.84726	2.05404	1.92158	1.79801	0.0424354	2	1.57396	5.1042e-08	5.92034e-07	1.79515
NM_007764.4		16qA3	Mus musculus v-crk sarcoma virus CT10 oncogene homolog (avian)-like (Crkl), mRNA.	12929	145966723	CRKL	scl0012929.2_226-S-3	intracellular [goid 5622] [evidence IEA]	protein binding [goid 5515] [evidence IPI]	cellular physiological process [goid 50875] [evidence IEA]; intracellular signaling cascade [goid 7242] [evidence IEA]	1			ILMN_2621338	GGGTTTCCCTTTTCCCAAGACTGTTGACCAGCAAGACTCTAAGGAATACT	3693	S	4050427	NP_031790.2	NM_007764.4	scl49377.4_552	RefSeq	NM_007764.4	Mus musculus	Crkl	Crkol; 1110025F07Rik; AA589403; AI325100	CRKL	ILMN_257719		0.638324	0.670858	0.617101	0.416044	0.325626	0.787466	0.843665	0.875191	1.02107	0.946138	0.937611	1.0343	0.964382	0.75856	0.0192661	2	1.57389	0.000137072	0.000891113	2.62273
NM_009031.2	X	XqF4	Mus musculus retinoblastoma binding protein 7 (Rbbp7), mRNA.	245688	31982058	RBBP7	scl00245688.1_91-S-1	NuRD complex [goid 16581] [evidence IDA]; nucleus [goid 5634] [evidence IDA]; extracellular space [goid 5615] [evidence IEA]	cytokine activity [goid 5125] [evidence IEA]; transcriptional repressor activity [goid 16564] [evidence IDA]; protein binding [goid 5515] [evidence IPI]	chromatin modification [goid 16568] [evidence IEA]; chromatin remodeling [goid 6338] [evidence TAS]; transcription [goid 6350] [evidence IEA]; DNA replication [goid 6260] [evidence IEA]; regulation of transcription, DNA-dependent [goid 6355] [evidence IEA	1	+	159198495-159198544	ILMN_1219275	AACTCAGGCTTTTCCGAGCGAGGACTGCGTGACGTGCCTGGGAGAGGCAA	105	S	450450	NP_033057.2	NM_009031.2	NM_009031.2	RefSeq	NM_009031.2	Mus musculus	Rbbp7	mRbAp46; AI173248; AU019541; BB114024; AA409861	RBBP7	ILMN_215499		0.863077	1.09057	0.490695	0.589342	0.625878	0.995431	0.994287	1.17113	1.13587	1.22441	1.25487	1.05154	1.1227	0.91237	0.0203638	2	1.57373	1.80675e-11	3.03962e-10	2.52418
NM_028386.1	5	5qF	Mus musculus aspartate beta-hydroxylase domain containing 2 (Asphd2), mRNA.	72898	55926228	ASPHD2	GI_55926228-S-1	integral to endoplasmic reticulum membrane [goid 30176] [evidence IEA]	peptide-aspartate beta-dioxygenase activity [goid 4597] [evidence IEA]	peptidyl-amino acid modification [goid 18193] [evidence IEA]	1	-	112814552-112814601	ILMN_3162247	TGCTGGGACTTCTGGCCTACTAGTGTGTCCCTTTGGCTGTGACCAGAGGC	1450	S	6250670	NP_082662.1	NM_028386.1	NM_028386.1	RefSeq	NM_028386.1	Mus musculus	Asphd2	MGC54823; 2900006N09Rik; 9230106G13Rik	ASPHD2	ILMN_237702		0.992212	0.877627	0.629948	0.73576	0.618704	0.950484	1.31902	1.30787	1.07367	1.03565	1.06532	1.22127	1.24879	0.985519	0.0062479	2	1.56951	1.57141e-12	2.89499e-11	2.46631
NM_008413.2	19	19qC1	Mus musculus Janus kinase 2 (Jak2), transcript variant 1, mRNA.	16452	114326479	JAK2	scl016452.24_1-S-1	cytoskeleton [goid 5856] [evidence IEA]; cytoplasm [goid 5737] [evidence TAS]	kinase activity [goid 16301] [evidence IEA]; transferase activity [goid 16740] [evidence IEA]; protein-tyrosine kinase activity [goid 4713] [evidence IDA]; ATP binding [goid 5524] [evidence IEA]; protein kinase activity [goid 4672] [evidence IEA]; protein	apoptosis [goid 6915] [evidence IMP]; cytokine and chemokine mediated signaling pathway [goid 19221] [evidence TAS]; tyrosine phosphorylation of STAT protein [goid 7260] [evidence IMP]; JAK-STAT cascade [goid 7259] [evidence IMP]; STAT protein nuclear tra	1	+	29386390-29386439	ILMN_1245579	GCTCTGTAGCCTTGTGTCTACACATCCTTATCATGATGCTAGCTAGGCAG	3850	S	6100692	NP_032439.2	NM_008413.2	scl53230.19.1_2	RefSeq	NM_008413.2	Mus musculus	Jak2	Fd17; AI504024; C81284	JAK2	ILMN_214833		1.10022	1.32324	1.01419	0.852837	0.742689	1.05937	1.21842	1.26215	1.3777	1.32734	1.11651	1.36763	1.15307	1.10026	0.0193426	2	1.56816	0.000274582	0.00166174	2.32995
NM_172742.2	7	7qC	Mus musculus myotubularin related protein 10 (Mtmr10), mRNA.	233315	124028522	MTMR10	scl00233315.2_58-S-10		inositol or phosphatidylinositol phosphatase activity [goid 4437] [evidence IEA]	phospholipid dephosphorylation [goid 46839] [evidence IEA]	1	+	71484832-71484881	ILMN_2605310	CCTGCGGTGACAGAAGAGGTAAGCGTGGCTGTGAGCAGCATACCAAAGAG	4345	S	540576	NP_766330.2	NM_172742.2	scl32579.16_26	RefSeq	NM_172742.2	Mus musculus	Mtmr10	Mtmr10; BB128963; C79734	MTMR10	ILMN_256627		0.677644	0.739975	0.836446	0.82309	0.768496	1.05276	0.915407	0.897443	1.31659	1.34767	1.04283	1.28095	1.06231	0.977652	0.0199427	2	1.56648	0	0	2.33974
NM_134257.2	4	4qB3	Mus musculus regulator of G-protein signaling 3 (Rgs3), transcript variant 2, mRNA.	50780	126032320	RGS3	scl0002729.1_104-S-1	plasma membrane [goid 5886] [evidence TAS]; nucleus [goid 5634] [evidence IDA]; membrane [goid 16020] [evidence IEA]; cytoplasm [goid 5737] [evidence TAS]	signal transducer activity [goid 4871] [evidence IEA]; GTPase activator activity [goid 5096] [evidence TAS]; protein binding [goid 5515] [evidence IEA]	negative regulation of signal transduction [goid 9968] [evidence IEA]; G-protein coupled receptor protein signaling pathway [goid 7186] [evidence TAS]	1	+	62363198-62363247	ILMN_1239208	GAAGGACTCTTACCCTCGCTTCCTCCGCTCTGACCTCTACCTGGACCTCA	2774	S	60670	NP_599018.2	NM_134257.2	scl0002729.1_104	RefSeq	NM_134257.2	Mus musculus	Rgs3	C2PA-RGS3; PDZ-RGS3; RGS3S; 4930506N09Rik; C2pa	RGS3	ILMN_212009		0.0933937	0.113446	0.0892543	-0.0159811	-0.0942008	0.125396	0.575513	0.709618	0.631166	0.532808	0.479363	0.587802	0.329732	0.280144	0.00147345	2	1.56472	8.4392e-11	1.3375e-09	2.885
NM_027241.2	3	3qF2.1	Mus musculus polymerase (RNA) III (DNA directed) polypeptide G like (Polr3gl), mRNA.	69870	142383501	POLR3GL	scl21804.7.1_3-S-1				1	-	96382369-96382418	ILMN_1253392	CCTGGGCATAGACTGAAAACCTGGGCCATAGACTGAAAACCTGGGCCCAT	765	S	5670082	NP_081517.1	NM_027241.2	NM_027241.1	RefSeq	NM_027241.2	Mus musculus	Polr3gl	2010003I19Rik; AI131619	POLR3GL	ILMN_221680		0.61087	0.716283	0.0967784	0.242515	-0.129571	0.315618	0.863434	0.951519	0.565321	0.496528	0.631827	0.631733	0.560233	0.438876	0.0140058	2	1.56361	1.852e-07	1.98706e-06	2.89898
NM_178699.3	4	4qE2	Mus musculus RIKEN cDNA B930041F14 gene (B930041F14Rik), mRNA.	230991	124248519	B930041F14RIK	scl24616.1.1396_49-S-3				1	+	155070519-155070568	ILMN_1250201	GTCTTTGCTCTGCCCGTTCCCTGTGAGGCACTGGTCAGTTGCCAACATCT	1939	S	1660348	NP_848814.2	NM_178699.3	scl24616.1.1396_49	RefSeq	NM_178699.3	Mus musculus	B930041F14Rik	MNCb-3966	B930041F14RIK	ILMN_248531		0.800766	0.92707	0.53462	0.4072	0.396208	0.566122	1.08011	1.1372	1.06982	1.03387	1.25152	0.942027	1.0366	0.808499	0.00564336	2	1.56305	9.55804e-09	1.21389e-07	2.54816
NM_133218.1	3	3qA1	Mus musculus zinc finger protein 704 (Zfp704), mRNA.	170753	18875369	ZFP704	scl00170753.1_34-S-1	nucleus [goid 5634] [evidence IEA]; intracellular [goid 5622] [evidence IEA]	zinc ion binding [goid 8270] [evidence IEA]; metal ion binding [goid 46872] [evidence IEA]; nucleic acid binding [goid 3676] [evidence IEA]		1	-	9427280-9427329	ILMN_1225146	CCCCCAGAGAGGAGGATTTGCTGGGTAGTCCTCAAAGCATGTAGTAGAGA	13524	S	6550008	NP_573481.1	NM_133218.1	NM_133218.1	RefSeq	NM_133218.1	Mus musculus	Zfp704	C030034L19Rik; C030026M03; Gig1	ZFP704	ILMN_221875		0.761773	0.677988	0.465962	0.550403	0.399894	0.692214	1.18543	1.222	1.00077	1.00089	0.806553	0.958057	0.995944	0.7817	0.00912597	2	1.5628	0	0	2.57635
NM_178694.3	2	2qB	Mus musculus zer-1 homolog (C. elegans) (Zer1), mRNA.	227693	31542270	ZER1	scl00227693.1_292-S-3		binding [goid 5488] [evidence IEA]; transferase activity [goid 16740] [evidence IEA]		1	-	29952834-29952883	ILMN_1227218	GCATCCCATTGCTTTCCTACCTGGGTCTGGGGAAATGTCTGTACTTCAGG	4019	S	580524	NP_848809.2	NM_178694.3	NM_178694.3	RefSeq	NM_178694.3	Mus musculus	Zer1	Zyg11bl; C230075L19Rik	ZER1	ILMN_217493		1.92278	1.98818	1.64865	1.92673	1.63931	2.11135	2.07097	2.11795	1.97369	2.02973	1.98901	2.06509	1.87221	1.92198	0.0150257	2	1.5624	2.22045e-16	5.29572e-15	1.76983
NM_172298.2	7	7qB2	Mus musculus teashirt zinc finger family member 3 (Tshz3), mRNA.	243931	118130038	TSHZ3	scl32778.3_549-S-3	intracellular [goid 5622] [evidence IEA]	sequence-specific DNA binding [goid 43565] [evidence IEA]; DNA binding [goid 3677] [evidence IEA]; zinc ion binding [goid 8270] [evidence IEA]; metal ion binding [goid 46872] [evidence IEA]; nucleic acid binding [goid 3676] [evidence IEA]	transcription [goid 6350] [evidence IEA]; regulation of transcription [goid 45449] [evidence IEA]; development [goid 7275] [evidence IEA]	1	+	37558253-37558302	ILMN_1253593	CCCGTGGTAACCGGCTCTCCAAGCCATTCTTGTCTCCATTTCTGGCAGTT	4779	S	3780619	NP_758502.1	NM_172298.2	scl32778.3_549	RefSeq	NM_172298.2	Mus musculus	Tshz3	Tsh3; mKIAA1474; A630038G13Rik; teashirt3; KIAA1474; Zfp537	TSHZ3	ILMN_194436		0.312551	0.351461	-0.0341488	0.171145	0.0757108	0.111841	0.559857	0.693618	0.622587	0.60509	0.58279	0.62929	0.491567	0.352319	0.000347731	2	1.5597	0	0	2.85294
NM_019922.1	9	9qF3	Mus musculus cartilage associated protein (Crtap), mRNA.	56693	9910169	CRTAP	scl35279.4.1_14-S-1	extracellular matrix (sensu Metazoa) [goid 5578] [evidence IEA]	binding [goid 5488] [evidence IEA]		1	-	114290737-114290786	ILMN_1223997	CCCTCACCCCAGTCATAGGAGGCTATCCCGTGGAGAAATTTGTGGCGACC	907	S	3990725	NP_064306.1	NM_019922.1	NM_019922.1	RefSeq	NM_019922.1	Mus musculus	Crtap	CASP; 5730529N23Rik	CRTAP	ILMN_216972		1.39869	1.55797	1.29465	1.16753	1.13342	1.17331	1.51196	1.59208	1.69466	1.84243	1.71471	1.60018	1.73335	1.44225	0.00819133	2	1.55944	3.51545e-06	3.11917e-05	2.04314
NM_008183.2	3	3qF2.3	Mus musculus glutathione S-transferase, mu 2 (Gstm2), mRNA.	14863	31982315	GSTM2	scl0014863.1_0-S-3		glutathione transferase activity [goid 4364] [evidence IEA]; transferase activity [goid 16740] [evidence IEA]	metabolism [goid 8152] [evidence IEA]	1	-	108114428-108114449:108114450-108114477	ILMN_2703921	CGTCCGCAGACTAGCAAGGCCCGGGTTGGTCTGCTCTGGACACCAGCACT	18	S	7650022	NP_032209.1	NM_008183.2	NM_008183.2	RefSeq	NM_008183.2	Mus musculus	Gstm2	Gstb2; Gstb-2	GSTM2	ILMN_196580		-0.0130999	0.118168	-0.197874	-0.166719	-0.219	-0.202155	0.79198	0.756327	0.480379	0.499575	0.992677	0.370995	0.477288	0.231447	0.00145183	2	1.55939	0	0	2.9895
NM_153584.1	9	9qD	Mus musculus cDNA sequence BC031353 (BC031353), mRNA.	235493	23956381	BC031353	scl0235493.12_117-S-2				1	+	74879634-74879683	ILMN_2757807	TTCCTAAGTGGACTGGAAGCACCCGTGTCGTCGCCCTTTTTGTACTGTTG	3537	S	2900039	NP_705812.1	NM_153584.1	NM_153584.1	RefSeq	NM_153584.1	Mus musculus	BC031353	C130047D21Rik; AI553555; 6330415I01Rik; mKIAA1370; MGC41344; MGC38960	BC031353	ILMN_222992		1.08061	1.04964	0.801928	0.868472	0.872386	1.10387	1.22819	1.16663	1.35751	1.26793	1.22344	1.2869	1.31527	1.11386	0.0034491	2	1.55872	0	0	2.2867
NM_031156.2	19	19qC2	Mus musculus insulin degrading enzyme (Ide), mRNA.	15925	121583921	IDE	scl0015925.2_2-S-1		hydrolase activity [goid 16787] [evidence IEA]; metallopeptidase activity [goid 8237] [evidence IEA]; insulysin activity [goid 4231] [evidence IEA]; zinc ion binding [goid 8270] [evidence IEA]; metal ion binding [goid 46872] [evidence IEA]; peptidase acti		1	-	37345132-37345181	ILMN_1243499	CATGACTGAGTTCAAGCGTGGCCTGCCACTGTTTCCCCTCGTGAAACCAC	3025	S	670746	NP_112419.2	NM_031156.2	scl52522.27_217	RefSeq	NM_031156.2	Mus musculus	Ide	1300012G03Rik; AA675336; AI507533; 4833415K22Rik	IDE	ILMN_256643		0.963098	0.943547	0.589854	0.693902	0.620611	0.839774	0.988687	1.13851	1.1425	1.10154	0.9261	1.10448	1.03059	0.889959	0.00389114	2	1.55745	0	0	2.44327
NM_010893.2	17	17qB1	Mus musculus neuraminidase 1 (Neu1), mRNA.	18010	24496769	NEU1	scl0018010.2_202-S-2	lysosome [goid 5764] [evidence IDA]	hydrolase activity [goid 16787] [evidence IEA]; hydrolase activity, acting on glycosyl bonds [goid 16798] [evidence IEA]; exo-alpha-sialidase activity [goid 4308] [evidence IDA]; protein binding [goid 5515] [evidence IPI]	metabolism [goid 8152] [evidence IEA]	1	+	35072086-35072135	ILMN_2708906	CGAACTCAGGGAACTGAGAAGGCCCGGTGTCCTAGGGTACAAAGGCAGGT	1568	S	380546	NP_035023.2	NM_010893.2	scl50806.5_190	RefSeq	NM_010893.2	Mus musculus	Neu1	Aglp; AA407316; G9; AA407268; Neu-1; Apl; Bat7; Bat-7; Map-2	NEU1	ILMN_233449		0.474911	0.751728	0.554172	1.01617	0.622769	0.694341	1.09483	1.20705	1.08356	1.23833	1.26817	1.13679	0.94383	0.888954	0.0489004	2	1.55687	0	0	2.45951
NM_024448.2	17	17qE1.1	Mus musculus RAB12, member RAS oncogene family (Rab12), mRNA.	19328	106507167	RAB12	scl0019328.2_52-S-1	intracellular [goid 5622] [evidence IEA]	GTP binding [goid 5525] [evidence IEA]; nucleotide binding [goid 166] [evidence IEA]	small GTPase mediated signal transduction [goid 7264] [evidence IEA]; transport [goid 6810] [evidence IEA]; protein transport [goid 15031] [evidence IEA]	1	-	66846721-66846770	ILMN_1232851	CGGGATGCGCTTCTGCGAAGCCAGTGCCAAGGACAATTTCAATGTGGACG	631	S	1740280	NP_077768.2	NM_024448.2	scl49677.7_119	RefSeq	NM_024448.2	Mus musculus	Rab12	C77700; 2900054P15Rik; AW555448	RAB12	ILMN_247938		0.856898	0.955613	0.355402	0.520254	0.572568	0.863881	0.976795	0.983751	1.16189	1.06385	0.997355	0.812702	0.942656	0.80604	0.0487724	2	1.55642	0.010921	0.0403358	2.4671
NM_007982.1	15	15qD3	Mus musculus PTK2 protein tyrosine kinase 2 (Ptk2), mRNA.	14083	6679740	PTK2	scl47095.40_145-S-2	lamellipodium [goid 30027] [evidence IDA]; focal adhesion [goid 5925] [evidence IDA]; cytoskeleton [goid 5856] [evidence IEA]; apical plasma membrane [goid 16324] [evidence IDA]	kinase activity [goid 16301] [evidence IEA]; transferase activity [goid 16740] [evidence IEA]; protein-tyrosine kinase activity [goid 4713] [evidence IEA]; ATP binding [goid 5524] [evidence IEA]; protein kinase activity [goid 4672] [evidence IEA]; protein	microtubule cytoskeleton organization and biogenesis [goid 226] [evidence IDA]; cell motility [goid 6928] [evidence TAS]; extracellular matrix organization and biogenesis [goid 30198] [evidence IMP]; establishment of nucleus localization [goid 40023] [evi	1	-	73035910-73035959	ILMN_2615901	CGCCTTCTCTCCTGTGGATACTGAAGCATTGGGTTGCGAACTATCTGTAG	3786	S	1780148	NP_032008.1	NM_007982.1	NM_007982.1	RefSeq	NM_007982.1	Mus musculus	Ptk2	FRNK; FAK; mKIAA4203; Fadk; KIAA4203	PTK2	ILMN_211438		1.4506	1.54093	1.57579	1.63246	1.55101	1.69177	1.82595	1.70547	1.92477	1.91059	1.8469	1.96576	1.69462	1.71596	0.0114695	2	1.55514	0	0	1.80028
NM_172600.2	14	14qC1	Mus musculus RIKEN cDNA 6720456H20 gene (6720456H20Rik), mRNA.	218989	40254232	6720456H20RIK	scl00218989.1_168-S-2	membrane [goid 16020] [evidence IEA]			1	+	49134597-49134646	ILMN_2668886	GGGCATTGTGGCTGCCATCATCACTAGCAAAGCACTGAGCACGTCCCACT	4757	S	4570075	NP_766188.2	NM_172600.2	NM_172600.2	RefSeq	NM_172600.2	Mus musculus	6720456H20Rik	5930435P15	6720456H20RIK	ILMN_216241		-0.0323356	0.0442614	0.00846908	-0.121394	-0.300366	0.00876159	0.444415	0.523997	0.513187	0.574637	0.372157	0.455016	0.344728	0.169264	0.00131345	2	1.55352	6.08055e-05	0.000428581	2.97029
NM_010058.1	7	7qA3	Mus musculus dystrophia myotonica-containing WD repeat motif (Dmwd), mRNA.	13401	31044424	DMWD	scl33012.5.1_34-S-10				1	+	19667937-19667986	ILMN_2711355	ACTGTTCACTCCTGGGAGAGACTTAGCCCACAGTACCCCTGGGTGAGAGG	2333	S	1690047	NP_034188.1	NM_010058.1	NM_010058.1	RefSeq	NM_010058.1	Mus musculus	Dmwd	Dm9; DMR-N9; MGC115779; MGC37679	DMWD	ILMN_214760		1.42514	1.53975	1.60194	1.36381	1.37841	1.62232	1.62529	1.6852	1.87297	1.77787	1.63837	1.89919	1.69043	1.61179	0.0180319	2	1.55144	0.000434588	0.00250974	1.86645
NM_023217.3	8	8qB3.3	Mus musculus pyroglutamyl-peptidase I (Pgpep1), mRNA.	66522	142373774	PGPEP1	scl066522.1_109-S-1		cysteine-type peptidase activity [goid 8234] [evidence IEA]; pyroglutamyl-peptidase I activity [goid 4219] [evidence ISS]; hydrolase activity [goid 16787] [evidence IEA]; peptidase activity [goid 8233] [evidence IEA]		1	-	73173816-73173865	ILMN_1227138	GGTGCCTGTGGGGAGCCGACCCTGCCATGATCTTTCTTGTTCTCTTTTTG	1294	S	2650739	NP_075706.1	NM_023217.3	NM_023217.2	RefSeq	NM_023217.3	Mus musculus	Pgpep1	PGPI; PGP; Pcp; 2810003H13Rik; PGP-I	PGPEP1	ILMN_209658		1.83874	1.89332	1.45774	1.85903	1.7094	1.98818	2.01431	1.86997	1.95994	1.88827	1.99865	1.96524	1.92119	1.87124	0.013019	2	1.55107	0.00259956	0.0119349	1.78686
NM_011043.3		3qB	Mus musculus protocadherin 10 (Pcdh10), transcript variant 4, mRNA.	18526	148271082	PCDH10	scl0018526.1_200-S-1	integral to plasma membrane [goid 5887] [evidence ISS]	calcium ion binding [goid 5509] [evidence IEA]	homophilic cell adhesion [goid 7156] [evidence IDA]; cell adhesion [goid 7155] [evidence IDA]	1			ILMN_1228833	GAGGGCCTCTGGAGGGAAAATGGAGCAGTGTTATGACAGTCACTCTTGGC	4475	S	940014	NP_035173.2	NM_011043.3	NM_011043.2	RefSeq	NM_011043.3	Mus musculus	Pcdh10	mKIAA1400; 6430521D13Rik; 6430703F07Rik	PCDH10	ILMN_215801		0.488298	0.613607	0.404543	0.472394	0.524644	0.784747	0.965038	0.960235	1.05265	0.934922	0.674136	0.940382	0.964107	0.727094	0.0290565	2	1.54877	9.73297e-11	1.53464e-09	2.50767
NM_152804.1	13	13qD2.2	Mus musculus polo-like kinase 2 (Drosophila) (Plk2), mRNA.	20620	22779888	PLK2	scl44387.13_320-S-1		kinase activity [goid 16301] [evidence IEA]; ATP binding [goid 5524] [evidence IEA]; transferase activity [goid 16740] [evidence IEA]; protein serine/threonine kinase activity [goid 4674] [evidence IEA]; nucleotide binding [goid 166] [evidence IEA]; prote	mitotic cell cycle [goid 278] [evidence IMP]; protein amino acid phosphorylation [goid 6468] [evidence IEA]	1	+	111190807-111190856	ILMN_1260448	GGTTGCTCCCTTGCTGTTTAAAGGCTACAATCAGAGCAGCTTTTGGCTGC	2539	S	6450152	NP_690017.1	NM_152804.1	NM_152804.1	RefSeq	NM_152804.1	Mus musculus	Plk2	Snk	PLK2	ILMN_220669		0.652454	0.742039	0.54967	0.630873	0.541478	0.778789	0.71276	0.778793	1.07587	1.13307	1.14708	1.05747	1.22756	0.837401	0.0378094	2	1.54789	0	0	2.45664
NM_001039089.1	12	12qD3	Mus musculus sel-1 suppressor of lin-12-like (C. elegans) (Sel1l), transcript variant 1, mRNA.	20338	84875512	SEL1L	scl020338.1_17-S-1	membrane [goid 16020] [evidence IEA]; integral to membrane [goid 16021] [evidence IEA]	binding [goid 5488] [evidence IEA]	Notch signaling pathway [goid 7219] [evidence IEA]	1	-	93047115-93047164	ILMN_1244431	GGCTGTAGAAAGTCAGCCACTGAGTAGCTGTTGTGTTATCGCCCTTCTGT	3618	S	3450044	NP_001034178.1	NM_001039089.1	scl020338.1_17	RefSeq	NM_001039089.1	Mus musculus	Sel1l	AW493766; Sel1h; mKIAA4137; KIAA4137	SEL1L	ILMN_258443		1.79958	1.81906	1.66676	1.66766	1.6146	1.93632	1.97606	1.92955	2.06588	2.04641	1.99973	1.93484	1.89141	1.85529	0.025015	2	1.54769	3.39584e-07	3.52368e-06	1.69566
NM_001033988.1	14	14qB	Mus musculus nuclear receptor coactivator 4 (Ncoa4), transcript variant 2, mRNA.	27057	77404401	NCOA4	scl0027057.2_200-S-1		molecular_function [goid 3674] [evidence ND ]; receptor activity [goid 4872] [evidence IEA]	transmembrane receptor protein tyrosine kinase signaling pathway [goid 7169] [evidence NAS]	1	+	32990117-32990141:32990419-32990443	ILMN_1259989	GTGGCTACTTCGAAAGAAGGCACAGGAAGCATTTCTTAATTCACCCCTAC	1840	S	6770600	NP_001029160.1	NM_001033988.1	scl027057.9_28	RefSeq	NM_001033988.1	Mus musculus	Ncoa4	MGC103382; 1110034E15Rik; 4432406M01Rik; Rfg; AI227008	NCOA4	ILMN_245467		0.362031	0.313887	-0.12109	0.0178287	0.106287	0.409375	0.321373	0.482417	0.627633	0.645965	0.324519	0.566186	0.471117	0.308526	0.0337616	2	1.54667	2.87539e-07	3.01543e-06	2.84895
NM_026198.1	3	3qF3	Mus musculus RIKEN cDNA 2010200O16 gene (2010200O16Rik), mRNA.	67495	21312927	2010200O16RIK	scl0067495.2_241-S-1				1	-	108359449-108359498	ILMN_1215233	ATGAGGGTAACAATATTACTTCAGATTCAGGCTGGCGTGGCCACCAACCC	2621	S	730440	NP_080474.1	NM_026198.1	scl21645.4_11	RefSeq	NM_026198.1	Mus musculus	2010200O16Rik		2010200O16RIK	ILMN_255533		1.36949	1.31664	1.33538	1.2938	1.1433	1.19694	1.44513	1.46723	1.65894	1.60408	1.3511	1.67103	1.64755	1.41127	0.0279274	2	1.54532	9.72241e-06	8.01257e-05	2.00662
NM_010308.3	8	8qC5	Mus musculus guanine nucleotide binding protein, alpha o (Gnao1), mRNA.	14681	116325994	GNAO1	scl0014681.2_87-S-5	heterotrimeric G-protein complex [goid 5834] [evidence TAS]; membrane fraction [goid 5624] [evidence TAS]	GTPase activity [goid 3924] [evidence TAS]; nucleotide binding [goid 166] [evidence IEA]; signal transducer activity [goid 4871] [evidence IEA]; GTP binding [goid 5525] [evidence IMP]; guanyl nucleotide binding [goid 19001] [evidence IEA]	cellular physiological process [goid 50875] [evidence IMP]; G-protein coupled receptor protein signaling pathway [goid 7186] [evidence TAS]; locomotory behavior [goid 7626] [evidence IMP]; signal transduction [goid 7165] [evidence IEA]; dopamine receptor	1	+	96492548-96492597	ILMN_2753422	GCTCATCACCTATAGAAATCCAGCCCTATAGAAGCAATTCACCCAGCCCC	2208	S	2510292	NP_034438.1	NM_010308.3	scl33497.11_25	RefSeq	NM_010308.3	Mus musculus	Gnao1	Gnao	GNAO1	ILMN_245234		0.905459	0.985045	1.02264	0.663745	0.788687	1.12953	1.59133	1.63452	1.42323	1.54991	1.36913	1.33079	1.35741	1.15819	0.0183974	2	1.54505	0.000178629	0.00113111	2.2221
NM_144516.2	13	13qA1	Mus musculus zinc finger, MYND domain containing 11 (Zmynd11), mRNA.	66505	89337271	ZMYND11	scl0003731.1_439-S-5	nucleus [goid 5634] [evidence IEA]	zinc ion binding [goid 8270] [evidence IEA]; metal ion binding [goid 46872] [evidence IEA]; protein binding [goid 5515] [evidence IEA]	transcription [goid 6350] [evidence IEA]	1	-	9685723-9685772	ILMN_2497068	GAGCTGAATGTAAGAGCGGATGCTTCAGAACAGACTACCTGGCCGTGACC	2155	S	2570019	NP_653099.2	NM_144516.2	scl0003680.1_26	RefSeq	NM_144516.2	Mus musculus	Zmynd11	2210402G22Rik	ZMYND11	ILMN_185081		0.419842	0.506313	0.0123816	0.148613	0.166684	0.461766	0.353878	0.608257	0.693463	0.737535	0.481615	0.658719	0.551268	0.394823	0.0156403	2	1.54454	1.19904e-13	2.4013e-12	2.76526
NM_025290.3	17	17qA3.3	Mus musculus radial spoke head 1 homolog (Chlamydomonas) (Rsph1), mRNA.	22092	118130375	RSPH1	scl50081.7.1_21-S-10			meiosis [goid 7126] [evidence IEA]	1	-	31392037-31392086	ILMN_2441534	GCGTGCCTTAGTTAACACCAGTCAGCTAGGGCTGGTATCCACCACCTGTC	1041	S	6900717	NP_079566.1	NM_025290.3	scl50081.7.1_21	RefSeq	NM_025290.3	Mus musculus	Rsph1	Tsga2	RSPH1	ILMN_187143		1.49604	1.62678	1.33206	1.28032	1.11221	1.20572	1.67366	1.83589	1.54774	1.51277	1.57804	1.75079	1.87078	1.48474	0.0290835	2	1.54323	0.00430953	0.0184438	2.01367
NM_009282.3	9	9qE4	Mus musculus stromal antigen 1 (Stag1), mRNA. XM_919981 XM_919990 XM_920002 XM_920014 XM_920028	20842	118130461	STAG1	scl0020842.1_84-S-6	nucleus [goid 5634] [evidence IEA]	binding [goid 5488] [evidence IEA]	mitosis [goid 7067] [evidence IEA]; meiosis [goid 7126] [evidence IEA]; cell cycle [goid 7049] [evidence IEA]; chromosome segregation [goid 7059] [evidence IEA]; cell division [goid 51301] [evidence IEA]	1	+	100858677-100858726	ILMN_2714579	CCTGGAATAAGCACAGATAATTCTTTGCCTGACGATCTCCTGTGAACACC	5724	S	1190300	NP_033308.2	NM_009282.3	scl020842.12_17	RefSeq	NM_009282.3	Mus musculus	Stag1	SA-1; AU045003	STAG1	ILMN_216336		0.521158	0.399698	0.253475	0.757202	0.585171	0.783947	0.754735	0.798637	0.971996	0.953596	0.78118	0.955788	0.916038	0.728069	0.0318296	2	1.53997	0.00103943	0.00542946	2.56731
NM_010158.2	15	15qD3	Mus musculus KH domain containing, RNA binding, signal transduction associated 3 (Khdrbs3), mRNA.	13992	117647235	KHDRBS3	scl47844.7.1_12-S-2	nucleus [goid 5634] [evidence IEA]	RNA binding [goid 3723] [evidence IEA]; nucleic acid binding [goid 3676] [evidence IEA]; protein binding [goid 5515] [evidence IPI]	regulation of transcription, DNA-dependent [goid 6355] [evidence IEA]; transcription [goid 6350] [evidence IEA]	1	+	68860208-68860257	ILMN_2590488	CCGAGGAGTCCTTTCCACCCGAGGGCCAGTGAGCCGGGGAAGAGGCCTTC	1001	S	2120154	NP_034288.2	NM_010158.2	scl47844.7.1_12	RefSeq	NM_010158.2	Mus musculus	Khdrbs3	Slm2; T-STAR; SLM-2; Etle	KHDRBS3	ILMN_208887		0.103637	0.266244	-0.0943916	-0.269044	-0.338921	-0.0190217	0.400553	0.521257	0.442009	0.525846	0.249236	0.381002	0.386769	0.124183	0.00750988	2	1.53962	6.1985e-07	6.17917e-06	2.96139
NM_016658.2	4	4qA5	Mus musculus galactose-1-phosphate uridyl transferase (Galt), mRNA.	14430	120952694	GALT	scl25528.7.1_41-S-7		transferase activity [goid 16740] [evidence IEA]; zinc ion binding [goid 8270] [evidence IEA]; metal ion binding [goid 46872] [evidence IEA]; iron ion binding [goid 5506] [evidence IEA]; UDP-glucose:hexose-1-phosphate uridylyltransferase activity [goid 81	galactose metabolism [goid 6012] [evidence IMP]; carbohydrate metabolism [goid 5975] [evidence IEA]	1	+	41704400-41704449	ILMN_2711442	AGACACTTCTGCTGCCCCGGCGGCACGTGCGGCGGCTACCTGAGCTGAAC	1073	S	3710162	NP_057867.2	NM_016658.2	scl0002692.1_59	RefSeq	NM_016658.2	Mus musculus	Galt	AW553376	GALT	ILMN_190343		-0.0940972	0.201902	0.171108	-0.204321	-0.170551	0.0298379	0.387915	0.581882	0.590968	0.635531	0.700207	0.614338	0.629019	0.265442	0.00356464	2	1.53815	0.000434892	0.00251032	2.83982
NM_001047159.1	13	13qA1	Mus musculus neuroepithelial cell transforming gene 1 (Net1), transcript variant 2, mRNA.	56349	114145470	NET1	scl0056349.2_77-S-2	nucleus [goid 5634] [evidence IEA]; intracellular [goid 5622] [evidence IEA]	Rho guanyl-nucleotide exchange factor activity [goid 5089] [evidence IEA]	regulation of Rho protein signal transduction [goid 35023] [evidence IEA]; intracellular signaling cascade [goid 7242] [evidence IEA]	1	-	3882829-3882878	ILMN_2610771	CCTCAGAGGGAGCATGGAATTGTAATAGTGACACCTACGATCCGCATGGA	2256	S	2900707	NP_001040624.1	NM_001047159.1	scl44316.15_164	RefSeq	NM_001047159.1	Mus musculus	Net1	AU015857; 0610025H04Rik; mNET1; 9530071N24Rik; AI604373; Net1a	NET1	ILMN_228886		0.077869	0.137852	-0.113827	-0.226266	-0.154969	0.146606	0.431727	0.611255	0.535093	0.432799	0.225617	0.413706	0.449267	0.178482	0.010027	2	1.53679	0	0	2.8701
NM_011274.4	7	7qB2	Mus musculus expressed sequence C80913 (C80913), mRNA.	19777	142385360	C80913	scl019777.1_32-S-2		protein binding [goid 5515] [evidence IEA]		1	-	38746328-38746377	ILMN_2708150	CTGGCTTCGTTAATTCTGTGACTACTGTCTAATTGGCCTTAGGATGCAGG	2074	S	2360458	NP_035404.3	NM_011274.4	scl019777.1_32	RefSeq	NM_011274.4	Mus musculus	C80913	NNX3; Rmp	C80913	ILMN_219390		0.954647	1.0083	0.428853	0.72971	0.659415	0.826652	0.927867	1.07841	1.07034	1.14772	1.05277	1.05625	0.982853	0.868936	0.00737083	2	1.53676	6.95448e-06	5.87408e-05	2.44754
NM_008514.1	6	6qG1	Mus musculus low density lipoprotein receptor-related protein 6 (Lrp6), mRNA.	16974	6678717	LRP6	scl016974.1_230-S-3	integral to membrane [goid 16021] [evidence IEA]; plasma membrane [goid 5886] [evidence ISS]; membrane [goid 16020] [evidence IEA]; membrane fraction [goid 5624] [evidence IDA]	receptor activity [goid 4872] [evidence IEA]; protein binding [goid 5515] [evidence IPI]; low-density lipoprotein receptor activity [goid 5041] [evidence ISS]	development [goid 7275] [evidence IEA]; negative regulation of Wnt receptor signaling pathway [goid 30178] [evidence IGI]; embryonic forelimb morphogenesis [goid 35115] [evidence IGI]; Wnt receptor signaling pathway [goid 16055] [evidence ISS]; endocytosi	1	-	134400328-134400377	ILMN_2712949	GCCTTTGGGTTAACTAACATTTGAGGGCCGACAAGTCGAGAACCCATGAA	5353	S	5130064	NP_032540.1	NM_008514.1	NM_008514.1	RefSeq	NM_008514.1	Mus musculus	Lrp6	Cd	LRP6	ILMN_219736		0.849804	0.821602	0.513223	0.510223	0.529737	0.706631	0.925947	1.03272	1.04955	1.22619	0.885887	1.02563	1.01297	0.80096	0.00765703	2	1.53479	0	0	2.43314
NM_197889.2	4	4qC4	Mus musculus interferon zeta (Ifnz), mRNA.	319146	141802456	IFNZ	scl00319146.2_327-S-1	extracellular region [goid 5576] [evidence IEA]; extracellular space [goid 5615] [evidence IEA]	cytokine activity [goid 5125] [evidence IEA]; interferon-alpha/beta receptor binding [goid 5132] [evidence IDA]; hematopoietin/interferon-class (D200-domain) cytokine receptor binding [goid 5126] [evidence IEA]	B cell differentiation [goid 30183] [evidence IDA]; apoptosis [goid 6915] [evidence IDA]; response to virus [goid 9615] [evidence IEA]; cytokine and chemokine mediated signaling pathway [goid 19221] [evidence IDA]; defense response [goid 6952] [evidence I	1	+	88429425-88429474	ILMN_1247230	GCGAAAGATGTTTGTAAGAAAACCTGTGCTCTTGCATTTGAGGTGGCTTC	1391	S	2480019	NP_922871.1	NM_197889.2	scl0319146.4_174	RefSeq	NM_197889.2	Mus musculus	Ifnz	6030405N23Rik; Lmtn; BGIF	IFNZ	ILMN_240422		0.154529	0.130591	-0.0602246	0.066859	0.134168	0.216842	0.520051	0.60252	0.684507	0.803211	0.692784	0.561201	0.577895	0.354861	0.000916371	2	1.53289	3.57742e-07	3.69187e-06	2.76207
NM_153160.3		4qD2.2	Mus musculus zinc finger, CCHC domain containing 17 (Zcchc17), mRNA.	619605	148540169	ZCCHC17	scl0002795.1_13-S-1	ribonucleoprotein complex [goid 30529] [evidence IEA]; nucleus [goid 5634] [evidence IEA]; nucleolus [goid 5730] [evidence IDA]; cytosolic large ribosomal subunit (sensu Eukaryota) [goid 5842] [evidence IDA]	zinc ion binding [goid 8270] [evidence IEA]; metal ion binding [goid 46872] [evidence IEA]; RNA binding [goid 3723] [evidence TAS]; hydrolase activity [goid 16787] [evidence IEA]		1			ILMN_1246034	CCCTCTCCATGAAAGTTGTCAACCAAGGAACTGGGAAAGACCTCGATCCC	375	S	540008	NP_694800.1	NM_153160.3	NM_153160.2	RefSeq	NM_153160.3	Mus musculus	Zcchc17	pS1D; HSPC251; pNO40; 2810055E05Rik; LDC4	ZCCHC17	ILMN_215124		0.75886	1.02196	0.303563	0.314813	0.354982	0.612606	1.03781	1.11679	0.845048	0.886203	1.03375	0.898433	0.878746	0.703861	0.00862419	2	1.53191	0	0	2.5574
XM_127105.8	12	12qE	PREDICTED: Mus musculus tetratricopeptide repeat domain 7B, transcript variant 1 (Ttc7b), mRNA.	104718	149263479	TTC7B	scl42149.21_128-S-10				1	-	101539255-101539304	ILMN_2503715	CTCAGTACTCGTCCATGCCAGGACACCAGCTGACAACGTCTCGGTCTCAT	3151	S	4760725	XP_127105.7	XM_127105.8	scl42149.21_128	RefSeq	XM_127105.8	Mus musculus	Ttc7b		TTC7B	ILMN_194133		0.921071	1.01656	0.846944	0.846522	0.860836	1.16903	1.20415	1.30907	1.35996	1.3797	1.06601	1.27284	1.06315	1.06105	0.0249588	2	1.52844	0	0	2.18043
NM_007978.3	X	XqA7.3	Mus musculus factor 8-associated gene A (F8a), mRNA.	14070	141801707	F8A	scl0014070.2_181-S-3		binding [goid 5488] [evidence IEA]		1	+	70474927-70474976	ILMN_2622041	TTGGCTTTGTGTGCCTAGCAAGTTACTTAAATTAGTGCCCTCCAATTCCA	1283	S	2190195	NP_032004.2	NM_007978.3	scl54854.1_304	RefSeq	NM_007978.3	Mus musculus	F8a	AI852759; DXUcsf1	F8A	ILMN_245346		1.24532	1.25758	1.04758	1.43073	1.27028	1.23188	1.62773	1.53261	1.59558	1.66021	1.63409	1.56734	1.54538	1.41959	0.00598756	2	1.52588	0.000166846	0.00106403	1.99196
NM_001081337.1	8	8qE2	Mus musculus signal-induced proliferation-associated 1 like 2 (Sipa1l2), mRNA.	244668	124487492	SIPA1L2	scl0244668.1_1-S-2		GTPase activator activity [goid 5096] [evidence IEA]; protein binding [goid 5515] [evidence IEA]		1	-	127942312-127942361	ILMN_2766592	TTGTAGTTGCTCTGCTGCAGTCAGTCAGTCTACCCTCCCCGATAGAGCCC	5966	S	4850731	NP_001074806.1	NM_001081337.1	scl0244668.1_1	RefSeq	NM_001081337.1	Mus musculus	Sipa1l2	BC058408; mKIAA1389	SIPA1L2	ILMN_252697		0.654474	0.74196	0.611859	0.362111	0.174868	0.434515	1.14261	1.08831	0.951656	0.961347	1.00895	0.927077	0.954666	0.722279	0.0103489	2	1.52574	0.0125964	0.0452341	2.57407
NM_001081252.1	14	14qE4	Mus musculus UDP-glucose ceramide glucosyltransferase-like 2 (Ugcgl2), mRNA.	66435	124486936	UGCGL2	scl45155.30.1_6-S-1	endoplasmic reticulum [goid 5783] [evidence IEA]	transferase activity [goid 16740] [evidence IEA]; ligase activity [goid 16874] [evidence IEA]; UDP-glucose:glycoprotein glucosyltransferase activity [goid 3980] [evidence IEA]; ATP binding [goid 5524] [evidence IEA]; DNA ligase (ATP) activity [goid 3910]	DNA replication [goid 6260] [evidence IEA]; DNA recombination [goid 6310] [evidence IEA]; DNA repair [goid 6281] [evidence IEA]; protein amino acid glycosylation [goid 6486] [evidence IEA]	1	-	119413773-119413822	ILMN_1233020	AGGAGCAGAACCCGAGACCAACGTAGGCAATGTCATCGTCGTGTTAAACA	3582	S	580315	NP_001074721.1	NM_001081252.1	scl45155.30.1_6	RefSeq	NM_001081252.1	Mus musculus	Ugcgl2	AW047562; 3110027P15Rik; 1810064L21Rik; 3110001A05Rik; A230065J02Rik	UGCGL2	ILMN_233454		-0.0236752	-0.0609587	-0.140346	-0.279726	-0.0187624	0.188522	0.0462206	0.099828	0.606435	0.57132	0.145931	0.41838	0.147136	0.109012	0.0257152	2	1.52416	1.24423e-07	1.37082e-06	2.79073
NM_008797.2	19	19qA	Mus musculus pyruvate carboxylase (Pcx), mRNA.	18563	142351600	PCX	scl52812.25.1_7-S-9	mitochondrion [goid 5739] [evidence IDA]; mitochondrial inner membrane [goid 5743] [evidence IDA]; cytoplasm [goid 5737] [evidence IEA]	ligase activity [goid 16874] [evidence IEA]; pyruvate carboxylase activity [goid 4736] [evidence IEA]; manganese ion binding [goid 30145] [evidence IEA]; nucleotide binding [goid 166] [evidence IEA]; ATP binding [goid 5524] [evidence IEA]; biotin binding	metabolism [goid 8152] [evidence IEA]; lipid biosynthesis [goid 8610] [evidence IEA]; gluconeogenesis [goid 6094] [evidence IEA]	1	+	4621316-4621365	ILMN_2748361	ACCCTACCCCAAGCCTCTCAACAGAAGCTGTGCAGCCAGGGCAGGCCCAG	3662	S	2690750	NP_032823.1	NM_008797.2	scl000483.1_20	RefSeq	NM_008797.2	Mus musculus	Pcx	Pc	PCX	ILMN_253602		0.384821	0.368592	0.429722	0.192142	0.119915	0.497902	0.975371	0.953658	0.833758	0.702893	0.643937	0.820087	0.71225	0.56099	0.0203055	2	1.52273	0.000369853	0.00217572	2.60283
NM_010301.3	10	10qC1	Mus musculus guanine nucleotide binding protein, alpha 11 (Gna11), mRNA.	14672	142384965	GNA11	scl0003767.1_12-S-5	heterotrimeric G-protein complex [goid 5834] [evidence TAS]	GTPase activity [goid 3924] [evidence TAS]; nucleotide binding [goid 166] [evidence IEA]; signal transducer activity [goid 4871] [evidence IEA]; GTP binding [goid 5525] [evidence IEA]; guanyl nucleotide binding [goid 19001] [evidence IEA]	skeletal development [goid 1501] [evidence IMP]; heart development [goid 7507] [evidence IMP]; glutamate signaling pathway [goid 7215] [evidence IMP]; regulation of action potential [goid 1508] [evidence IDA]; pigmentation during development [goid 48066]	1	-	80993658-80993707	ILMN_2751075	CGCACGCGAGTTCATTCTGAAGATGTTTGTGGACCTGAACCCTGACAGCG	1031	S	2760156	NP_034431.1	NM_010301.3	scl0003816.1_114	RefSeq	NM_010301.3	Mus musculus	Gna11	Dsk7; E430025L19	GNA11	ILMN_209133		1.53353	1.75502	1.08819	1.47817	1.31286	1.64035	1.76811	1.76046	1.59027	1.71781	1.67089	1.63949	1.56514	1.5287	0.0105616	2	1.52009	0.000314388	0.00187862	1.95344
NM_029792.1	9	9qA4	Mus musculus beta-1,3-glucuronyltransferase 1 (glucuronosyltransferase P) (B3gat1), mRNA.	76898	30794189	B3GAT1	scl0076898.1_65-S-2	integral to membrane [goid 16021] [evidence IEA]; membrane [goid 16020] [evidence IEA]	transferase activity [goid 16740] [evidence IEA]; manganese ion binding [goid 30145] [evidence IEA]; metal ion binding [goid 46872] [evidence IEA]; glucuronosyltransferase activity [goid 15020] [evidence TAS]; galactosylgalactosylxylosylprotein 3-beta-glu		1	+	26568645-26568694	ILMN_2708717	AACCCTGGTGGACTGCGGCCTTCATCTCTGTTGGGAATGAGTTTGTTGCA	3148	S	3840048	NP_084068.1	NM_029792.1	NM_029792.1	RefSeq	NM_029792.1	Mus musculus	B3gat1	HNK-1; mKIAA4235; KIAA4235; 0710007K08Rik; GlcAT-P; AI846286	B3GAT1	ILMN_219423		0.177006	0.277882	-0.0604933	-0.0798873	-0.375047	0.117217	0.644148	0.664672	0.385576	0.324067	0.204019	0.417445	0.595636	0.202562	0.0213562	2	1.51969	8.9487e-05	0.000606928	2.91952
NM_019479.3	1	1qD	Mus musculus hairy and enhancer of split 6 (Drosophila) (Hes6), mRNA.	55927	142369243	HES6	scl000908.1_4-S-2	transcription factor complex [goid 5667] [evidence IDA]; nucleus [goid 5634] [evidence IEA]	transcription cofactor activity [goid 3712] [evidence IDA]; transcription factor activity [goid 3700] [evidence IDA]; DNA binding [goid 3677] [evidence IEA]; transcription regulator activity [goid 30528] [evidence IEA]	transcription [goid 6350] [evidence IEA]; regulation of transcription from RNA polymerase II promoter [goid 6357] [evidence IMP]; cell differentiation [goid 30154] [evidence IDA]; regulation of transcription [goid 45449] [evidence IEA]; regulation of tran	1	-	93309493-93309542	ILMN_2608043	TGGTGGAGAAGAAGCGACGCGCACGGATCAACGAGAGTCTTCAGGAGCTG	180	S	6550504	NP_062352.1	NM_019479.3	NM_019479.2	RefSeq	NM_019479.3	Mus musculus	Hes6	AI326893	HES6	ILMN_210674		0.601046	0.716103	0.603441	0.478646	0.719279	0.524614	1.09022	1.17524	1.17942	1.28278	0.958216	1.11597	1.02308	0.829394	0.000119397	2	1.51946	1.7808e-13	3.52905e-12	2.29278
NM_013822.4		2qF3	Mus musculus jagged 1 (Jag1), mRNA.	16449	146134345	JAG1	scl18600.25_375-S-1	extracellular region [goid 5576] [evidence ISS]; membrane [goid 16020] [evidence IEA]; plasma membrane [goid 5886] [evidence IDA]	structural molecule activity [goid 5198] [evidence ISS]; growth factor activity [goid 8083] [evidence ISS]; protein binding [goid 5515] [evidence IPI]; Notch binding [goid 5112] [evidence IPI]; calcium ion binding [goid 5509] [evidence NAS]	myoblast differentiation [goid 45445] [evidence ISS]; keratinocyte differentiation [goid 30216] [evidence ISS]; Notch signaling pathway [goid 7219] [evidence ISS]; regulation of cell proliferation [goid 42127] [evidence ISS]; auditory receptor cell differ	1			ILMN_1257077	GAACCGTAAAATGTCCAGTTAGATCACTGTTTAGATTTGCCGTAGAGTAC	5029	S	3440390	NP_038850.1	NM_013822.4	NM_013822.2	RefSeq	NM_013822.4	Mus musculus	Jag1	Ozz; Serrate-1; Htu; Ser-1; Headturner; slalom	JAG1	ILMN_208711		0.700039	0.626692	0.497135	0.47015	0.434343	0.574113	0.686378	0.617541	1.04144	1.06131	0.90803	0.912321	0.81841	0.704236	0.00757516	2	1.51924	1.07936e-12	2.01871e-11	2.40972
NM_207650.3	18	18qA2	Mus musculus dystrobrevin alpha (Dtna), transcript variant 1, mRNA.	13527	95113657	DTNA	scl0013527.1_266-S-5	synapse [goid 45202] [evidence IDA]; sarcolemma [goid 42383] [evidence TAS]; microsome [goid 5792] [evidence IDA]	zinc ion binding [goid 8270] [evidence IEA]; metal ion binding [goid 46872] [evidence IEA]; calcium ion binding [goid 5509] [evidence IEA]; protein binding [goid 5515] [evidence IPI]		1	+	23810039-23810088	ILMN_2625949	TACACGCAACCCGAGGATGGCAATTATGAGAACGAGTCTGTGCGGCAGCT	2260	S	1780731	NP_997533.1	NM_207650.3	scl0013527.1_266	RefSeq	NM_207650.3	Mus musculus	Dtna	adbn; Dtn; A0; 2210407P21Rik; a-DB-1	DTNA	ILMN_212398		0.318484	0.529759	-0.347382	-0.0234849	-0.000155227	0.352926	0.692962	0.756164	0.451966	0.551096	0.396946	0.432757	0.444643	0.271966	0.0263176	2	1.51566	0.000394941	0.00230399	2.90467
NM_010710.3	2	2qB	Mus musculus LIM homeobox protein 2 (Lhx2), mRNA.	16870	142382898	LHX2	scl20996.8.1_20-S-4	transcription factor complex [goid 5667] [evidence IEA]; nucleus [goid 5634] [evidence IEA]	sequence-specific DNA binding [goid 43565] [evidence IEA]; transcription factor activity [goid 3700] [evidence IEA]; DNA binding [goid 3677] [evidence IEA]; zinc ion binding [goid 8270] [evidence IEA]; metal ion binding [goid 46872] [evidence IEA]	mesoderm development [goid 7498] [evidence IMP]; transcription [goid 6350] [evidence IEA]; dorsal/ventral pattern formation [goid 9953] [evidence IMP]; regulation of transcription [goid 45449] [evidence IEA]; brain development [goid 7420] [evidence IMP];	1	+	38224609-38224649:38224650-38224658	ILMN_2722383	CCCACAGCCCTTCACAAACGACTCTTACCAACCTTTTCTAATGACTCGCC	1647	S	3610463	NP_034840.1	NM_010710.3	NM_010710.2	RefSeq	NM_010710.3	Mus musculus	Lhx2	Lim2; Lh-2; LH2A; apterous; ap	LHX2	ILMN_220463		0.49413	0.529661	0.445748	0.280388	0.265679	0.552378	1.30574	1.26303	0.86157	0.857212	0.841406	0.910334	0.817188	0.677456	0.0209776	2	1.51486	1.31198e-08	1.63669e-07	2.49975
NM_145512.3	1	1qH2.3	Mus musculus SFT2 domain containing 2 (Sft2d2), mRNA.	108735	141802343	SFT2D2	scl00108735.2_193-S-1	membrane [goid 16020] [evidence IEA]; integral to membrane [goid 16021] [evidence IEA]		transport [goid 6810] [evidence IEA]; protein transport [goid 15031] [evidence IEA]	1	-	167104784-167104833	ILMN_1260046	CCTGGGCACACTCCCTGGGAGTAAAACCAAATTCAAATGCCGGTGGTGGA	5051	S	6100129	NP_663487.1	NM_145512.3	scl16010.9_219	RefSeq	NM_145512.3	Mus musculus	Sft2d2	AW561909; AI506168; cI-45; 2010005O13Rik	SFT2D2	ILMN_249961		1.71934	1.69002	1.68439	1.57079	1.49374	1.83847	2.04997	2.00386	1.94969	2.04394	1.82796	1.93962	1.93315	1.80071	0.0390064	2	1.51414	0.00019514	0.00122407	1.67639
NM_009624.2		16qA1	Mus musculus adenylate cyclase 9 (Adcy9), mRNA.	11515	150378486	ADCY9	scl48812.11_88-S-4	plasma membrane [goid 5886] [evidence TAS]; membrane [goid 16020] [evidence IEA]	phosphorus-oxygen lyase activity [goid 16849] [evidence IEA]; adenylate cyclase activity [goid 4016] [evidence TAS]; lyase activity [goid 16829] [evidence IEA]; metal ion binding [goid 46872] [evidence IEA]; magnesium ion binding [goid 287] [evidence IEA]	intracellular signaling cascade [goid 7242] [evidence IEA]; cAMP biosynthesis [goid 6171] [evidence TAS]; adenylate cyclase activation [goid 7190] [evidence TAS]; cyclic nucleotide biosynthesis [goid 9190] [evidence IEA]	1			ILMN_2723474	CAGTGAACTCAGCAAGCTCAATGTCTCAAAGAGTGTGTGAGGCAGCGCCG	4065	S	5690168	NP_033754.2	NM_009624.2	NM_009624.1	RefSeq	NM_009624.2	Mus musculus	Adcy9	mKIAA0520	ADCY9	ILMN_220541		0.462743	0.556917	-0.366579	0.273812	0.0210196	0.507664	0.486787	0.51312	0.448045	0.483739	0.414599	0.43636	0.141221	0.282567	0.0291324	2	1.50948	0.00151468	0.00750268	2.89926
NM_025760.3	4	4qC4	Mus musculus protein tyrosine phosphatase-like A domain containing 2 (Ptplad2), mRNA.	66775	142371211	PTPLAD2	scl0066775.2_265-S-1				1	-	88058917-88058966	ILMN_1245615	CCCTACACAGGCGCATGCCCAAATACTTTGTGTCTTGGCAACTTGTGTTT	1949	S	6550064	NP_080036.1	NM_025760.3	scl24134.8.1_316	RefSeq	NM_025760.3	Mus musculus	Ptplad2	4933428I03Rik	PTPLAD2	ILMN_225015		0.159503	0.15784	-0.226796	-0.0949787	0.00865679	-0.0442269	0.328623	0.464167	0.561526	0.310225	0.356352	0.403373	0.358758	0.181079	0.0043687	2	1.5079	3.03337e-05	0.000227601	2.78865
NM_011308.2	11	11qB2	Mus musculus nuclear receptor co-repressor 1 (Ncor1), mRNA.	20185	68299754	NCOR1	scl0020185.1_69-S-4	nucleus [goid 5634] [evidence IC ]	transcriptional repressor activity [goid 16564] [evidence IMP]; DNA binding [goid 3677] [evidence IDA]; receptor activity [goid 4872] [evidence IEA]; protein binding [goid 5515] [evidence IPI]	chromatin modification [goid 16568] [evidence IEA]; transcription [goid 6350] [evidence IEA]; negative regulation of transcription, DNA-dependent [goid 45892] [evidence IMP]; regulation of transcription [goid 45449] [evidence IEA]; regulation of transcrip	1	-	62134505-62134554	ILMN_2599997	TCAGTGGTGACGAGCAGCGAGGCACGGAGAGATGAAGGGGAGCCATCACC	7165	S	3710132	NP_035438.2	NM_011308.2	scl0020185.1_69	RefSeq	NM_011308.2	Mus musculus	Ncor1	mKIAA1047; 5730405M06Rik; N-CoR; Rxrip13; RIP13; A230020K14Rik	NCOR1	ILMN_209870		0.492221	0.79057	0.30298	0.555226	0.253515	0.586456	0.866814	1.02032	0.825022	0.880594	0.893029	0.792627	0.776403	0.634429	4.99782e-05	2	1.50347	0	0	2.50134
NM_016679.3	9	9qA3	Mus musculus kelch-like ECH-associated protein 1 (Keap1), mRNA.	50868	142387056	KEAP1	scl0003591.1_99-S-8	endoplasmic reticulum [goid 5783] [evidence IDA]; cytoplasm [goid 5737] [evidence IPI]	transcription regulator activity [goid 30528] [evidence IMP]; protein binding [goid 5515] [evidence IPI]	transcription [goid 6350] [evidence IEA]; regulation of transcription [goid 45449] [evidence IMP]; embryonic development (sensu Mammalia) [goid 1701] [evidence IMP]; regulation of transcription, DNA-dependent [goid 6355] [evidence IEA]	1	-	21035701-21035750	ILMN_2707771	ATGAGGCATCACCGTAGTGCGCTGGGGATTACTGTGCACCAGGGCAAGAT	2755	S	3840576	NP_057888.1	NM_016679.3	NM_016679.2	RefSeq	NM_016679.3	Mus musculus	Keap1	INRF2; mKIAA0132	KEAP1	ILMN_211974		0.539167	0.684477	0.392771	0.455214	0.448652	0.527523	0.927108	0.908485	0.832612	0.977855	0.862328	1.02184	0.737813	0.674503	0.00154775	2	1.50064	2.83333e-07	2.97511e-06	2.38791
NM_011961					6755107	PLOD2	scl36619.20_240-S-2				1			ILMN_2770429	CTGCTTTACAAAGTGCTTCAAGCGTCAGCTCCAAGTGTCCTTATGTCAGC	2899	S	3360427			scl35506.1_730	MEEBO	scl35506.1_730	Mus musculus	Plod2		PLOD2	ILMN_193304		1.42334	1.44687	1.3799	1.50122	1.20566	1.29562	1.41404	1.47873	1.72622	1.65805	1.49942	1.62641	1.47334	1.45452	0.022429	2	1.49884	0.000133535	0.000870417	1.80812
NM_207650.3	18	18qA2	Mus musculus dystrobrevin alpha (Dtna), transcript variant 1, mRNA.	13527	95113657	DTNA	scl013527.8_0-S-10	synapse [goid 45202] [evidence IDA]; sarcolemma [goid 42383] [evidence TAS]; microsome [goid 5792] [evidence IDA]	zinc ion binding [goid 8270] [evidence IEA]; metal ion binding [goid 46872] [evidence IEA]; calcium ion binding [goid 5509] [evidence IEA]; protein binding [goid 5515] [evidence IPI]		1	+	23755978-23756027	ILMN_2724339	TGAGCTGTGCTTCAAGCCGTGAACCTTTGCACCCCATGTTCCCAGACCAG	1259	S	1340600	NP_997533.1	NM_207650.3	scl0013527.1_266	RefSeq	NM_207650.3	Mus musculus	Dtna	adbn; Dtn; A0; 2210407P21Rik; a-DB-1	DTNA	ILMN_212398		0.576031	0.748591	0.342995	0.33643	0.439988	0.690157	0.977329	1.06619	0.963429	0.949507	0.7622	0.835867	0.919707	0.684413	0.01276	2	1.49711	2.2665e-10	3.45206e-09	2.39564
XM_133096.5					38083966	3321401G04RIK	scl077574.1_0-S-1				1			ILMN_1229200	CCCAGTCTACTCAGCCCCGACCCTTGTACATAGAAAACAGAAAACCTACC	3187	S	6900091		XM_133096.5	scl077574.1_0	MEEBO	scl077574.1_0	Mus musculus	3321401G04Rik		3321401G04RIK	ILMN_219772		0.602641	0.669891	0.597259	0.895384	0.816976	0.876061	0.956159	0.894889	1.16025	1.10754	1.02233	1.19282	0.961273	0.908114	0.0222957	2	1.4961	2.37137e-05	0.000181827	2.21299
NM_023697.1	12	12qA1.1	Mus musculus retinol dehydrogenase 14 (all-trans and 9-cis) (Rdh14), mRNA.	105014	12963790	RDH14	scl43391.2_27-S-1		oxidoreductase activity [goid 16491] [evidence IEA]		1	+	10401659-10401708	ILMN_1251843	GCCCGTCGCTTAGAAGGAACAAACGTGACTGTCAATGTGCTGCATCCTGG	763	S	3140446	NP_076186.1	NM_023697.1	NM_023697.1	RefSeq	NM_023697.1	Mus musculus	Rdh14	PAN2; AW215439; 3110030G19Rik	RDH14	ILMN_217614		1.62186	1.62949	0.988858	1.05952	0.991985	1.2077	1.72423	1.74085	1.39706	1.40484	1.54975	1.43346	1.65961	1.3634	0.0338749	2	1.4958	0	0	2.00284
NM_024172.3	7	7qA1	Mus musculus RIKEN cDNA 1500019G21 gene (1500019G21Rik), mRNA.	66245	133893257	1500019G21RIK	scl31806.5.1_30-S-1		binding [goid 5488] [evidence IEA]		1	-	4616380-4616429	ILMN_1224137	TGCAGTTCCTCCGCCTGGATGGATTCTCAGTGCTGATGCGGGCCATGCAG	829	S	2030037	NP_077134.1	NM_024172.3	NM_024172.2	RefSeq	NM_024172.3	Mus musculus	1500019G21Rik	Hspbp1	1500019G21RIK	ILMN_217220		0.964618	1.09292	0.807765	0.549126	0.320278	0.70937	1.14146	1.20448	1.05366	1.04757	1.06334	1.08685	1.20349	0.889997	0.0481958	2	1.49338	0.0382536	0.11088	2.38659
NM_172593.2	13	13qD2.2	Mus musculus mesoderm induction early response 1, family member 3 (Mier3), mRNA.	218613	142388120	MIER3	scl44383.15_255-S-1			regulation of transcription [goid 45449] [evidence IEA]	1	+	112507302-112507351	ILMN_1260241	GCCCATTCTCTTTGGCTGGCACAGTTTATCTATGCATCGCTGGGGTCTTG	3701	S	5290088	NP_766181.1	NM_172593.2	NM_172593.1	RefSeq	NM_172593.2	Mus musculus	Mier3	D130064H19Rik; 5730509D14; MGC117989; AU015422	MIER3	ILMN_216781		0.320938	0.430805	0.343382	0.475425	0.389441	0.555333	0.656553	0.699725	0.906233	0.806944	0.548305	0.84556	0.842019	0.588319	0.0115621	2	1.49127	0	0	2.4019
NM_009154.2	15	15qB3.1	Mus musculus sema domain, seven thrombospondin repeats (type 1 and type 1-like), transmembrane domain (TM) and short cytoplasmic domain, (semaphorin) 5A (Sema5a), mRNA.	20356	119226252	SEMA5A	scl0020356.1_230-S-10	integral to membrane [goid 16021] [evidence IDA]; membrane [goid 16020] [evidence IEA]	axon guidance receptor activity [goid 8046] [evidence IDA]; receptor activity [goid 4872] [evidence IEA]	patterning of blood vessels [goid 1569] [evidence IMP]; cell differentiation [goid 30154] [evidence IEA]; development [goid 7275] [evidence IEA]; axon guidance [goid 7411] [evidence IMP]	1	+	32625932-32625981	ILMN_2604226	CCCGCTCATCGTCTCTCTGCCAACGTTTTGTGAAAACTAAAAGAATCCTA	10645	S	6520435	NP_033180.2	NM_009154.2	scl0020356.1_230	RefSeq	NM_009154.2	Mus musculus	Sema5a	Semaf; semF; 5930434A13; 9130201M22Rik; AI464145	SEMA5A	ILMN_210299		0.200237	0.304638	0.0427441	0.205368	0.155302	0.382072	0.705166	0.689717	0.717695	0.743321	0.594295	0.572887	0.60388	0.417965	0.0011257	2	1.49109	2.57155e-09	3.48724e-08	2.57531
NM_198014.2	14	14qE2.3	Mus musculus SLAIN motif family, member 1 (Slain1), mRNA.	105439	51491881	SLAIN1	scl00105439.1_193-S-2				1	+	104103143-104103192	ILMN_2751572	CCCTTGAAGAATGGGAAGAAGTGAAAATGAGGGTGTGTTACCTAGCTGGC	1867	S	3520114	NP_932131.2	NM_198014.2	scl00105439.1_193	RefSeq	NM_198014.2	Mus musculus	Slain1	9630044O09Rik; AA675320; AW742596	SLAIN1	ILMN_222565		0.0846022	0.211237	0.13276	-0.0339784	-0.222481	0.0272654	0.571451	0.56244	0.470775	0.516267	0.113602	0.590075	0.339388	0.207346	0.0390265	2	1.48762	0.0021382	0.0101129	2.71211
NM_053117.2	18	18qE3	Mus musculus par-6 partitioning defective 6 homolog gamma (C. elegans) (Pard6g), mRNA.	93737	31543459	PARD6G	scl51732.3_235-S-1	membrane [goid 16020] [evidence IEA]; tight junction [goid 5923] [evidence IEA]	protein binding [goid 5515] [evidence IEA]	cell cycle [goid 7049] [evidence IEA]; cell division [goid 51301] [evidence IEA]	1	+	80315850-80315899	ILMN_1237631	AGTGTTGTTCCTTCCTTTGGGGAACTGTTTCCTGGGCAGAGGTGGCCTTG	2557	S	4780484	NP_444347.2	NM_053117.2	NM_053117.2	RefSeq	NM_053117.2	Mus musculus	Pard6g	Par6a; 2410049N21Rik	PARD6G	ILMN_223284		0.600523	0.819805	0.0564471	0.30039	0.286814	0.516356	0.561177	0.697551	0.729735	0.783031	0.718732	0.691446	0.679114	0.514073	0.0141535	2	1.48493	3.91528e-06	3.45153e-05	2.54086
NM_026324.2	9	9qA4	Mus musculus kin of IRRE like 3 (Drosophila) (Kirrel3), mRNA. XM_922973 XM_922987 XM_922995 XM_923006 XM_923014	67703	133892291	KIRREL3	scl067703.15_75-S-2	plasma membrane [goid 5886] [evidence IDA]; integral to membrane [goid 16021] [evidence IEA]; extracellular region [goid 5576] [evidence IDA]; membrane [goid 16020] [evidence IEA]	molecular_function [goid 3674] [evidence ND ]; PDZ domain binding [goid 30165] [evidence NAS]; protein binding [goid 5515] [evidence ISS]	hemopoiesis [goid 30097] [evidence IDA]	1	+	34843763-34843812	ILMN_2599008	GCTGATGACCACAAGGAACAATGATCCATTCTCCAGTAGATAGGACTCTG	3572	S	2630195	NP_080600.1	NM_026324.2	NM_026324.1	RefSeq	NM_026324.2	Mus musculus	Kirrel3	mKIAA1867; NEPH2; SST4; mKirre; 2900036G11Rik; 1500010O20Rik	KIRREL3	ILMN_209765		0.103138	0.0802843	0.19567	0.328146	0.199919	0.109851	0.817724	0.733604	0.769353	0.666658	0.68435	0.681731	0.35398	0.424386	0.0179039	2	1.48378	0	0	2.488
NM_019831.2	X	XqD	Mus musculus zinc finger, MYM-type 3 (Zmym3), mRNA.	56364	118130614	ZMYM3	scl53989.25_581-S-1	nucleus [goid 5634] [evidence IEA]	zinc ion binding [goid 8270] [evidence IEA]; metal ion binding [goid 46872] [evidence IEA]		1	-	98599776-98599825	ILMN_1219447	GCCTGTTCCTTCAGTGAGCCATGCCCACCCTTGTGTTGTAGTGAGAAACT	5954	S	6520021	NP_062805.1	NM_019831.2	scl0002935.1_1	RefSeq	NM_019831.2	Mus musculus	Zmym3	MGC118059; Zfp261; AW122925; 9030216B10Rik	ZMYM3	ILMN_241125		0.964711	1.09057	0.751735	0.875381	0.683243	0.903713	1.16552	1.06871	1.17046	1.14595	0.867411	1.17477	1.12785	0.968479	0.015684	2	1.48253	0	0	2.14564
NM_001003918.2		16qA1	Mus musculus ubiquitin specific peptidase 7 (Usp7), mRNA.	252870	154146208	USP7	GI_51491859-S-2	nucleus [goid 5634] [evidence IDA]; cytoplasm [goid 5737] [evidence IDA]	molecular_function [goid 3674] [evidence ND ]; peptidase activity [goid 8233] [evidence IEA]		1			ILMN_3160648	GCCACAACCTGGTAACATGTCTCATCCTCGGCCTTGGCTAGGGCTTGACC	3252	S	3990356	NP_001003918.2	NM_001003918.2	NM_001003918.1	RefSeq	NM_001003918.2	Mus musculus	Usp7	AU019296; AW548146; AA409944; Hausp; 2210010O09Rik; AA617399; C80752	USP7	ILMN_239704		0.460499	0.484958	0.302847	0.378783	0.413419	0.571411	0.508114	0.531479	0.824075	0.759717	0.477317	0.902112	0.637318	0.547589	0.00432206	2	1.47953	8.50431e-14	1.71712e-12	2.38057
NM_010890.3	9	9qD	Mus musculus neural precursor cell expressed, developmentally down-regulted gene 4 (Nedd4), mRNA.	17999	56699422	NEDD4	scl36724.29_71-S-7	ubiquitin ligase complex [goid 151] [evidence IPI]; cytosol [goid 5829] [evidence IDA]; intracellular [goid 5622] [evidence IEA]	ligase activity [goid 16874] [evidence IEA]; ubiquitin-protein ligase activity [goid 4842] [evidence TAS]; protein binding [goid 5515] [evidence IPI]	ubiquitin cycle [goid 6512] [evidence IEA]; protein modification [goid 6464] [evidence IEA]	1	+	72597161-72597210	ILMN_2594344	GATGATTCAGTGACATCACAGAACCTGGTGTCCCCCTCCCTACCCCAGGT	5000	S	460736	NP_035020.2	NM_010890.3	scl36724.29_71	RefSeq	NM_010890.3	Mus musculus	Nedd4	AU019897; E430025J12Rik; Nedd4a; Nedd4-1; AL023035; mKIAA0093; AA959633	NEDD4	ILMN_209285		1.01618	1.0116	0.853372	0.731264	0.750005	0.955308	1.11147	1.26359	1.24066	1.23306	1.06472	1.24462	1.01	0.99776	0.0138075	2	1.4782	0	0	2.07881
NM_027992.2	6	6qA1	Mus musculus transmembrane protein 106B (Tmem106b), mRNA.	71900	142388160	TMEM106B	scl0071900.2_287-S-4	membrane [goid 16020] [evidence IEA]; integral to membrane [goid 16021] [evidence IEA]			1	+	13034958-13035007	ILMN_2758977	CCTCTCAGTATGTGTTTCATGTATAACTTTGTGAGCTTTCTGTGTGATCT	1674	S	4200600	NP_082268.1	NM_027992.2	scl30378.11_478	RefSeq	NM_027992.2	Mus musculus	Tmem106b	AI661344; 2310036D22Rik; AI428776; 6430519M21Rik; 5830455K21Rik	TMEM106B	ILMN_253488		1.05009	1.19027	0.921507	1.10984	0.906256	1.11327	1.0515	1.15408	1.38251	1.34283	1.20949	1.28605	1.28115	1.13117	0.00777441	2	1.47756	0	0	1.98192
NM_008135.4	4	4qD2.1	Mus musculus solute carrier family 6 (neurotransmitter transporter, glycine), member 9 (Slc6a9), mRNA.	14664	116686111	SLC6A9	scl0014664.2_299-S-2	integral to plasma membrane [goid 5887] [evidence IEA]; membrane [goid 16020] [evidence IEA]	symporter activity [goid 15293] [evidence IEA]; amino acid transporter activity [goid 15171] [evidence IEA]; neurotransmitter:sodium symporter activity [goid 5328] [evidence IEA]	transport [goid 6810] [evidence IEA]; amino acid transport [goid 6865] [evidence IEA]; neurotransmitter transport [goid 6836] [evidence IEA]	1	+	117541833-117541882	ILMN_2667384	CCCGCCGCTGCCCAGTGTGTGCAGAACTAGGGTTTTAAAGTCCGTAGGTT	3195	S	2470520	NP_032161.2	NM_008135.4	scl25046.21.440_3	RefSeq	NM_008135.4	Mus musculus	Slc6a9	Glyt-1; Glyt1	SLC6A9	ILMN_237367		0.588774	0.708405	0.381875	0.333464	0.214628	0.551962	1.04041	1.02204	0.827275	0.87556	0.823958	0.79154	0.579178	0.613307	0.0364453	2	1.4751	2.26343e-09	3.09327e-08	2.40979
NM_009194.2	18	18qD3	Mus musculus solute carrier family 12, member 2 (Slc12a2), mRNA.	20496	124517715	SLC12A2	scl51913.28_530-S-2	membrane [goid 16020] [evidence IEA]; integral to membrane [goid 16021] [evidence IEA]; basolateral plasma membrane [goid 16323] [evidence IDA]; apical plasma membrane [goid 16324] [evidence IDA]	transferase activity [goid 16740] [evidence IEA]; sodium ion binding [goid 31402] [evidence IEA]; carrier activity [goid 5386] [evidence IEA]; transporter activity [goid 5215] [evidence IEA]; potassium ion binding [goid 30955] [evidence IEA]; protein bind	ion transport [goid 6811] [evidence IEA]; sodium ion transport [goid 6814] [evidence IEA]; chloride transport [goid 6821] [evidence IEA]; amino acid transport [goid 6865] [evidence IEA]; metabolism [goid 8152] [evidence IEA]; transport [goid 6810] [eviden	1	+	58106371-58106420	ILMN_2700059	GTGACAGACGCCTTTGTAATGTTTTAACCCTGAGCATTGCGGTTGCTGCT	7379	S	4610019	NP_033220.2	NM_009194.2	scl0002250.1_47	RefSeq	NM_009194.2	Mus musculus	Slc12a2	Nkcc1; sy-ns; mBSC2	SLC12A2	ILMN_211631		1.74475	1.84881	1.50736	1.75746	1.69942	1.92408	1.75336	1.77655	1.90328	1.99804	1.6721	1.95528	1.56715	1.74842	0.0474971	2	1.47508	0.00105432	0.00549554	1.53639
NM_008395.2	2	2qH1	Mus musculus itchy, E3 ubiquitin protein ligase (Itch), mRNA. XM_902526 XM_902527 XM_902529 XM_907054 XM_976340	16396	124487316	ITCH	scl0016396.1_119-S-2	ubiquitin ligase complex [goid 151] [evidence ISS]; nucleus [goid 5634] [evidence IDA]; intracellular [goid 5622] [evidence IEA]	ligase activity [goid 16874] [evidence IEA]; ubiquitin-protein ligase activity [goid 4842] [evidence ISS]; DNA binding [goid 3677] [evidence IEA]; protein binding [goid 5515] [evidence IPI]	ubiquitin cycle [goid 6512] [evidence IEA]; ubiquitin-dependent protein catabolism [goid 6511] [evidence ISS]; regulation of transcription [goid 45449] [evidence IEA]; protein modification [goid 6464] [evidence IEA]	1	+	155051743-155051792	ILMN_2697483	GCCCTAGTTCTTTCCAAAGTAGGAAATCTCTGCCTTTTTGTTGGTAGGGT	4339	S	1410731	NP_032421.2	NM_008395.2	scl016396.2_0	RefSeq	NM_008395.2	Mus musculus	Itch	KIAA4011; C230047C07Rik; 6720481N21Rik; A130065M08; 8030492O04Rik; mKIAA4011	ITCH	ILMN_253973		1.16379	1.23159	0.984146	1.04434	0.906047	1.22184	1.29788	1.36204	1.36698	1.31106	1.03434	1.35764	1.33091	1.17079	0.0430638	2	1.47423	0	0	1.96691
NM_022331.1	8	8qC5	Mus musculus homocysteine-inducible, endoplasmic reticulum stress-inducible, ubiquitin-like domain member 1 (Herpud1), mRNA.	64209	11612514	HERPUD1	scl33485.7_10-S-3	membrane [goid 16020] [evidence IEA]; integral to membrane [goid 16021] [evidence IDA]; endoplasmic reticulum [goid 5783] [evidence IEA]; endoplasmic reticulum membrane [goid 5789] [evidence IDA]		protein modification [goid 6464] [evidence IEA]; response to stress [goid 6950] [evidence IDA]; response to unfolded protein [goid 6986] [evidence IDA]	1	+	96916362-96916411	ILMN_2604741	TTACTTCTACTCCTCGCTGAGCAGATTTCTCATGGTCATGGGTGCCACTG	935	S	7100440	NP_071726.1	NM_022331.1	NM_022331.1	RefSeq	NM_022331.1	Mus musculus	Herpud1	Herp; SUP	HERPUD1	ILMN_210351		0.798812	0.963232	0.545394	0.496902	0.43847	0.727325	0.964364	1.1038	1.01356	1.14578	1.08812	0.928284	0.9226	0.792383	0.00755944	2	1.47227	2.47646e-12	4.49507e-11	2.25813
NM_029083.2	10	10qB4	Mus musculus DNA-damage-inducible transcript 4 (Ddit4), mRNA.	74747	142348052	DDIT4	scl37934.3_287-S-3		molecular_function [goid 3674] [evidence ND ]		1	-	59412643-59412692	ILMN_2734764	GATCATTCGGGATCTTCGACACTTGAAACAAAATTACACCTGGGAGCTGC	1415	S	2570408	NP_083359.1	NM_029083.2	NM_029083.1	RefSeq	NM_029083.2	Mus musculus	Ddit4	Rtp801; REDD1; 5830413E08Rik; dig2; AA415483	DDIT4	ILMN_221373		0.958863	0.989665	0.704588	0.583901	0.422753	0.455688	1.18331	1.11665	1.06082	1.00437	1.21983	1.01795	1.06224	0.866995	0.0265216	2	1.47122	0.000845569	0.00453885	2.2427
NM_001081083.1	2	2qA3	Mus musculus armadillo repeat containing 3 (Armc3), mRNA.	70882	124487326	ARMC3	scl21243.20.1_142-S-3		binding [goid 5488] [evidence IEA]; molecular_function [goid 3674] [evidence ND ]		1	+	19231702-19231751	ILMN_2668224	GAACCTGCTGAAGCTGCGCAGCAAAGAGGCTGACCTCTACCGCTTTCTGT	2836	S	1410601	NP_001074552.1	NM_001081083.1	scl21243.20.1_142	RefSeq	NM_001081083.1	Mus musculus	Armc3	4921513G22Rik	ARMC3	ILMN_251928		0.324539	0.354787	-0.176128	-0.0641754	-0.116933	-0.0648725	0.442603	0.4427	0.393294	0.311618	0.331609	0.452076	0.409753	0.193176	0.0117563	2	1.4696	0	0	2.6835
NM_172875.2	4	4qD2.2	Mus musculus arginine decarboxylase (Adc), mRNA.	242669	142344110	ADC	scl23792.10.1_276-S-4		carboxy-lyase activity [goid 16831] [evidence IEA]; arginine decarboxylase activity [goid 8792] [evidence IEA]; lyase activity [goid 16829] [evidence IEA]	spermatogenesis [goid 7283] [evidence ISS]	1	-	128609392-128609441	ILMN_2687892	CCAGTCTTACACTCGCTGTAGTTCAAGTATGCAACATAAATCCTGCCCCT	1865	S	2760450	NP_766463.1	NM_172875.2	NM_172875.1	RefSeq	NM_172875.2	Mus musculus	Adc	Odcp; RP23-269B7.4; 4933429I20Rik; B930082O19	ADC	ILMN_210771		0.420591	0.453292	0.180251	0.377399	0.128018	0.443068	0.704566	0.835724	0.782809	0.732656	0.718894	0.558564	0.595975	0.491014	0.00127915	2	1.46681	7.22587e-06	6.07412e-05	2.43522
NM_010218.2	2	2qE2	Mus musculus four jointed box 1 (Drosophila) (Fjx1), mRNA.	14221	47059107	FJX1	scl0014221.2_140-S-2	extracellular space [goid 5615] [evidence IDA]			1	-	102290626-102290675	ILMN_2737416	ACGAACCGCTGCTACAGTCGGTGTGTGTATTCCGAGAGCGGACTGCTAGG	1274	S	3390035	NP_034348.2	NM_010218.2	scl18949.1_10	RefSeq	NM_010218.2	Mus musculus	Fjx1		FJX1	ILMN_234459		0.330948	0.443632	0.0559356	0.143657	-0.00422065	0.0201785	0.421557	0.614039	0.512419	0.555827	0.48896	0.620963	0.416541	0.300694	0.00436834	2	1.46565	0	0	2.54969
XM_001474179.1			PREDICTED: Mus musculus similar to Development and differentiation enhancing (LOC100045359), mRNA.	100045359	149266895	LOC100045359	scl47133.29_179-S-6				1			ILMN_2694153	GTTTAGATGAGTGGGTTTGTACATCTTATGGCGAGTGGCCACCCCTGAGA	3973	S	1170411	XP_001474229.1	XM_001474179.1	scl47133.29_179	RefSeq	XM_001474179.1	Mus musculus	LOC100045359		LOC100045359	ILMN_311790		1.22372	1.35948	0.698807	0.774075	0.618248	0.857273	1.25269	1.37672	1.14971	1.25179	1.19035	1.06805	1.1402	0.997313	0.0316726	2	1.46557	3.9968e-15	8.91063e-14	2.12313
XM_129968.4	1	1qE2.1	PREDICTED: Mus musculus PH domain and leucine rich repeat protein phosphatase, transcript variant 1 (Phlpp), mRNA.	98432	94363843	PHLPP	scl17585.19_465-S-2				1	+	108290520-108290569	ILMN_1232451	AAGGACACAGCCTAAATAACTGACCCCTTACTCGCTCTGAAGAGCCTCCC	5802	S	3440563	XP_129968.3	XM_129968.4	scl17585.19_465	RefSeq	XM_129968.4	Mus musculus	Phlpp		PHLPP	ILMN_244538		0.656388	0.611124	0.310398	0.313814	0.246192	0.733337	0.729937	0.823116	0.820763	0.766691	0.636751	0.744159	0.595065	0.57868	0.0468126	2	1.46484	0	0	2.37683
NM_008809.1	18	18qE1	Mus musculus platelet derived growth factor receptor, beta polypeptide (Pdgfrb), mRNA.	18596	6679258	PDGFRB	scl51888.24_434-S-5	membrane [goid 16020] [evidence IEA]	kinase activity [goid 16301] [evidence IMP]; transferase activity [goid 16740] [evidence IEA]; protein-tyrosine kinase activity [goid 4713] [evidence IEA]; vascular endothelial growth factor receptor activity [goid 5021] [evidence IEA]; nucleotide binding	regulation of peptidyl-tyrosine phosphorylation [goid 50730] [evidence IMP]; transmembrane receptor protein tyrosine kinase signaling pathway [goid 7169] [evidence IEA]; protein amino acid phosphorylation [goid 6468] [evidence IEA]; signal transduction [g	1	+	61244525-61244574	ILMN_2756876	GAGGCTGGGGAGTACTGCTCACAATGGTACCAAAGATAGAATCACCTAGG	4923	S	6450279	NP_032835.1	NM_008809.1	NM_008809.1	RefSeq	NM_008809.1	Mus musculus	Pdgfrb	AI528809; Pdgfr; CD140b	PDGFRB	ILMN_222927		0.632951	0.444323	0.500033	0.517606	0.4811	0.547736	0.843275	0.851391	1.0955	1.00956	1.02576	0.80699	0.79335	0.72443	0.011265	2	1.46389	0.00143919	0.00717933	2.17181
XM_984786.1		1qC3	PREDICTED: Mus musculus tensin 1 (Tns1), mRNA.	21961	94363689	TNS1	scl0021961.1_190-S-1				1			ILMN_1229315	TTAGGCCAAAGGTCCTATGGTCCATTTGCAGGGTTGGAAAGGCCCTTGCC	6718	S	6940458	XP_989880.1	XM_984786.1	scl0021961.1_190	RefSeq	XM_984786.1	Mus musculus	Tns1		TNS1	ILMN_226753		0.296276	0.375756	-0.176479	0.236764	0.226756	0.344034	0.389272	0.436562	0.482075	0.477425	0.49247	0.675073	0.442976	0.340922	0.0276697	2	1.46377	0.0132868	0.0472311	2.6091
NM_010124.2	10	10qB4	Mus musculus eukaryotic translation initiation factor 4E binding protein 2 (Eif4ebp2), mRNA.	13688	118129916	EIF4EBP2	scl0013688.1_69-S-4		eukaryotic initiation factor 4E binding [goid 8190] [evidence IEA]; translation initiation factor activity [goid 3743] [evidence IEA]; protein binding [goid 5515] [evidence IPI]	negative regulation of protein biosynthesis [goid 17148] [evidence IEA]; regulation of protein biosynthesis [goid 6417] [evidence IEA]; regulation of translation [goid 6445] [evidence IEA]; regulation of translational initiation [goid 6446] [evidence TAS]	1	-	60895514-60895563	ILMN_2673566	GAGAGCAGCACAGGCTAAGACAGTGTATTCCTCCCAGGTCTCTCGCCCTT	1467	S	5670279	NP_034254.1	NM_010124.2	scl0013688.1_69	RefSeq	NM_010124.2	Mus musculus	Eif4ebp2	MGC141219; BC010348; 2810011I19Rik; 4E-BP2; PHAS-II	EIF4EBP2	ILMN_216646		-0.28749	0.0832187	-0.413542	-0.253709	-0.110377	-0.296899	0.137098	0.268942	0.275988	0.246011	0.335393	0.379941	0.200222	-0.00333758	0.00153991	2	1.46288	0.000231989	0.00142749	2.78113
NM_133224.1	8	8qB3.3	Mus musculus ATPase type 13A1 (Atp13a1), mRNA.	170759	18875381	ATP13A1	scl33747.13.1_5-S-1	integral to membrane [goid 16021] [evidence IEA]; membrane [goid 16020] [evidence IEA]	ATPase activity, coupled to transmembrane movement of ions, phosphorylative mechanism [goid 15662] [evidence IEA]; ATPase activity [goid 16887] [evidence IEA]; hydrolase activity [goid 16787] [evidence IEA]; nucleotide binding [goid 166] [evidence IEA]; m	metabolism [goid 8152] [evidence IEA]; cation transport [goid 6812] [evidence IEA]	1	+	72330920-72330969	ILMN_1250382	CAAGGAGTTTGAGCCGAGCCTGGTCAACAGCACTGTGTACATCATGGCCA	3282	S	3440168	NP_573487.1	NM_133224.1	NM_133224.1	RefSeq	NM_133224.1	Mus musculus	Atp13a1	catp; Atp13a; Cgi152	ATP13A1	ILMN_223753		0.473979	0.713446	0.295083	0.16182	0.247508	0.366963	0.555758	0.647865	0.767722	0.676598	0.513161	0.773692	0.513462	0.466915	0.00561985	2	1.4544	0	0	2.35441
NM_009557.3	4	4qD3	Mus musculus zinc finger protein 46 (Zfp46), mRNA.	22704	76253915	ZFP46	scl24818.5.937_3-S-1	nucleus [goid 5634] [evidence IEA]; intracellular [goid 5622] [evidence IEA]	DNA binding [goid 3677] [evidence IEA]; zinc ion binding [goid 8270] [evidence IEA]; metal ion binding [goid 46872] [evidence IEA]; nucleic acid binding [goid 3676] [evidence IEA]	transcription [goid 6350] [evidence IEA]; regulation of transcription, DNA-dependent [goid 6355] [evidence IEA]	1	+	135849667-135849716	ILMN_1215740	GCAGATTCCCTTGGTATTGGTCAACCATCCTAGTGTCTTGTCTATAGCTG	4447	S	3520022	NP_033583.2	NM_009557.3	scl24818.5.937_3	RefSeq	NM_009557.3	Mus musculus	Zfp46	Zfp-46; AI426962	ZFP46	ILMN_196091		1.43922	1.47357	1.29566	1.39924	1.38065	1.46475	1.5435	1.64189	1.72477	1.6857	1.63503	1.63978	1.53174	1.50543	0.00195391	2	1.45412	1.02793e-08	1.29946e-07	1.62232
NM_027852.2	6	6qB2.3	Mus musculus retinoic acid receptor responder (tazarotene induced) 2 (Rarres2), mRNA.	71660	142388214	RARRES2	scl30087.4.1_88-S-5	extracellular region [goid 5576] [evidence IEA]		defense response [goid 6952] [evidence IEA]	1	-	48520024-48520058:48520243-48520257	ILMN_2588295	CAGAATTGGGCAGTGGACTATCCGGCCTAGAATTTTACCCTTGGGGTCCA	466	S	2230121	NP_082128.1	NM_027852.2	NM_177736.2	RefSeq	NM_027852.2	Mus musculus	Rarres2	AI303516; 0610007L05Rik	RARRES2	ILMN_209527		0.146283	0.556845	-0.168882	-0.0721152	-0.129872	0.0865651	0.505561	0.708496	0.316745	0.531364	0.224167	0.49429	0.341294	0.174403	0.00711138	2	1.45314	1.02713e-09	1.4571e-08	2.61598
NM_011548.3	10	10qC1	Mus musculus transcription factor E2a (Tcfe2a), mRNA.	21423	46402510	TCFE2A	scl37733.21_2-S-7	transcription factor complex [goid 5667] [evidence IDA]; nucleus [goid 5634] [evidence IDA]	protein homodimerization activity [goid 42803] [evidence IDA]; transcription factor activity [goid 3700] [evidence TAS]; protein heterodimerization activity [goid 46982] [evidence IPI]; DNA binding [goid 3677] [evidence IDA]; transcription regulator activ	transcription [goid 6350] [evidence IEA]; regulation of transcription [goid 45449] [evidence IDA]; regulation of transcription, DNA-dependent [goid 6355] [evidence IDA]	1	-	79872789-79872838	ILMN_2733394	ATCTCTGCCCGGGGTGCATCAGGACGGTTCTGGATGAGACAGGTCTCCAT	2330	S	770138	NP_035678.2	NM_011548.3	scl0003922.1_103	RefSeq	NM_011548.3	Mus musculus	Tcfe2a	ALF2; E12; A1; ME2; AA408400; TCF3; E47; Pan1; E12/E47; E2A; AW209082; VDIR; Pan2	TCFE2A	ILMN_259014		0.781855	0.869556	0.717166	0.640017	0.354519	0.639185	0.826769	1.03464	0.936432	1.09136	0.914626	1.07871	0.99459	0.788387	0.0330637	2	1.45235	0.0154412	0.0533409	2.2239
NM_020586.1	9	9qA4	Mus musculus HERPUD family member 2 (Herpud2), mRNA.	80517	10181159	HERPUD2	scl0003470.1_173-S-1			protein modification [goid 6464] [evidence IEA]	1	-	24914952-24915001	ILMN_1228733	CAGTGCTGAATGAAGAAGACTTGAACCGCGACTGGCTGGACTGGGTGTAC	1401	S	4060377	NP_065611.1	NM_020586.1	NM_020586.1	RefSeq	NM_020586.1	Mus musculus	Herpud2	5031400M07Rik; AB041580	HERPUD2	ILMN_219643		0.587699	0.814436	0.264879	0.353991	0.0188671	0.535948	0.809465	0.930286	0.689561	0.795143	0.716926	0.632291	0.659526	0.526915	0.00547123	2	1.45029	3.95918e-05	0.000289849	2.44701
NM_008808.3	5	5qG2	Mus musculus platelet derived growth factor, alpha (Pdgfa), mRNA.	18590	118130644	PDGFA	scl0018590.2_128-S-1	microvillus [goid 5902] [evidence IDA]; membrane [goid 16020] [evidence IEA]	growth factor activity [goid 8083] [evidence IEA]	cell projection biogenesis [goid 30031] [evidence IDA]; angiogenesis [goid 1525] [evidence IDA]; regulation of peptidyl-tyrosine phosphorylation [goid 50730] [evidence IDA]; actin cytoskeleton organization and biogenesis [goid 30036] [evidence IDA]; cell	1	-	139453135-139453170:139453171-139453181:139455100-139455102	ILMN_1256938	ACAGATGTGAGGTGAGATGAGCCGGCCGCCCTCTCCCGGGACACGGATGT	759	S	6020095	NP_032834.1	NM_008808.3	scl25853.12_183	RefSeq	NM_008808.3	Mus musculus	Pdgfa		PDGFA	ILMN_237717		1.38389	1.46239	0.810942	1.1696	0.812537	1.06095	1.28109	1.30095	1.31059	1.33048	1.54142	1.13893	1.2668	1.17767	0.0260217	2	1.45028	1.49451e-06	1.40452e-05	1.94714
NM_021505.2	5	5qF	Mus musculus anaphase-promoting complex subunit 5 (Anapc5), transcript variant 1, mRNA.	59008	109809750	ANAPC5	scl0004124.1_11-S-9		molecular_function [goid 3674] [evidence ND ]; binding [goid 5488] [evidence IEA]	ubiquitin cycle [goid 6512] [evidence IEA]; mitosis [goid 7067] [evidence IEA]; cell cycle [goid 7049] [evidence IEA]; cell division [goid 51301] [evidence IEA]	1	-	123252839-123252888	ILMN_2648397	GGAGGCAATTAGGATTGCCCAGGAGTCCAACGATCACGTGTGTCTGCAGC	1119	S	7100685	NP_067480.2	NM_021505.2	scl0004124.1_11	RefSeq	NM_021505.2	Mus musculus	Anapc5	Anpc5; AA408751; AA986414; AA536819; 2510006G12Rik	ANAPC5	ILMN_214479		0.606417	0.905337	0.444111	0.534948	0.376755	0.779129	0.756607	0.816935	1.0216	0.970626	0.700287	0.724098	0.780658	0.672461	0.0329111	2	1.4496	0.00243018	0.0112878	2.18001
NM_024287.3	7	7qE3	Mus musculus RAB6, member RAS oncogene family (Rab6), mRNA.	19346	141801837	RAB6	scl00072.1_32-S-1	exosome (RNase complex) [goid 178] [evidence IEA]; Golgi apparatus [goid 5794] [evidence ISS]; membrane [goid 16020] [evidence IEA]; intracellular [goid 5622] [evidence IEA]	nucleotide binding [goid 166] [evidence IEA]; GTP binding [goid 5525] [evidence IEA]; protein binding [goid 5515] [evidence IPI]	intracellular protein transport [goid 6886] [evidence TAS]; transport [goid 6810] [evidence IEA]; protein transport [goid 15031] [evidence IEA]; small GTPase mediated signal transduction [goid 7264] [evidence IEA]	1	+	107778384-107778433	ILMN_1242802	AGAGCGGTTCAGGAGCTTGATTCCTAGCTACATTCGAGACTCCACTGTGG	677	S	4780731	NP_077249.1	NM_024287.3	NM_024287.2	RefSeq	NM_024287.3	Mus musculus	Rab6	AA419671; 2610028L11Rik	RAB6	ILMN_216580		0.663424	0.736199	0.23463	0.521245	0.641015	0.653941	0.807766	0.869901	0.943068	1.01748	0.91549	0.902856	1.12209	0.740553	0.0328023	2	1.44655	0.0175023	0.059254	2.28713
NM_146145.2	4	4qC6	Mus musculus Janus kinase 1 (Jak1), mRNA.	16451	111607495	JAK1	scl24063.27.1_21-S-2	integral to membrane [goid 16021] [evidence IEA]; cytoskeleton [goid 5856] [evidence IEA]; membrane [goid 16020] [evidence IEA]	kinase activity [goid 16301] [evidence IEA]; transferase activity [goid 16740] [evidence IEA]; protein-tyrosine kinase activity [goid 4713] [evidence IDA]; nucleotide binding [goid 166] [evidence IEA]; ATP binding [goid 5524] [evidence IEA]; Janus kinase	intracellular signaling cascade [goid 7242] [evidence IEA]; peptidyl-tyrosine phosphorylation [goid 18108] [evidence IDA]; protein amino acid phosphorylation [goid 6468] [evidence IEA]	1	-	100825966-100826015	ILMN_2701093	GTATTCTGCCTCTAAAGTTCCTCAACAAATACTCGAGTTACACATATGCA	3862	S	5910746	NP_666257.2	NM_146145.2	scl24063.27.1_21	RefSeq	NM_146145.2	Mus musculus	Jak1	AA960307; MGC37919; C130039L05Rik	JAK1	ILMN_218859		1.26492	1.08509	1.01555	1.06133	1.07053	1.22811	1.44578	1.39086	1.44962	1.41051	1.3613	1.40082	1.49221	1.27902	0.00379706	2	1.44571	0	0	1.80176
NM_178215.1	3	3qF2.1	Mus musculus histone cluster 2, H3b (Hist2h3b), mRNA.	319154	30061346	HIST2H3B	scl00319154.1_299-S-2				1	+	96072941-96072990	ILMN_2724358	AACCTGTGCGCCATCCACGCCAAACGCGTCACCATCATGCCCAAGGACAT	325	S	2030725	NP_835587.1	NM_178215.1	scl00319154.1_299	RefSeq	NM_178215.1	Mus musculus	Hist2h3b	H3-615; H3-616	HIST2H3B	ILMN_253111		1.70084	1.75486	1.62426	1.45637	1.422	1.63214	1.93406	1.92594	1.80135	1.95536	1.85741	1.88714	1.83897	1.71545	0.0189232	2	1.44489	0.00346333	0.0152984	1.51387
NM_026388.2	4	4qE2	Mus musculus RIKEN cDNA 1200015A19 gene (1200015A19Rik), mRNA.	67808	71795665	1200015A19RIK	scl0002841.1_13-S-1		protein binding [goid 5515] [evidence IPI]		1	-	153534291-153534340	ILMN_1255745	GGCTGGTGCTGGTCACCGACCAGTCGCTGCTCATCTGCAAATATGACTTC	360	S	5890300	NP_080664.1	NM_026388.2	scl0002841.1_13	RefSeq	NM_026388.2	Mus musculus	1200015A19Rik	RP23-254N4.13	1200015A19RIK	ILMN_213329		0.531529	0.749226	0.126207	0.0268844	0.310779	0.527584	0.976416	1.03166	0.72978	0.719827	0.890256	0.710751	0.758342	0.558853	0.0243935	2	1.44199	6.35655e-08	7.29054e-07	2.36555
NM_008443.3	11	11qB1.3	Mus musculus kinesin family member 3A (Kif3a), mRNA.	16568	124517729	KIF3A	scl0016568.1_42-S-3	microtubule associated complex [goid 5875] [evidence IEA]; microtubule [goid 5874] [evidence IEA]; kinesin complex [goid 5871] [evidence IEA]	microtubule motor activity [goid 3777] [evidence IEA]; nucleotide binding [goid 166] [evidence IEA]; ATP binding [goid 5524] [evidence IEA]; motor activity [goid 3774] [evidence IEA]	microtubule-based movement [goid 7018] [evidence IEA]; dorsal/ventral pattern formation [goid 9953] [evidence IMP]; kidney development [goid 1822] [evidence IMP]; determination of left/right symmetry [goid 7368] [evidence IMP]	1	+	53415128-53415177	ILMN_2621148	GGCTTACATTCTGAAGATGCAGTTTGTGTGCTCGCCTGTGCACCCTCCAC	2820	S	6650079	NP_032469.2	NM_008443.3	scl0016568.1_42	RefSeq	NM_008443.3	Mus musculus	Kif3a	Kns3; AW124694; Kifl; Kif3	KIF3A	ILMN_211958		0.813686	0.896941	0.350824	0.699044	0.500457	0.519514	0.878075	0.998116	0.880981	0.91606	0.84012	0.907954	0.790609	0.718126	0.0109049	2	1.43848	6.95998e-10	1.00296e-08	2.21023
NM_173752.3		11qA3.1	Mus musculus RIKEN cDNA 1110067D22 gene (1110067D22Rik), mRNA.	216551	146149221	1110067D22RIK	scl00216551.2_0-S-1				1			ILMN_1222356	CTACCATGTTAACAGATGACTTCTACTTCCTGGGCAATCCCAGAATTGTC	2990	S	430242	NP_776113.1	NM_173752.3	scl40467.5_360	RefSeq	NM_173752.3	Mus musculus	1110067D22Rik	RP23-455B19.1; A530071M23	1110067D22RIK	ILMN_229954		1.1054	1.09497	1.02519	1.29777	1.23472	1.30724	1.61056	1.56378	1.48191	1.40831	1.31837	1.51646	1.50709	1.34047	0.0461801	2	1.43789	0.000506433	0.00288489	1.74068
XM_917443.2		6qE3	PREDICTED: Mus musculus transmembrane and coiled coil domains 1, transcript variant 8 (Tmcc1), mRNA.	330401	94377837	TMCC1	scl0330401.1_15-S-3				1			ILMN_2712490	CCTAACTTTTAAGCAAAATCCCTTGGCCGCACTTTTAAGGTTTGGTTGTT	2705	S	610338	XP_922536.1	XM_917443.2	scl00330401.1_289	RefSeq	XM_917443.2	Mus musculus	Tmcc1		TMCC1	ILMN_251105		1.13143	1.02407	0.638588	0.94814	0.85217	1.06838	1.24712	1.31336	1.19827	1.23047	1.12991	1.13701	1.13429	1.04853	0.00924989	2	1.43687	0.000144236	0.000933498	1.99068
XM_001474702.1	5		PREDICTED: Mus musculus similar to Nedd4 binding protein 2 (LOC100044124), mRNA.	100044124	149253961	LOC100044124	scl27764.24_495-S-4				1	+	66216080-66216129	ILMN_2626190	CTTCCGTGGTCAGGTGATGAACCTGCTTTGTTGAATTCCCCCTCTGTCTC	6896	S	3850497	XP_001474752.1	XM_001474702.1	scl27764.24_495	RefSeq	XM_001474702.1	Mus musculus	LOC100044124		LOC100044124	ILMN_328532		1.21566	1.15709	0.704334	1.07493	0.861303	1.19028	1.21064	1.22032	1.23932	1.17946	0.996499	1.15207	1.09747	1.07425	0.0125683	2	1.43505	4.2651e-06	3.73451e-05	1.94644
NM_145486.4		17qB1	Mus musculus membrane-associated ring finger (C3HC4) 2 (March2), mRNA.	224703	146149243	2-Mar	scl0224703.1_41-S-2	membrane [goid 16020] [evidence IEA]; integral to membrane [goid 16021] [evidence IEA]	zinc ion binding [goid 8270] [evidence IEA]; metal ion binding [goid 46872] [evidence IEA]; protein binding [goid 5515] [evidence IEA]		1			ILMN_2618329	AATCAGAAAGTCCGCCTGAAGATTCGGGAAGCAGATGGCTCCGAGGATCC	808	S	3290068	NP_663461.2	NM_145486.4	NM_145486.2	RefSeq	NM_145486.4	Mus musculus	2-Mar	MGC7259; 9530046H09Rik	2-Mar	ILMN_211667		1.25195	1.49882	1.00454	1.01293	0.778059	1.10603	1.57679	1.65718	1.2729	1.42069	1.39978	1.31557	1.34127	1.20598	0.0113675	2	1.43381	0.00047113	0.00270175	1.89958
NM_009758.4	14	14qB	Mus musculus bone morphogenetic protein receptor, type 1A (Bmpr1a), mRNA.	12166	133891829	BMPR1A	scl012166.1_8-S-4	membrane [goid 16020] [evidence IEA]	kinase activity [goid 16301] [evidence IEA]; transferase activity [goid 16740] [evidence IEA]; receptor signaling protein serine/threonine kinase activity [goid 4702] [evidence IEA]; transmembrane receptor protein serine/threonine kinase activity [goid 46	transmembrane receptor protein serine/threonine kinase signaling pathway [goid 7178] [evidence IEA]; cartilage development [goid 51216] [evidence IMP]; dorsal/ventral pattern formation [goid 9953] [evidence IGI]; ectoderm development [goid 7398] [evidence	1	-	35227785-35227834	ILMN_2653312	GCTAATGTCAGAATGTTGGGCCCATAATCCAGCCTCCAGACTCACAGCTT	1900	S	2190193	NP_033888.2	NM_009758.4	NM_009758.3	RefSeq	NM_009758.4	Mus musculus	Bmpr1a	BMPR-IA; Bmpr; AU045487; 1110037I22Rik; ALK3	BMPR1A	ILMN_214905		0.249387	0.449621	-0.195305	-0.106193	-0.248531	0.171726	0.346641	0.411378	0.353066	0.449414	0.210368	0.311767	0.332401	0.142533	0.00969028	2	1.43273	0	0	2.61334
NM_144833.2	12	12qD1	Mus musculus zinc finger protein 410 (Zfp410), mRNA.	52708	142362668	ZFP410	scl0002367.1_17-S-1	nucleus [goid 5634] [evidence IEA]; intracellular [goid 5622] [evidence IEA]	DNA binding [goid 3677] [evidence IEA]; zinc ion binding [goid 8270] [evidence IEA]; metal ion binding [goid 46872] [evidence IEA]; nucleic acid binding [goid 3676] [evidence IEA]	transcription [goid 6350] [evidence IEA]; regulation of transcription, DNA-dependent [goid 6355] [evidence IEA]	1	+	85679626-85679675	ILMN_1259006	CGCTTCAGTTCCCAATAAAAACCTGGTGTCTATGAATTCCCAGTCCAGCC	1356	S	5270541	NP_659082.1	NM_144833.2	scl42980.15_419	RefSeq	NM_144833.2	Mus musculus	Zfp410	Apa1; MGC38535; D12Ertd748e	ZFP410	ILMN_231991		0.310402	0.490648	0.073559	0.00484294	0.00669015	0.200687	0.428258	0.515328	0.562974	0.379206	0.215627	0.551716	0.352658	0.270741	0.0140924	2	1.43235	0	0	2.43837
NM_027782.1	14	14qA1	Mus musculus potassium channel tetramerisation domain containing 6 (Kctd6), mRNA.	71393	29789206	KCTD6	scl46638.4_82-S-2		ion channel activity [goid 5216] [evidence IEA]		1	+	9055413-9055462	ILMN_2716236	CTCACGTTTTGGGACATGGAAGAGACTGTTGTTGGGTTTTAGTGTGGGCC	986	S	4070435	NP_082058.1	NM_027782.1	NM_027782.1	RefSeq	NM_027782.1	Mus musculus	Kctd6	AU044285; 5430433B02Rik	KCTD6	ILMN_219998		1.12083	1.08925	0.973559	0.901298	0.81519	1.07455	1.32521	1.3122	1.2831	1.17789	1.14188	1.30276	1.38761	1.1326	0.0196825	2	1.43225	5.88743e-07	5.89293e-06	1.87894
NM_019879.2	6	6qC1	Mus musculus succinate-CoA ligase, GDP-forming, alpha subunit (Suclg1), mRNA.	56451	142384185	SUCLG1	scl0001102.1_1-S-1	mitochondrion [goid 5739] [evidence IDA]; mitochondrial inner membrane [goid 5743] [evidence IDA]	ligase activity [goid 16874] [evidence IEA]; GTP binding [goid 5525] [evidence IEA]; succinate-CoA ligase (GDP-forming) activity [goid 4776] [evidence IEA]; nucleotide binding [goid 166] [evidence IEA]; catalytic activity [goid 3824] [evidence IEA]	tricarboxylic acid cycle [goid 6099] [evidence IEA]	1	+	73206166-73206215	ILMN_1216493	GCAACAGAATGGGATACGACACGGGTCTTACACAGCCTCTCGGAAACATA	83	S	5290270	NP_063932.1	NM_019879.2	NM_019879.1	RefSeq	NM_019879.2	Mus musculus	Suclg1	Sucla1; 1500000I01Rik	SUCLG1	ILMN_217480		1.54162	1.71155	1.32878	1.52946	1.28475	1.42228	1.67058	1.79833	1.64033	1.68198	1.83227	1.6455	1.62174	1.55173	0.00500353	2	1.4308	0	0	1.58475
NM_133732.2	9	9qA2	Mus musculus RIKEN cDNA 4931406C07 gene (4931406C07Rik), mRNA.	70984	118130919	4931406C07RIK	scl36203.11_30-S-2	nucleus [goid 5634] [evidence IEA]	zinc ion binding [goid 8270] [evidence IEA]; metal ion binding [goid 46872] [evidence IEA]; hydrolase activity [goid 16787] [evidence IEA]		1	-	15087899-15087948	ILMN_2612325	CCCAATGGCAATAAGATGTGGGTCTAGGAACTCTTTAGAACTAAGCCCTA	2396	S	3710438	NP_598493.1	NM_133732.2	scl36203.11_30	RefSeq	NM_133732.2	Mus musculus	4931406C07Rik		4931406C07RIK	ILMN_211081		1.43106	1.5217	0.981269	1.16256	0.994949	1.16951	1.48222	1.5885	1.38294	1.4986	1.41134	1.35186	1.51397	1.28817	0.00729449	2	1.4293	0	0	1.78812
NM_172913.2	8	8qC4	Mus musculus TOX high mobility group box family member 3 (Tox3), mRNA.	244579	142343779	TOX3	scl34505.6_160-S-2	nucleus [goid 5634] [evidence IEA]; chromatin [goid 785] [evidence IEA]	DNA binding [goid 3677] [evidence IEA]	regulation of transcription, DNA-dependent [goid 6355] [evidence IEA]	1	-	92771137-92771186	ILMN_2434900	GAGGCTTTAACGTAAACACTGGTGACATAAACCATTCATTGCTACCTTGC	3017	S	730451	NP_766501.1	NM_172913.2	NM_172913.1	RefSeq	NM_172913.2	Mus musculus	Tox3	BC052044; Tnrc9; C230068E13; CAGF9	TOX3	ILMN_186363		0.544252	0.554461	0.376659	0.750547	0.619963	0.72761	0.998448	1.02663	0.839772	0.965797	0.879541	1.05699	0.970982	0.776476	0.0173602	2	1.42684	0.0057833	0.0236688	2.12179
NM_028722.1	11	11qD	Mus musculus RIKEN cDNA 4121402D02 gene (4121402D02Rik), mRNA.	74026	21311987	4121402D02RIK	scl0074026.1_154-S-1				1	+	98667511-98667560	ILMN_1244356	GGATTCCTTAGTGGGGCTTGATCCTATTAGCCAAACTTTTGGTGGTGAGG	2931	S	2470017	NP_082998.1	NM_028722.1	NM_028722.1	RefSeq	NM_028722.1	Mus musculus	4121402D02Rik	Msl-1; AA682082; 4930463F05Rik; 2810017F12Rik	4121402D02RIK	ILMN_210984		1.73006	1.80162	1.27742	1.45081	1.28698	1.55047	1.59115	1.66787	1.57851	1.54263	1.46462	1.65541	1.48028	1.50657	0.039625	2	1.42319	0	0	1.57818
NM_021284.4	6	6qG3	Mus musculus v-Ki-ras2 Kirsten rat sarcoma viral oncogene homolog (Kras), mRNA.	16653	142374722	KRAS	scl016653.1_47-S-3	membrane fraction [goid 5624] [evidence IDA]; membrane [goid 16020] [evidence IEA]; intracellular [goid 5622] [evidence IEA]	GTPase activity [goid 3924] [evidence TAS]; nucleotide binding [goid 166] [evidence IEA]; GTP binding [goid 5525] [evidence IEA]; protein binding [goid 5515] [evidence IPI]	small GTPase mediated signal transduction [goid 7264] [evidence IEA]; striated muscle cell differentiation [goid 51146] [evidence IGI]; Ras protein signal transduction [goid 7265] [evidence TAS]	1	-	145168631-145168680	ILMN_2773211	CGCGTCCAGCGTGTCCTAGACTTTATCATCTTTCAGAGGCGTAGGCAGAC	1208	S	2060170	NP_067259.3	NM_021284.4	scl016653.1_47	RefSeq	NM_021284.4	Mus musculus	Kras	Ki-ras; MGC7141; p21B; K-ras; ras; Kras-2; Kras2; AI929937	KRAS	ILMN_243564		0.62878	0.772128	0.59351	0.747855	0.474105	0.351156	0.880169	0.993942	0.883671	0.858866	0.803397	1.06222	1.03479	0.745966	0.039522	2	1.42205	4.3353e-05	0.000315228	2.07027
NM_172120.3	13	13qA2	Mus musculus vacuolar protein sorting 41 (yeast) (Vps41), mRNA.	218035	141801712	VPS41	scl45036.29.1_11-S-2	early endosome [goid 5769] [evidence IDA]; microtubule [goid 5874] [evidence IDA]; late endosome [goid 5770] [evidence IDA]; coated pit [goid 5905] [evidence IEA]	zinc ion binding [goid 8270] [evidence IEA]; metal ion binding [goid 46872] [evidence IEA]; microtubule binding [goid 8017] [evidence IDA]; protein binding [goid 5515] [evidence IPI]		1	+	18958081-18958130	ILMN_1257378	TGCCCACCCTTTGCCACTCTCCACTGAGTGACTGCTGGACCACAGCAGCT	2591	S	4730471	NP_742118.2	NM_172120.3	NM_172120.2	RefSeq	NM_172120.3	Mus musculus	Vps41	Vam2; mVam2; AI317346; MGC159002	VPS41	ILMN_184319		0.259783	0.335888	0.35495	0.15027	0.147199	0.408814	0.608334	0.643669	0.748546	0.826593	0.602156	0.720012	0.762684	0.476275	0.00525506	2	1.42187	4.05592e-06	3.5704e-05	2.27801
NM_057171.1	17	17qB1	Mus musculus HLA-B-associated transcript 3 (Bat3), mRNA.	224727	33147081	BAT3	scl00224727.2_315-S-6	cytoplasm [goid 5737] [evidence ISS]	protein binding [goid 5515] [evidence ISS]	protein modification [goid 6464] [evidence IEA]	1	+	35284100-35284149	ILMN_2736975	CCAAAAACGACTGCAGGAAGATCCCAACTACAGCCCCCAGCGCTTCCCTA	3627	S	1990594	NP_476512.1	NM_057171.1	scl50788.25.1_56	RefSeq	NM_057171.1	Mus musculus	Bat3	2410045D21Rik; G3; AA408914; Scythe; BAG6; D17H6S52E	BAT3	ILMN_260674		1.03349	1.11454	1.25351	1.20748	1.13235	1.2953	1.27632	1.30527	1.60781	1.41914	1.32723	1.46189	1.27011	1.28655	0.0273249	2	1.4218	0.00031166	0.00186367	1.61193
NM_025793.2	11	11qE2	Mus musculus Wdr45 like (Wdr45l), mRNA.	66840	142353575	WDR45L	scl066840.3_20-S-1		molecular_function [goid 3674] [evidence ND ]		1	-	121215597-121215607:121215608-121215646	ILMN_1242852	TATGCGGTGCTGAGGAGCCACAGTCCCTACGACGGCGCCATGAACCTCCT	77	S	4760358	NP_080069.2	NM_025793.2	NM_025793.1	RefSeq	NM_025793.2	Mus musculus	Wdr45l	AA408735; 0610008N23Rik; D16Bwg0193e	WDR45L	ILMN_212583		0.251682	0.208678	-0.258498	0.0461834	0.0706867	0.358359	0.386273	0.391355	0.497349	0.462865	0.388166	0.392084	0.350666	0.248295	0.0256093	2	1.42135	0.00182715	0.00881623	2.53927
NM_175002.2		11qB2	Mus musculus cDNA sequence BC025076 (BC025076), mRNA.	216829	147904949	BC025076	scl0216829.1_190-S-3				1			ILMN_2607759	CCAGCGTCCGGATTCAACCCATTCTTCAAACCTCAGCGCGTCATCTTCTG	654	S	6040408	NP_778167.1	NM_175002.2	scl0216829.1_190	RefSeq	NM_175002.2	Mus musculus	BC025076	AI852046; MGC36859	BC025076	ILMN_317445		1.40443	1.46276	1.10491	0.997849	0.911697	1.25445	1.61741	1.70753	1.41589	1.41407	1.54071	1.34808	1.49568	1.30911	0.0224001	2	1.4207	0.0002625	0.00159529	1.76167
NM_027268.2	6	6qB3	Mus musculus secernin 1 (Scrn1), mRNA.	69938	142375297	SCRN1	scl0069938.1_155-S-1		molecular_function [goid 3674] [evidence ND ]; dipeptidase activity [goid 16805] [evidence IEA]	exocytosis [goid 6887] [evidence ISS]	1	-	54458992-54459041	ILMN_1240987	GTAACGCGATCCCATTTGCCTCTTGCTCCATTGTGTGATAAGCTATGGGC	1545	S	6040025	NP_081544.1	NM_027268.2	scl28979.1_118	RefSeq	NM_027268.2	Mus musculus	Scrn1	AI852905; SES1; mKIAA0193; KIAA0193; 6330535A03Rik; 2810019K23Rik	SCRN1	ILMN_224946		0.33409	0.351228	0.235593	0.0509649	0.107463	0.346247	0.520438	0.839743	0.639702	0.725588	0.366031	0.685902	0.466015	0.375245	0.0152108	2	1.42021	5.44231e-13	1.03919e-11	2.31605
NM_010799.1	19	19qC1	Mus musculus multiple inositol polyphosphate histidine phosphatase 1 (Minpp1), mRNA.	17330	6754697	MINPP1	scl000421.1_2-S-8	endoplasmic reticulum [goid 5783] [evidence IEA]	hydrolase activity [goid 16787] [evidence IEA]; multiple inositol-polyphosphate phosphatase activity [goid 4446] [evidence IEA]		1	+	32568376-32568425	ILMN_2735925	CTTTTTTCACCTGTTCATTTGACCTGGCAATTAAAGGTGTCCATTCTCCC	1005	S	870301	NP_034929.1	NM_010799.1	NM_010799.1	RefSeq	NM_010799.1	Mus musculus	Minpp1	AA408516	MINPP1	ILMN_210498		0.233571	0.403978	0.131161	0.230892	0.143393	0.286997	0.141933	0.429638	0.702591	0.585044	0.487346	0.550284	0.474812	0.338298	0.0304674	2	1.41728	1.52597e-10	2.36218e-09	2.30609
NM_010688.4		11qD	Mus musculus LIM and SH3 protein 1 (Lasp1), mRNA.	16796	146134419	LASP1	scl0016796.1_77-S-1	cytoskeleton [goid 5856] [evidence IEA]; cortical actin cytoskeleton [goid 30864] [evidence ISS]; focal adhesion [goid 5925] [evidence IDA]; cytoplasm [goid 5737] [evidence IDA]	actin filament binding [goid 51015] [evidence IDA]; zinc ion binding [goid 8270] [evidence IEA]; metal ion binding [goid 46872] [evidence IEA]; actin binding [goid 3779] [evidence IEA]; protein binding [goid 5515] [evidence IPI]; ion transporter activity	ion transport [goid 6811] [evidence ISS]; transport [goid 6810] [evidence IEA]; cortical cytoskeleton organization and biogenesis [goid 30865] [evidence ISS]	1			ILMN_1246167	CCAGGGGGTCGGTATTAAGGCCTCGTGCTGACCTTTGCCCTAGTCCATCT	1530	S	1690528	NP_034818.1	NM_010688.4	NM_010688.2	RefSeq	NM_010688.4	Mus musculus	Lasp1	SH3P6; Def-4; AA408629	LASP1	ILMN_209547		0.187849	0.214077	0.0717838	-0.0155623	0.0476003	0.413391	0.33737	0.418673	0.609165	0.638365	0.257134	0.508882	0.398289	0.28159	0.0408442	2	1.41316	0	0	2.35404
NM_024205.1	12	12qC3	Mus musculus RIKEN cDNA 1200003C05 gene (1200003C05Rik), mRNA.	104771	21312773	1200003C05RIK	scl0002329.1_2-S-1				1	+	73190304-73190353	ILMN_1223051	GTCGATATTCAACCAGCATGCCTTGGACTCTACTGTGGGAAGACCCTATT	64	S	7000593	NP_077167.1	NM_024205.1	NM_024205.1	RefSeq	NM_024205.1	Mus musculus	1200003C05Rik	AI256468; Jamp	1200003C05RIK	ILMN_219167		1.31872	1.48988	0.997581	1.13419	0.832194	1.23914	1.65123	1.68518	1.32147	1.42325	1.6223	1.26636	1.43715	1.28203	0.00217743	2	1.41016	1.37058e-05	0.000109847	1.78688
XM_001003154.1			PREDICTED: Mus musculus similar to Glucose phosphate isomerase 1, transcript variant 2 (LOC676974), mRNA.	676974	94380202	LOC676974	scl0014751.2_19-S-3				1			ILMN_2648100	TGGGACCCACATTGCCAAAACACTGGCCAGCTTGTCCCCTGAGACTTCCC	679	S	1450452	XP_001003154.1	XM_001003154.1	scl31485.22_238	RefSeq	XM_001003154.1	Mus musculus	LOC676974		LOC676974	ILMN_259946		0.642343	0.897401	0.844668	0.445588	0.460225	0.751041	0.940199	1.06977	1.07716	1.05273	1.05874	1.08521	1.06262	0.83678	0.0243851	2	1.40977	0.0257502	0.0808829	2.02124
NM_011828					31542964	HS2ST1	scl21426.8_443-S-2				1			ILMN_2777202	GTCACACAGTCCCTAACATCCGCTGCTTCTGGCCTCCTGAGCATTGGATT	4428	S	3170088			scl21426.8_443	MEEBO	scl21426.8_443	Mus musculus	Hs2st1		HS2ST1	ILMN_224239		1.03152	0.953403	0.445514	0.83537	0.757512	0.874707	1.03854	1.01192	1.05652	1.14428	1.03528	1.00484	1.01397	0.909377	0.0199643	2	1.40938	0.00664493	0.0266544	2.02327
XM_001476670.1		17qC	PREDICTED: Mus musculus tau tubulin kinase 1 (Ttbk1), mRNA.	106763	149269323	TTBK1	scl49868.1.1_330-S-1				1			ILMN_2776095	CGGGTCTCAGAAGGGAAGTAGCCATCACACCATTAAAAAGCCTGTGGACC	6851	S	7100452	XP_001476720.1	XM_001476670.1	scl49868.1.1_330	RefSeq	XM_001476670.1	Mus musculus	Ttbk1		TTBK1	ILMN_315821		0.469538	0.576747	0.235216	0.0826489	0.0705836	0.379134	0.850494	0.836159	0.623502	0.68158	0.583464	0.654838	0.601112	0.455053	0.0251271	2	1.40787	6.50842e-09	8.43725e-08	2.29246
NM_153516.2	6	6qF1	Mus musculus BCL2-like 13 (apoptosis facilitator) (Bcl2l13), mRNA.	94044	77404368	BCL2L13	scl29560.8_88-S-1	membrane [goid 16020] [evidence IEA]; mitochondrion [goid 5739] [evidence ISS]; integral to membrane [goid 16021] [evidence ISS]	caspase activator activity [goid 8656] [evidence ISS]	induction of apoptosis [goid 6917] [evidence ISS]; caspase activation [goid 6919] [evidence ISS]	1	+	120838560-120838609	ILMN_1241307	AGTGTCATCCTTTGGCTTACAGAATCAGTTGGGCCATAACCCTTATTCAG	2633	S	3170593	NP_705736.1	NM_153516.2	scl29560.8_88	RefSeq	NM_153516.2	Mus musculus	Bcl2l13	Mil-1; MGC38758; BCL-RAMBO; E430016C20Rik; Mil1	BCL2L13	ILMN_208875		1.00074	1.16924	0.892361	0.75947	0.669106	0.857969	1.42036	1.45959	1.17598	1.29312	1.39117	1.18332	1.19958	1.05501	0.00543047	2	1.40627	0.00035464	0.00209373	1.88065
NM_016979.1	X	XqA7.3	Mus musculus protein kinase, X-linked (Prkx), mRNA.	19108	23956079	PRKX	scl0019108.2_16-S-1		kinase activity [goid 16301] [evidence IEA]; ATP binding [goid 5524] [evidence IEA]; transferase activity [goid 16740] [evidence IEA]; protein serine/threonine kinase activity [goid 4674] [evidence ISS]; nucleotide binding [goid 166] [evidence IEA]		1	-	75007679-75007728	ILMN_1238289	GGGAAATATGTCCTGTTCTTAACTCTGAGTCCAGGGAGAGTTGTGCACCC	2849	S	2810026	NP_058675.1	NM_016979.1	NM_016979.1	RefSeq	NM_016979.1	Mus musculus	Prkx	Pkare; PKX1	PRKX	ILMN_209259		1.11908	1.25119	0.594568	1.01829	0.9132	1.10877	1.16741	1.1708	1.21239	1.1629	1.13343	1.09885	1.13318	1.04992	0.0212218	2	1.40451	0.0175325	0.0593328	1.89395
NM_026194.3	4	4qA3	Mus musculus RIKEN cDNA 1810074P20 gene (1810074P20Rik), mRNA.	67490	142376271	1810074P20RIK	scl24492.20.1_105-S-1				1	-	25178490-25178539	ILMN_1238246	CGCACCTGGAAGGTGTGTCCCACAGATCATCGCGTTTCTTCACAGCAAAA	2119	S	5860112	NP_080470.1	NM_026194.3	NM_026194.2	RefSeq	NM_026194.3	Mus musculus	1810074P20Rik	mKIAA0776; AI429228	1810074P20RIK	ILMN_213616		0.610337	0.702159	0.448968	0.477066	0.449373	0.634895	0.842189	0.904285	0.830248	0.933706	0.705256	0.944536	1.02767	0.697053	0.0132615	2	1.40323	1.73195e-14	3.69397e-13	2.06594
NM_026197.3		11qB5	Mus musculus methyltransferase 10 domain containing (Mett10d), mRNA.	67493	146135041	METT10D	scl41280.17_8-S-3		transferase activity [goid 16740] [evidence IEA]; methyltransferase activity [goid 8168] [evidence IEA]		1			ILMN_2752076	CCCAGAAAGGAGCTAGCCTGTTGATAGGTGACGAGAGTGTCAGGGAGAGT	2413	S	3780373	NP_080473.1	NM_026197.3	NM_026197.1	RefSeq	NM_026197.3	Mus musculus	Mett10d	A830095F14Rik; AI846133; 2610100D03Rik; 2810013M15Rik; RP23-174M12.2	METT10D	ILMN_222596		0.589689	0.867333	0.685042	0.660638	0.37911	0.652067	0.785572	0.95991	0.898189	0.996231	0.618829	1.03304	0.83871	0.714089	0.0442048	2	1.40116	0.00950194	0.0360106	2.04387
NM_133922.2	6	6qB2.3	Mus musculus KRAB-A domain containing 1 (Krba1), mRNA.	77827	46048306	KRBA1	scl0077827.2_271-S-3	intracellular [goid 5622] [evidence IEA]	nucleic acid binding [goid 3676] [evidence IEA]	regulation of transcription, DNA-dependent [goid 6355] [evidence IEA]	1	+	48366793-48366842	ILMN_2752234	GTCTGTCTAGAGTGAATACTTCACAGATCTCATTTAGGGAGAGCCTGGTC	3864	S	840270	NP_598683.2	NM_133922.2	scl30091.17_420	RefSeq	NM_133922.2	Mus musculus	Krba1	AI448780; A930040G15Rik	KRBA1	ILMN_253546		0.354346	0.457405	0.0639958	0.326673	0.180878	0.400632	0.508299	0.670784	0.566206	0.636458	0.596285	0.645747	0.374539	0.40176	0.0038563	2	1.39903	7.90212e-12	1.37549e-10	2.27959
NM_001005740.1	13	13qA4	Mus musculus phosphatase and actin regulator 1 (Phactr1), transcript variant 2, mRNA.	218194	54144634	PHACTR1	scl44848.19_46-S-3		protein phosphatase inhibitor activity [goid 4864] [evidence IEA]; actin binding [goid 3779] [evidence IEA]		1	+	43233690-43233739	ILMN_2596560	CCGCGCCCTCCCGGGTTCTAACTTAACAGATGACGGCCGTATGAAGAAGA	5102	S	3190176	NP_001005740.1	NM_001005740.1	scl44848.19_46	RefSeq	NM_001005740.1	Mus musculus	Phactr1	9630030F18Rik; Rpel1	PHACTR1	ILMN_242055		-0.0463901	-0.0646048	-0.182855	-0.406092	-0.279852	0.0602207	0.413302	0.490965	0.346417	0.329033	0.154263	0.252296	0.21592	0.0527229	0.0283855	2	1.39756	3.9968e-15	8.91063e-14	2.50197
NM_028127.3	12	12qC2-qC3	Mus musculus FERM domain containing 6 (Frmd6), mRNA.	319710	34328509	FRMD6	scl0319710.13_85-S-1	cytoskeleton [goid 5856] [evidence IEA]	binding [goid 5488] [evidence IEA]		1	+	72002920-72002969	ILMN_1224860	AGTAAAAGGAGGAAAGTATAAAGCCGTCACTCACGCTGCACTTGCTAGCG	4361	S	4670019	NP_082403.2	NM_028127.3	scl43138.14.1_290	RefSeq	NM_028127.3	Mus musculus	Frmd6	2610019M19Rik; 4930488L10Rik; AW212977	FRMD6	ILMN_253678		0.554875	0.616951	0.466306	0.473333	0.580995	0.500914	0.655145	0.690343	0.967802	0.841382	0.82735	0.927865	0.777219	0.67318	0.00118725	2	1.39679	2.83418e-12	5.08808e-11	1.99976
XM_001473131.1	13	13qA5	PREDICTED: Mus musculus RIKEN cDNA 5033430I15 gene (5033430I15Rik), mRNA.	76000	149264201	5033430I15RIK	scl44824.2.224_179-S-2				1	+	46061658-46061707	ILMN_2593994	GATCCCTTGGTCTCGCTGGAAGCCACTACTATTTATTGACTCTAAGCCGG	510	S	1690427	XP_001473181.1	XM_001473131.1	scl44824.2.224_179	RefSeq	XM_001473131.1	Mus musculus	5033430I15Rik		5033430I15RIK	ILMN_314369		0.626099	0.536698	0.514371	0.41757	0.379948	0.51568	1.10872	1.13195	0.891478	0.829312	1.01264	0.873972	0.859385	0.719986	0.00227808	2	1.39627	1.30813e-10	2.03907e-09	2.05342
XM_924798.2		8qE1	PREDICTED: Mus musculus RIKEN cDNA 4933407C03 gene, transcript variant 5 (4933407C03Rik), mRNA.	74440	94384384	4933407C03RIK	scl074440.16_72-S-3				1			ILMN_2624451	GCGCCGAGCACCTCATCAAACTGCCTTCCCTCAAGCAGCTCAATCTGTGG	2043	S	6370543	XP_929891.2	XM_924798.2	scl074440.16_72	RefSeq	XM_924798.2	Mus musculus	4933407C03Rik		4933407C03RIK	ILMN_261593		0.28379	0.370451	0.123199	0.410974	0.23266	0.315059	0.66585	0.588854	0.643765	0.59824	0.583238	0.659535	0.373186	0.429125	0.0106164	2	1.39597	0	0	2.2333
NM_173016.3	8	8qE1	Mus musculus expressed sequence AI427515 (AI427515), mRNA.	270097	118129925	AI427515	scl33299.10_656-S-1		oxidoreductase activity [goid 16491] [evidence IEA]		1	+	116897837-116897886	ILMN_1226356	GGTCGAGCTTTACTAGAACGAACCGAACATCGTCTAATGTGTCTGTGGCT	3522	S	3140463	NP_766604.2	NM_173016.3	scl33299.10_656	RefSeq	NM_173016.3	Mus musculus	AI427515	9430073I07; mKIAA1576	AI427515	ILMN_223744		1.00827	1.09793	0.654576	0.735021	0.663531	0.80337	1.36181	1.40924	1.05184	1.05117	1.12838	1.07247	1.04249	0.952176	0.0162088	2	1.39474	0	0	1.90038
NM_146145.2	4	4qC6	Mus musculus Janus kinase 1 (Jak1), mRNA.	16451	111607495	JAK1	scl25228.16_571-S-5	integral to membrane [goid 16021] [evidence IEA]; cytoskeleton [goid 5856] [evidence IEA]; membrane [goid 16020] [evidence IEA]	kinase activity [goid 16301] [evidence IEA]; transferase activity [goid 16740] [evidence IEA]; protein-tyrosine kinase activity [goid 4713] [evidence IDA]; nucleotide binding [goid 166] [evidence IEA]; ATP binding [goid 5524] [evidence IEA]; Janus kinase	intracellular signaling cascade [goid 7242] [evidence IEA]; peptidyl-tyrosine phosphorylation [goid 18108] [evidence IDA]; protein amino acid phosphorylation [goid 6468] [evidence IEA]	1	-	100824720-100824769	ILMN_1213278	TAGAGACACTTCACATTCCATGTGGGTCCTCCACTATGCCAGCCTGTGCC	5108	S	5860048	NP_666257.2	NM_146145.2	NM_183024.1	RefSeq	NM_146145.2	Mus musculus	Jak1	AA960307; MGC37919; C130039L05Rik	JAK1	ILMN_218859		1.20586	1.30224	0.975908	1.13922	1.04008	1.37365	1.27895	1.40331	1.31386	1.40757	1.12627	1.40817	1.23602	1.2098	0.0385096	2	1.39359	6.03903e-10	8.7486e-09	1.66429
NM_007943.2	4	4qC7	Mus musculus epidermal growth factor receptor pathway substrate 15 (Eps15), mRNA.	13858	142375587	EPS15	scl0013858.2_190-S-1		receptor activity [goid 4872] [evidence IEA]; calcium ion binding [goid 5509] [evidence IEA]; protein binding [goid 5515] [evidence IPI]		1	+	109058089-109058138	ILMN_1228338	CAGCAGTACAGTGCTCTCTGGAACACTGAAGCTATTTACCATGTGCATCA	2822	S	4200215	NP_031969.1	NM_007943.2	scl25131.24_224	RefSeq	NM_007943.2	Mus musculus	Eps15	2410112D09Rik	EPS15	ILMN_248027		0.887495	1.01773	0.658589	0.833887	0.658687	0.881539	0.906445	1.0524	1.09458	1.20412	0.94648	1.02371	1.0668	0.895821	0.00148418	2	1.39348	0	0	1.88815
NM_029654.4	12	12qE	Mus musculus ATG2 autophagy related 2 homolog B (S. cerevisiae) (Atg2b), mRNA.	76559	118197273	ATG2B	scl076559.1_202-S-6				1	-	106854482-106854531	ILMN_2652518	GTTAAGGACTTAGTGCAGCCCGTTAGTGTCAAGGGCATTGGAAGTGGGCT	7390	S	1170022	NP_083930.5	NM_029654.4	scl076559.1_202	RefSeq	NM_029654.4	Mus musculus	Atg2b	C630028L02Rik; KIAA4067; 2410024A21Rik; AI503411; AI047755; AW558123; mKIAA4067; C030004M05Rik	ATG2B	ILMN_214839		0.798901	0.709927	0.670991	0.541712	0.650549	0.569679	1.0021	1.05885	1.05798	1.04933	1.00492	1.06445	0.914933	0.827621	0.00343528	2	1.39141	0	0	1.88783
NM_008394.2	14	14qC3	Mus musculus interferon dependent positive acting transcription factor 3 gamma (Isgf3g), mRNA.	16391	31982244	ISGF3G	scl016391.8_62-S-1	transcription factor complex [goid 5667] [evidence IEA]; nucleus [goid 5634] [evidence IEA]	transcription factor activity [goid 3700] [evidence IEA]; DNA binding [goid 3677] [evidence IEA]; protein binding [goid 5515] [evidence IPI]	immune response [goid 6955] [evidence IEA]; transcription [goid 6350] [evidence IEA]; regulation of transcription, DNA-dependent [goid 6355] [evidence IEA]	1	+	56228158-56228207	ILMN_1233461	GGAAAGTTCCAAAGGGTGTGATCTCAGAGGGAATTGTATGCTCCTCCCAG	1634	S	7100142	NP_032420.1	NM_008394.2	NM_008394.2	RefSeq	NM_008394.2	Mus musculus	Isgf3g	Irf-9; p48	ISGF3G	ILMN_213365		0.760504	0.930137	0.288499	0.448869	0.279869	0.501784	0.968846	1.11737	0.772606	0.795175	0.571169	0.697907	0.867241	0.615729	0.0453025	2	1.38919	0	0	2.12653
NM_198160.1	10	10qD3	Mus musculus SWI/SNF related, matrix associated, actin dependent regulator of chromatin, subfamily c, member 2 (Smarcc2), mRNA.	68094	37718971	SMARCC2	scl068094.2_112-S-6	nucleus [goid 5634] [evidence IEA]; chromatin [goid 785] [evidence IEA]	chromatin binding [goid 3682] [evidence IEA]; DNA binding [goid 3677] [evidence IEA]	regulation of transcription [goid 45449] [evidence IEA]; chromatin modification [goid 16568] [evidence IEA]; regulation of transcription, DNA-dependent [goid 6355] [evidence IEA]; transcription [goid 6350] [evidence IEA]; chromatin assembly or disassembly	1	+	127926956-127927005	ILMN_2598571	AGTTCCCCAAATGAGGACAAAGATTTGGGAGCAGTGCAGCGTGCCTCTGC	4261	S	130368	NP_937803.1	NM_198160.1	NM_198160.1	RefSeq	NM_198160.1	Mus musculus	Smarcc2	5930405J04Rik	SMARCC2	ILMN_209725		0.691012	0.819588	0.69921	0.492209	0.315215	0.778397	0.951075	1.01037	0.964887	1.00039	0.935616	0.916139	0.97011	0.771387	0.034697	2	1.38881	0.0251667	0.0794139	2.04274
NM_011278.1	5	5qB2	Mus musculus ring finger protein 4 (Rnf4), mRNA.	19822	33859619	RNF4	scl0019822.1_52-S-2	nucleus [goid 5634] [evidence IEA]	protein binding [goid 5515] [evidence IEA]; metal ion binding [goid 46872] [evidence IEA]; zinc ion binding [goid 8270] [evidence IEA]	transcription [goid 6350] [evidence IEA]; regulation of transcription, DNA-dependent [goid 6355] [evidence IEA]	1	+	34669344-34669393	ILMN_2635507	GAGCTTTGATCCTCTGGACTTTTGACCTGCTCAGTGGGTTTTGGTCAGCA	1993	S	580286	NP_035408.1	NM_011278.1	NM_011278.1	RefSeq	NM_011278.1	Mus musculus	Rnf4	AU018689	RNF4	ILMN_209890		1.06924	1.38678	1.20483	0.974183	0.992013	1.27406	1.07089	1.21399	1.48423	1.47604	1.10816	1.3865	1.08646	1.16506	0.0475458	2	1.38696	0.00400675	0.0173532	1.58848
NM_178411.2	2	2qH3	Mus musculus zinc finger protein 334 (Zfp334), mRNA.	228876	31341520	ZFP334	scl18332.5_640-S-1	nucleus [goid 5634] [evidence IEA]; intracellular [goid 5622] [evidence IEA]	zinc ion binding [goid 8270] [evidence IEA]; metal ion binding [goid 46872] [evidence IEA]; nucleic acid binding [goid 3676] [evidence IEA]	regulation of transcription, DNA-dependent [goid 6355] [evidence IEA]	1	-	165213709-165213758	ILMN_1216830	GGCTGGAGGGACATTATTGGTACCCTAAGACGTACCCCATGTTTAGCAGA	1	S	2120168	NP_848498.1	NM_178411.2	NM_178411.2	RefSeq	NM_178411.2	Mus musculus	Zfp334	MGC27911; D2Ertd535e	ZFP334	ILMN_184763		0.453393	0.608057	0.455469	0.542748	0.49197	0.598855	0.624751	0.760088	0.78454	0.856856	0.623693	1.00277	0.774126	0.635232	0.0126848	2	1.38675	0.000147174	0.000950945	1.97974
NM_008212.3	3	3qG3	Mus musculus hydroxyacyl-Coenzyme A dehydrogenase (Hadh), mRNA.	15107	142347244	HADH	scl21503.2.1_16-S-1	mitochondrion [goid 5739] [evidence IDA]; mitochondrial inner membrane [goid 5743] [evidence IDA]	oxidoreductase activity [goid 16491] [evidence IEA]; 3-hydroxyacyl-CoA dehydrogenase activity [goid 3857] [evidence IEA]	lipid metabolism [goid 6629] [evidence IEA]; fatty acid metabolism [goid 6631] [evidence IEA]	1	-	130952767-130952816	ILMN_1246005	GGTGGACCAAACGGAAGACATCCTGGCAAAATCCAAGAAGGGAATTGAGG	195	S	3830465	NP_032238.2	NM_008212.3	scl015107.1_301	RefSeq	NM_008212.3	Mus musculus	Hadh	AW742602; AU019341; AA409008; Hadhsc	HADH	ILMN_208936		0.320845	0.559773	0.353585	0.0938427	0.395703	0.525188	0.731722	0.743814	0.875052	0.898931	0.779184	0.741673	0.87983	0.569662	0.0107744	2	1.3856	5.58508e-10	8.11964e-09	2.04472
XM_203393.4	11	11qB2	PREDICTED: Mus musculus proline-rich polypeptide 6, transcript variant 1 (Prr6), mRNA.	73139	94390122	PRR6	scl40101.5.1_17-S-10				1	-	62338708-62338757	ILMN_2664729	TGTGCGGAGTGTGGTCACTGAGGAGTTCAATGGCAGTGACTGGGAACGAG	722	S	3450706	XP_203393.3	XM_203393.4	scl40101.5.1_17	RefSeq	XM_203393.4	Mus musculus	Prr6		PRR6	ILMN_215880		0.706181	0.905579	0.645692	0.581511	0.46158	0.517201	1.04467	1.06435	0.983247	1.00723	0.990019	0.950172	0.820307	0.770058	0.00714305	2	1.38403	1.00312e-05	8.22442e-05	1.94739
NM_007795.1	7	7qF3	Mus musculus cardiotrophin 1 (Ctf1), mRNA.	13019	6681074	CTF1	scl32022.5_560-S-4	extracellular space [goid 5615] [evidence IEA]	cytokine activity [goid 5125] [evidence IEA]	neuron development [goid 48666] [evidence IGI]	1	+	134861539-134861588	ILMN_2678336	TTTGTAGGCAAATCCCTCCCCCTTTGAGGTCCTTCCCTTTCATACCGCCC	1185	S	2060025	NP_031821.1	NM_007795.1	NM_007795.1	RefSeq	NM_007795.1	Mus musculus	Ctf1	CT-1	CTF1	ILMN_217033		0.466878	0.564783	0.553759	0.577422	0.712091	0.777319	0.971988	1.00434	1.03238	1.05297	0.94858	1.03113	1.04401	0.811556	0.00695402	2	1.3807	4.71057e-07	4.79096e-06	1.88023
XM_131496.4					38079160	2310009E04RIK	scl25272.22.1_44-S-3				1			ILMN_2669361	GCAATCATGAATGGAAGCTGAACATACCTGTCCGTACAGACGCTGTGCCA	1782	S	7100026		XM_131496.4	scl25272.22.1_44	MEEBO	scl25272.22.1_44	Mus musculus	2310009E04Rik		2310009E04RIK	ILMN_216283		0.621465	0.751282	0.185311	0.306731	0.146537	0.270911	0.860022	0.902117	0.604738	0.606515	0.676028	0.652023	0.692104	0.501587	0.0106116	2	1.37971	0	0	2.18019
XM_916574.3		12qC2	PREDICTED: Mus musculus Son of sevenless homolog 2 (Drosophila) (Sos2), mRNA.	20663	149263185	SOS2	scl42385.21_636-S-2				1			ILMN_2645381	CCATTGTAAAGTAGCCAAAAGCCACGTTGTTTATCTACTGGTCTGTGGCC	5161	S	2060722	XP_921667.3	XM_916574.3	scl42385.21_636	RefSeq	XM_916574.3	Mus musculus	Sos2		SOS2	ILMN_258669		0.192165	0.253585	-0.134411	-0.0051465	-0.161389	0.27772	0.214989	0.314309	0.354366	0.328769	0.307783	0.362614	0.35146	0.176015	0.00581171	2	1.37889	0	0	2.38732
NM_033566.1					15808995	ARID1A	scl0093760.1_64-S-3				1			ILMN_1229829	CACCTGCTACCCTCAGGACCCCACCCTATTTGAAAAGACAAAGCTCTGCC	5915	S	2630022		NM_033566.1	scl0093760.1_64	MEEBO	scl0093760.1_64	Mus musculus	Arid1a		ARID1A	ILMN_217383		0.524892	0.533247	0.0164129	0.48455	0.339023	0.640343	0.618263	0.553422	0.703685	0.677876	0.485649	0.584561	0.367737	0.476512	0.0480061	2	1.37634	0.00667898	0.0267605	2.19881
NM_080558.3	2	2qC3	Mus musculus sperm specific antigen 2 (Ssfa2), mRNA.	70599	37620166	SSFA2	scl0070599.2_259-S-2				1	+	79502904-79502921:79510887-79510918	ILMN_2640430	CAGCAAGTCATCCGAGAGATTAAAGAGTCTATTGTTGGGGAAATTCGACG	3637	S	3870133	NP_542125.2	NM_080558.3	scl20716.18_43	RefSeq	NM_080558.3	Mus musculus	Ssfa2	mKIAA1927; CS-1; KRAP; SPAG13; CS1; 5730488C15Rik	SSFA2	ILMN_246135		0.539349	0.591547	0.421041	0.382086	0.320725	0.683934	0.893417	0.974125	0.864059	0.820072	0.749785	0.734526	0.787618	0.637654	0.0122053	2	1.37625	1.69719e-07	1.83295e-06	2.01969
NM_173863.2	7	7qD3	Mus musculus CREB regulated transcription coactivator 3 (Crtc3), mRNA.	70461	140971159	CRTC3	scl0269956.2_41-S-1				1	-	87733346-87733395	ILMN_1248891	TCATCCAGTGCATCCAGCATGGCTGATCACACCAAGCCCCAGGAGTGTGG	3232	S	3610373	NP_776288.2	NM_173863.2	NM_173863.1	RefSeq	NM_173863.2	Mus musculus	Crtc3	MGC19083; TORC3; AI429792; 6332415K15Rik; BC011210; 2610312F20Rik	CRTC3	ILMN_218336		0.0282563	0.167288	-0.363255	-0.0394576	-0.152627	-0.0216231	0.337308	0.455559	0.153341	0.0790198	0.437873	0.369368	0.217713	0.0966898	0.00408275	2	1.3758	0.000576796	0.0032346	2.44816
NM_145533.1	2	2qF1	Mus musculus spermine oxidase (Smox), mRNA.	228608	21704049	SMOX	scl0228608.7_126-S-1	nucleus [goid 5634] [evidence IEA]	oxidoreductase activity [goid 16491] [evidence IEA]; polyamine oxidase activity [goid 46592] [evidence IDA]	spermine catabolism [goid 46208] [evidence IDA]; electron transport [goid 6118] [evidence IEA]	1	+	131350642-131350691	ILMN_1247267	TCCTTGAAGAACCACTAACTCGTGACTGCTGGTCCTCGTCCCTTGCCCCC	1814	S	50019	NP_663508.1	NM_145533.1	NM_145533.1	RefSeq	NM_145533.1	Mus musculus	Smox	PAO; PAOh1; B130066H01Rik; SMO	SMOX	ILMN_209566		0.64987	0.861222	0.572203	0.284241	0.422291	0.525638	0.726399	0.867654	0.946628	0.945849	0.834396	0.873996	0.739449	0.657511	0.0239391	2	1.37564	7.07258e-07	7.02208e-06	1.94734
NM_054098.3	5	5qA1	Mus musculus STEAP family member 4 (Steap4), mRNA.	117167	118131114	STEAP4	scl26903.5_40-S-10	plasma membrane [goid 5886] [evidence ISS]; integral to membrane [goid 16021] [evidence IEA]; integral to plasma membrane [goid 5887] [evidence ISS]	oxidoreductase activity [goid 16491] [evidence IEA]; iron ion binding [goid 5506] [evidence IEA]; FAD binding [goid 50660] [evidence IEA]	fat cell differentiation [goid 45444] [evidence ISS]; electron transport [goid 6118] [evidence IEA]	1	+	7981981-7982030	ILMN_2657297	TGTACATGATATCATACATTGCTCACAATCCAGGGTTTTTTATATAAAGC	2908	S	5670619	NP_473439.2	NM_054098.3	scl0004149.1_262	RefSeq	NM_054098.3	Mus musculus	Steap4	Tiarp; 1110021O17Rik; dudulin 4; Tnfaip9; AI481214	STEAP4	ILMN_209928		-0.21368	-0.292041	-0.245121	0.00631897	-0.00666905	-0.28679	0.192001	0.117813	0.424237	0.194827	-0.0144303	0.335029	0.142578	0.0333474	0.014778	2	1.37439	7.14916e-05	0.000496648	2.38325
NM_015731.3	2	2qH3	Mus musculus ATPase, class II, type 9A (Atp9a), mRNA.	11981	118130946	ATP9A	scl011981.2_30-S-1	membrane [goid 16020] [evidence IEA]	ATPase activity, coupled to transmembrane movement of ions, phosphorylative mechanism [goid 15662] [evidence IEA]; ATPase activity [goid 16887] [evidence IEA]; hydrolase activity [goid 16787] [evidence IEA]; nucleotide binding [goid 166] [evidence IEA]; m	metabolism [goid 8152] [evidence IEA]; cation transport [goid 6812] [evidence IEA]	1	-	168460277-168460326	ILMN_1255220	TCAAGTACCTGCGGAGACGGTTCTCCCCACCCAGCTACTCGAAGCTCACT	3140	S	5390280	NP_056546.2	NM_015731.3	scl18294.24.1_12	RefSeq	NM_015731.3	Mus musculus	Atp9a	mKIAA0611; IIa	ATP9A	ILMN_212720		0.459737	0.658307	0.495365	0.23803	0.249029	0.418059	0.779307	0.93857	0.797492	0.89521	0.63275	0.815218	0.670627	0.555562	0.0092969	2	1.37344	0.000438362	0.00252916	2.04679
NM_011586.2	11	11qB5	Mus musculus myosin XVIIIa (Myo18a), mRNA.	360013	118130118	MYO18A	scl41225.47_412-S-2	myosin [goid 16459] [evidence IEA]; cytoskeleton [goid 5856] [evidence IDA]	molecular_function [goid 3674] [evidence ND ]; nucleotide binding [goid 166] [evidence IEA]; ATP binding [goid 5524] [evidence IEA]; motor activity [goid 3774] [evidence IEA]; protein binding [goid 5515] [evidence IEA]		1	+	77679337-77679386	ILMN_2724235	TGGATCTGGGGGCCCCAAGGCAGTACCTGGTGCTGGACCTGTTTGCCATC	7159	S	1230333	NP_035716.1	NM_011586.2	scl41225.47_412	RefSeq	NM_011586.2	Mus musculus	Myo18a	MyoPDZ; MysPDZ	MYO18A	ILMN_220600		0.614616	0.900656	0.485642	0.650102	0.526539	0.642331	1.01679	1.09485	0.929442	1.00436	0.875468	0.901178	0.798273	0.744038	0.00140408	2	1.3733	0	0	1.92922
NM_008001.3	X	XqF3	Mus musculus FYVE, RhoGEF and PH domain containing 1 (Fgd1), mRNA.	14163	118131060	FGD1	scl54559.16.1_14-S-8	lamellipodium [goid 30027] [evidence IDA]; cytoskeleton [goid 5856] [evidence IEA]; ruffle [goid 1726] [evidence IDA]; Golgi apparatus [goid 5794] [evidence IDA]; cytoplasm [goid 5737] [evidence IDA]; intracellular [goid 5622] [evidence IEA]	Rho guanyl-nucleotide exchange factor activity [goid 5089] [evidence IEA]; zinc ion binding [goid 8270] [evidence IEA]; metal ion binding [goid 46872] [evidence IEA]; guanyl-nucleotide exchange factor activity [goid 5085] [evidence IEA]; protein binding [	regulation of cell shape [goid 8360] [evidence IDA]; regulation of Rho protein signal transduction [goid 35023] [evidence IEA]; intracellular signaling cascade [goid 7242] [evidence IEA]; cytoskeleton organization and biogenesis [goid 7010] [evidence IDA]	1	+	147522587-147522636	ILMN_2594009	GGCACAAGGCATGGTTTGTGGTTCCTGAGAATGAACCCTTGGTGCTGTAC	2952	S	4780021	NP_032027.2	NM_008001.3	scl54559.16.1_14	RefSeq	NM_008001.3	Mus musculus	Fgd1	ZFYVE3	FGD1	ILMN_209249		0.0367489	0.272675	0.18944	-0.180096	-0.254385	0.0253231	0.280758	0.469961	0.468414	0.490579	0.288226	0.470793	0.147304	0.147252	0.0342763	2	1.37266	0.0236688	0.0755589	2.36698
NM_178041.1	12	12qF1	Mus musculus eukaryotic translation initiation factor 5 (Eif5), transcript variant 2, mRNA.	217869	124430540	EIF5	scl0002315.1_12-S-1		GTP binding [goid 5525] [evidence IEA]; translation initiation factor activity [goid 3743] [evidence IEA]; nucleotide binding [goid 166] [evidence IEA]	protein biosynthesis [goid 6412] [evidence IEA]; translational initiation [goid 6413] [evidence IEA]; regulation of translational initiation [goid 6446] [evidence IEA]	1	+	112776579-112776628	ILMN_1233718	GCGCTGCTGGTGTGGACGCGGACGTCGCTGGGACAGTCCCTCCCGCTGCT	153	S	1230524	NP_829887.1	NM_178041.1	scl0002315.1_12	RefSeq	NM_178041.1	Mus musculus	Eif5	D12Ertd549e; MGC36509; MGC36374; 2810011H21Rik	EIF5	ILMN_234660		0.0172768	0.134165	-0.407585	-0.182449	-0.107021	-0.291084	0.493722	0.480092	0.374126	0.362384	0.200874	0.152732	0.310493	0.0561085	0.0163461	2	1.37126	0.00527279	0.0219185	2.45493
NM_025840.2	12	12qA3	Mus musculus basic leucine zipper and W2 domains 2 (Bzw2), mRNA.	66912	31981159	BZW2	scl42528.12.1_19-S-2		protein binding [goid 5515] [evidence IPI]		1	-	36819569-36819618	ILMN_2644587	AGAAGCACACGCCGCCAAAGGCAAGAGCGTCTTTCTTGACCAGATGAAGA	1250	S	940079	NP_080116.2	NM_025840.2	NM_025840.2	RefSeq	NM_025840.2	Mus musculus	Bzw2	1110001I24Rik; Bdm2; MGC7203; HSPC028	BZW2	ILMN_214132		1.00311	1.10148	0.867003	0.88206	0.84101	0.780847	1.1593	1.25732	1.26543	1.24052	1.14376	1.15153	1.13892	1.0233	0.00389714	2	1.3703	1.29206e-09	1.81308e-08	1.67114
NM_144819.2	5	5qF	Mus musculus coiled-coil domain containing 92 (Ccdc92), mRNA.	215707	110625892	CCDC92	scl00215707.2_239-S-6				1	-	125315425-125315474	ILMN_2598374	GGCTCCTGATCTTAGCAAGATGACCTCAACCCTGATGTTGCCCCAACCTG	1583	S	380110	NP_659068.1	NM_144819.2	scl26026.5_460	RefSeq	NM_144819.2	Mus musculus	Ccdc92	MGC38387; D5Bwg0834e; AW050178	CCDC92	ILMN_234554		0.890195	1.02405	0.887699	0.895678	0.748848	1.0499	1.24844	1.25068	1.19525	1.19052	1.1298	1.16712	1.02936	1.02423	0.0185637	2	1.3681	3.00306e-07	3.13995e-06	1.71091
NM_133804.2	19	19qA	Mus musculus transmembrane protein 132A (Tmem132a), mRNA.	98170	88196787	TMEM132A	scl000043.1_1-S-5				1	-	10932351-10932400	ILMN_1226606	GAGGGAGGGCGCATGCCCCTTATTTATGGGAACCACTTCATTCTACTGTT	3407	S	510433	NP_598565.2	NM_133804.2	scl52742.10_14	RefSeq	NM_133804.2	Mus musculus	Tmem132a	Hspa5bp1; 6720481D13Rik; Orai1; R74613	TMEM132A	ILMN_222505		0.71694	0.83626	0.990829	0.895998	0.895935	0.826618	1.1074	1.12796	1.36886	1.32395	1.11913	1.19264	0.960601	1.0075	0.00788061	2	1.3676	0.00074831	0.00407475	1.5905
NM_027439.3	X	XqA1.1	Mus musculus ATPase, H+ transporting, lysosomal accessory protein 2 (Atp6ap2), mRNA.	70495	141801711	ATP6AP2	scl0002902.1_39-S-4	membrane [goid 16020] [evidence IEA]	molecular_function [goid 3674] [evidence ND ]; receptor activity [goid 4872] [evidence IEA]		1	+	12171945-12171994	ILMN_2628658	TGGAAATTGGCCTATACCAGGAGATCGAATCCCAGACGTAGCTGCACTGT	136	S	7100347	NP_081715.1	NM_027439.3	NM_027439.2	RefSeq	NM_027439.3	Mus musculus	Atp6ap2	M8-9; APT6M8-9; 5730403E06Rik; Atp6ip2; ATP6M8-9	ATP6AP2	ILMN_210527		0.376676	0.74822	-0.0836777	0.0339429	0.108219	0.348618	0.452655	0.555785	0.553079	0.583191	0.478517	0.42595	0.437872	0.313185	0.027432	2	1.36743	3.37486e-05	0.000250348	2.24991
NM_026064.2	17	17qE1.3	Mus musculus RIKEN cDNA 2900073G15 gene (2900073G15Rik), mRNA.	67268	71037402	2900073G15RIK	scl067268.1_40-S-2		calcium ion binding [goid 5509] [evidence IEA]		1	-	71343292-71343341	ILMN_2682045	CCTCGTCCATGTAAACTTCCTGCCACCGAAACTAGCAGCCGCTGAGCACA	1570	S	7040156	NP_080340.2	NM_026064.2	scl067268.1_40	RefSeq	NM_026064.2	Mus musculus	2900073G15Rik	AI838292; C80200	2900073G15RIK	ILMN_217335		0.605464	0.685221	0.579499	0.879689	0.755549	0.485605	1.14907	1.15481	1.03355	1.01497	1.26257	1.07144	1.01443	0.883687	0.0168719	2	1.36708	1.90725e-05	0.000148743	1.8149
NM_009381.2	7	7qE1	Mus musculus thyroid hormone responsive SPOT14 homolog (Rattus) (Thrsp), mRNA.	21835	31560631	THRSP	scl31033.2.1_0-S-1	nucleus [goid 5634] [evidence IEA]			1	-	104561924-104561973	ILMN_1256775	AGACCTGGACAGAGGGCCTGGCCCCAGGTGGACGCGAAGGCGGCTTCCGT	531	S	6980142	NP_033407.1	NM_009381.2	NM_009381.2	RefSeq	NM_009381.2	Mus musculus	Thrsp	S14	THRSP	ILMN_209127		0.295288	0.321589	-0.0381297	-0.212508	-0.303301	0.0376289	1.08415	1.10416	0.313466	0.412417	0.737966	0.356577	0.533668	0.280481	0.0142073	2	1.36648	0.000166562	0.00106262	2.38424
NM_008027.2	17	17qB1	Mus musculus flotillin 1 (Flot1), mRNA.	14251	118131036	FLOT1	scl0001745.1_1-S-1	lipid raft [goid 45121] [evidence IDA]; membrane [goid 16020] [evidence IEA]; integral to membrane [goid 16021] [evidence IEA]; flotillin complex [goid 16600] [evidence IDA]	molecular_function [goid 3674] [evidence ND ]		1	+	35961240-35961289	ILMN_1225455	CTGACCCTCAATGTCAAGAGTGAAAAGGTTTATACCCGCCACGGGGTCCC	295	S	1690040	NP_032053.1	NM_008027.2	scl50763.13.1_199	RefSeq	NM_008027.2	Mus musculus	Flot1		FLOT1	ILMN_218722		0.454366	0.475341	-0.0382382	0.0902121	0.141065	0.400762	0.651488	0.690326	0.651322	0.622145	0.76639	0.373469	0.603623	0.409446	0.0216151	2	1.36494	0.0053026	0.0220126	2.17325
NM_144871.3	19	19qA	Mus musculus suppressor of variegation 4-20 homolog 1 (Drosophila) (Suv420h1), mRNA.	225888	141801842	SUV420H1	scl00225888.2_170-S-1	nucleus [goid 5634] [evidence IEA]	histone lysine N-methyltransferase activity (H4-K20 specific) [goid 42799] [evidence IDA]	histone methylation [goid 16571] [evidence IDA]	1	+	3816181-3816230	ILMN_1243875	TCTATCGAGGCTGGCGGTGTGCAGGGTGGGTTTTCAGAGCGGCTTATTTA	3940	S	1850156	NP_659120.2	NM_144871.3	scl52791.17_457	RefSeq	NM_144871.3	Mus musculus	Suv420h1	MGC18702; Suv4-20h1; AA117471; C630029K18Rik	SUV420H1	ILMN_232745		0.324311	0.459387	-0.0561831	0.200564	0.165845	0.346767	0.43016	0.642968	0.5407	0.681655	0.476	0.51296	0.297094	0.323822	0.0119583	2	1.36373	2.45489e-05	0.000187298	2.22518
XM_001478863.1			PREDICTED: Mus musculus similar to Myocyte enhancer factor 2A (LOC100047837), mRNA.	100047837	149257398	LOC100047837	scl00040.1_6-S-1				1			ILMN_1221253	CAGGACAACTACTGTTTTCTAAAGGAATATTACACGAGGCTCGGAGTTTG	4290	S	6040180	XP_001478913.1	XM_001478863.1	scl31226.15_497	RefSeq	XM_001478863.1	Mus musculus	LOC100047837		LOC100047837	ILMN_319324		0.360557	0.301056	0.36251	0.516506	0.486505	0.588819	0.591508	0.499748	0.938653	0.832215	0.553723	0.725579	0.439156	0.556351	0.0333204	2	1.36317	0.000943648	0.00499592	1.92162
NM_177171.4	12	12qC1	Mus musculus HEAT repeat containing 5A (Heatr5a), mRNA.	320487	118130348	HEATR5A	scl00320487.1_23-S-2		binding [goid 5488] [evidence IEA]; isomerase activity [goid 16853] [evidence IEA]		1	-	52977981-52978030	ILMN_2741872	GAAGGGATGTCCTCTAACAGTCTGTATGTCCTCTAACTGTCTATCACTGT	6590	S	510239	NP_796145.2	NM_177171.4	scl00320487.2_208	RefSeq	NM_177171.4	Mus musculus	Heatr5a	mKIAA1316; C230081H03Rik; D930036F22Rik	HEATR5A	ILMN_218316		0.892654	0.995317	0.619348	0.624399	0.654516	0.861983	0.958664	1.00821	1.02417	0.958709	0.849675	1.01424	0.92847	0.842812	0.023842	2	1.36147	0	0	1.80217
NM_172741.2	7	7qB1	Mus musculus RIKEN cDNA 4931406P16 gene (4931406P16Rik), mRNA.	233103	118129971	4931406P16RIK	scl31483.18_189-S-3				1	-	35022117-35022166	ILMN_2601441	GCAGTACTCTCATTTTCATAGTGCCTCCCTGAAGACCTCACCTTGGGCCA	5374	S	6590170	NP_766329.1	NM_172741.2	scl31483.18_189	RefSeq	NM_172741.2	Mus musculus	4931406P16Rik	AA553327; mKIAA0355	4931406P16RIK	ILMN_210024		1.23891	1.33823	1.08025	1.02955	0.975273	1.27043	1.35916	1.32878	1.33503	1.30886	1.19843	1.37725	1.33049	1.21948	0.0488907	2	1.36109	6.46583e-09	8.38922e-08	1.54808
NM_027859.2	11	11qA1	Mus musculus ring finger protein 215 (Rnf215), mRNA.	71673	114145520	RNF215	scl41892.7.15_25-S-5		zinc ion binding [goid 8270] [evidence IEA]; metal ion binding [goid 46872] [evidence IEA]; protein binding [goid 5515] [evidence IEA]		1	+	4040338-4040387	ILMN_2718462	GAGACTGTGTGGACCCCTGGCTGATGCTACAACAGACCTGCCCACTGTGC	1165	S	4540575	NP_082135.2	NM_027859.2	scl41892.7.15_25	RefSeq	NM_027859.2	Mus musculus	Rnf215	RP23-453B22.2; MGC144709; MGC144708; AW557025; C77903; MGC106323; 0610009J22Rik	RNF215	ILMN_220168		0.579788	0.8796	0.605939	0.25257	0.316109	0.367571	0.780396	0.946482	0.848716	0.797885	0.898065	0.900064	0.749678	0.62989	0.017098	2	1.35877	0.0049736	0.0208544	1.94876
NM_008065.2	16	16qC3.3	Mus musculus GA repeat binding protein, alpha (Gabpa), mRNA.	14390	34328118	GABPA	scl0014390.1_51-S-2	nucleus [goid 5634] [evidence IDA]	sequence-specific DNA binding [goid 43565] [evidence IEA]; transcription factor activity [goid 3700] [evidence IEA]; DNA binding [goid 3677] [evidence IDA]	regulation of transcription, DNA-dependent [goid 6355] [evidence IEA]; transcription [goid 6350] [evidence IEA]; regulation of transcription from RNA polymerase II promoter [goid 6357] [evidence IDA]	1	+	84863112-84863161	ILMN_2758120	GTTCCTGTTGCTAGAAAAGCGAGTTTTCCATGTGATGTTTACATTGACGT	4075	S	4850279	NP_032091.2	NM_008065.2	NM_008065.2	RefSeq	NM_008065.2	Mus musculus	Gabpa		GABPA	ILMN_209689		0.815305	0.707339	0.684006	0.723682	0.5829	0.871361	0.799985	0.898908	1.09068	1.0869	0.709819	0.927371	0.930813	0.813592	0.0413701	2	1.35738	9.20319e-05	0.000622816	1.77059
NM_020584.1	8	8qE1	Mus musculus telomeric repeat binding factor 2, interacting protein (Terf2ip), mRNA.	57321	15618998	TERF2IP	scl057321.4_17-S-5	chromosome [goid 5694] [evidence IEA]; chromosome, telomeric region [goid 781] [evidence IEA]; nucleus [goid 5634] [evidence IEA]; intracellular [goid 5622] [evidence IEA]	DNA binding [goid 3677] [evidence IEA]	telomere maintenance [goid 723] [evidence IEA]; regulation of transcription [goid 45449] [evidence IEA]	1	+	114543003-114543052	ILMN_2610435	GAAAATTATGCTAGACTTAAAATTGAGTGGCCTTGGTCCACTTTGCTGTG	1064	S	580010	NP_065609.1	NM_020584.1	NM_020584.1	RefSeq	NM_020584.1	Mus musculus	Terf2ip		TERF2IP	ILMN_210355		1.25524	1.23057	0.943584	1.08372	0.860734	1.07556	1.3448	1.46101	1.26883	1.31694	1.22795	1.2176	1.14154	1.14196	0.0213731	2	1.35698	2.51399e-12	4.55982e-11	1.60787
NM_008590.1	6	6qA3.3	Mus musculus mesoderm specific transcript (Mest), mRNA.	17294	6678865	MEST	scl0017294.1_5-S-1		catalytic activity [goid 3824] [evidence IEA]		1	+	30698076-30698125	ILMN_1253664	AAGTCCAAGCTGAATAGTAAATAACAGCCTAGGGGCAGCTCCTCCAGGGC	2162	S	6620292	NP_032616.1	NM_008590.1	NM_008590.1	RefSeq	NM_008590.1	Mus musculus	Mest	Peg1; AA408879; AI256745	MEST	ILMN_212378		0.658651	0.631781	0.876991	0.665808	0.55348	0.73489	1.42676	1.38501	1.18034	1.13258	1.1151	0.991466	1.03646	0.923994	0.0248699	2	1.35621	0.0478217	0.132385	1.74747
NM_025985.4	11	11qB4	Mus musculus ubiquitin-conjugating enzyme E2G 1 (UBC7 homolog, C. elegans) (Ube2g1), mRNA.	67128	115292440	UBE2G1	scl0001439.1_101-S-7		ligase activity [goid 16874] [evidence IEA]	protein modification [goid 6464] [evidence IEA]	1	+	72491326-72491375	ILMN_2482026	AGTGTCATTTCTATGCTGGCAGATCCTAATGGAGACTCACCTGCAAATGT	696	S	7040463	NP_080261.2	NM_025985.4	scl0067128.1_219	RefSeq	NM_025985.4	Mus musculus	Ube2g1	D130023C12Rik; AU014992; AI256795; AW552068; 2700059C12Rik	UBE2G1	ILMN_187383		0.602424	0.669957	0.0643838	0.379681	0.325303	0.411979	0.643592	0.707401	0.669318	0.64973	0.609885	0.615679	0.454855	0.47771	0.0347943	2	1.35604	0.000776379	0.00420718	2.11042
NM_011766.4		15qB3.1	Mus musculus zinc finger protein, multitype 2 (Zfpm2), mRNA.	22762	146134326	ZFPM2	scl47940.8_382-S-1	nucleus [goid 5634] [evidence IDA]; cytoplasm [goid 5737] [evidence IDA]; intracellular [goid 5622] [evidence IEA]	transcription corepressor activity [goid 3714] [evidence IDA]; DNA binding [goid 3677] [evidence IEA]; zinc ion binding [goid 8270] [evidence IEA]; metal ion binding [goid 46872] [evidence IEA]; nucleic acid binding [goid 3676] [evidence IEA]	positive regulation of transcription from RNA polymerase II promoter [goid 45944] [evidence IGI]; transcription [goid 6350] [evidence IEA]; regulation of transcription, DNA-dependent [goid 6355] [evidence IEA]; negative regulation of transcription from RN	1			ILMN_1256640	TCTTTCTTGTATAGTACTTGTATTTTCTTTCGCCGATGCAGCCCTGTCTC	4608	S	460072	NP_035896.1	NM_011766.4	NM_011766.2	RefSeq	NM_011766.4	Mus musculus	Zfpm2	FOG2; B330005D23Rik; FOG-2	ZFPM2	ILMN_195765		0.51519	0.606434	0.358603	0.393092	0.501371	0.695624	0.730156	0.862612	0.921708	0.824028	0.730666	0.742705	0.738214	0.632733	0.0298728	2	1.35336	0.00044245	0.00255155	1.89621
NM_009302.2	7	7qF1	Mus musculus SWA-70 protein (Swap70), mRNA.	20947	40789274	SWAP70	scl32195.13_319-S-2	nucleus [goid 5634] [evidence IDA]; membrane [goid 16020] [evidence IEA]	ATP binding [goid 5524] [evidence IDA]; DNA binding [goid 3677] [evidence IDA]; protein binding [goid 5515] [evidence IPI]	isotype switching [goid 45190] [evidence IDA]	1	+	117425735-117425784	ILMN_2727273	TATAAACAGGAAGGTGACCCATGTGGCACAGAAGAGGTGGGACTCAGTAG	2692	S	2810577	NP_033328.2	NM_009302.2	NM_009302.2	RefSeq	NM_009302.2	Mus musculus	Swap70	AV235546; 70kDa	SWAP70	ILMN_220815		0.445352	0.611134	0.223899	0.276369	0.271134	0.65863	0.654493	0.792952	0.695284	0.887584	0.598627	0.662691	0.505893	0.499237	0.0439611	2	1.35283	0	0	2.03412
NM_172963.3	17	17qE1.1	Mus musculus RIKEN cDNA 1110012J17 gene (1110012J17Rik), mRNA.	68617	40217637	1110012J17RIK	scl49680.14.1_14-S-1				1	-	66686868-66686917	ILMN_1257630	CTGTTCCGTTCTGGTTGGGTTTCTCCATGTTGAGTTCGGAGTGTTCTAAG	4873	S	5910050	NP_766551.2	NM_172963.3	NM_172963.3	RefSeq	NM_172963.3	Mus musculus	1110012J17Rik	t8219b25; mKIAA0802; MGC77963; D130071O13	1110012J17RIK	ILMN_221253		0.399746	0.497665	0.142889	0.0628378	0.0686868	0.211256	0.536303	0.610561	0.543547	0.593169	0.373088	0.569605	0.56299	0.347095	0.0178403	2	1.35121	0	0	2.12519
NM_001001602.1	2	2qB	Mus musculus disabled homolog 2 (Drosophila) interacting protein (Dab2ip), mRNA.	69601	48675374	DAB2IP	scl0003047.1_416-S-1	intracellular [goid 5622] [evidence IEA]	GTPase activator activity [goid 5096] [evidence IEA]; protein binding [goid 5515] [evidence IPI]	regulation of small GTPase mediated signal transduction [goid 51056] [evidence IEA]	1	+	35585050-35585099	ILMN_1224532	GGGGCTAGGCAAGCTGCACTTAATGCTCCTAGAGTCCTCACTAGAAAGCG	4930	S	6200441	NP_001001602.1	NM_001001602.1	scl0003047.1_416	RefSeq	NM_001001602.1	Mus musculus	Dab2ip	2310011D08Rik; AI480459; KIAA1743; mKIAA1743; MGC144147	DAB2IP	ILMN_233597		0.0671419	0.193991	-0.0634653	-0.209765	-0.240797	0.0715408	0.243499	0.260622	0.40031	0.397834	0.165466	0.268699	0.246017	0.0948646	0.0158217	2	1.35092	1.04697e-05	8.54126e-05	2.29418
NM_019833.2	2	2qA3	Mus musculus RIKEN cDNA B230317C12 gene (B230317C12Rik), mRNA.	56279	142364267	B230317C12RIK	scl21150.5.1_23-S-2		molecular_function [goid 3674] [evidence ND ]		1	+	26491380-26491429	ILMN_2604676	GCCCTGGCGTGCAAAGATCGCCATTGGTCTGCTGGAATTTGTGGAGGAGC	976	S	5270020	NP_062807.1	NM_019833.2	NM_019833.1	RefSeq	NM_019833.2	Mus musculus	B230317C12Rik	AW209000; RP23-125H15.2; AB030186; PIP49	B230317C12RIK	ILMN_210344		0.183949	0.446844	-0.0204747	-0.129861	-0.0931344	0.0351566	0.518742	0.696168	0.386995	0.420503	0.385846	0.444659	0.305536	0.201741	0.0069137	2	1.35009	0	0	2.22816
NM_027933.2	17	17qD	Mus musculus RAN binding protein 3 (Ranbp3), mRNA.	71810	117676380	RANBP3	scl071810.6_21-S-1	nucleus [goid 5634] [evidence IEA]		transport [goid 6810] [evidence IEA]; protein transport [goid 15031] [evidence IEA]; intracellular transport [goid 46907] [evidence IEA]	1	+	56848693-56848742	ILMN_1237007	CCGGGGACTTCTCAGGCTCAATGACATGGCGTCAACCGACGATGGCACAT	1171	S	5860373	NP_082209.1	NM_027933.2	scl071810.6_21	RefSeq	NM_027933.2	Mus musculus	Ranbp3	AA408221; 2610024N24Rik	RANBP3	ILMN_249238		0.194591	0.43719	0.236185	0.0361827	0.000521252	0.33547	0.248123	0.38033	0.595204	0.685235	0.359746	0.54492	0.403782	0.295472	0.0327423	2	1.34998	0.00017746	0.00112515	2.12953
NM_028021.2	7	7qB4	Mus musculus myosin, heavy polypeptide 14 (Myh14), mRNA.	71960	118130423	MYH14	scl31410.39.1_13-S-1	myosin [goid 16459] [evidence IDA]	actin filament binding [goid 51015] [evidence IDA]; nucleotide binding [goid 166] [evidence IEA]; calmodulin binding [goid 5516] [evidence IEA]; ATP binding [goid 5524] [evidence IEA]; microfilament motor activity [goid 146] [evidence IDA]; motor activity	regulation of cell shape [goid 8360] [evidence IEA]; actin filament-based movement [goid 30048] [evidence IDA]	1	-	51861341-51861390	ILMN_1217519	GTTAGAGAAACAAAATTGAACGTGGATGTCAAGAATGTCCTGTCTGCACC	6174	S	4010017	NP_082297.1	NM_028021.2	scl31410.39.1_13	RefSeq	NM_028021.2	Mus musculus	Myh14	NHMCII; NMHC II-C; II-C; 2400004E04Rik	MYH14	ILMN_214726		0.199062	0.154763	-0.0860788	-0.121788	-0.0118482	0.158096	0.639143	0.761544	0.474415	0.513288	0.328397	0.369026	0.295906	0.224433	0.0334493	2	1.34982	2.81997e-13	5.52171e-12	2.21898
NM_178625.3	6	6qA3.3	Mus musculus RIKEN cDNA 2700094F01 gene (2700094F01Rik), mRNA.	72649	40254355	2700094F01RIK	scl0072649.2_4-S-4				1	-	30431554-30431603	ILMN_2751396	AAAACACCGGAGAATCTTTAACAGCACATAAGACACCACCAACCCTGTCT	3032	S	6370152	NP_848740.3	NM_178625.3	NM_178625.3	RefSeq	NM_178625.3	Mus musculus	2700094F01Rik	AI428435	2700094F01RIK	ILMN_220491		1.0497	0.956036	1.0118	0.866366	0.798963	0.963118	0.938796	1.20729	1.24472	1.2367	0.989217	1.23863	0.912193	1.00135	0.0221924	2	1.34406	0.00158399	0.00779267	1.58542
NM_020611.3	5	5qC3.3	Mus musculus steroid 5 alpha-reductase 2-like (Srd5a2l), mRNA.	57357	27881426	SRD5A2L	scl27696.10_114-S-2	integral to membrane [goid 16021] [evidence IEA]			1	+	76578891-76578940	ILMN_2683222	GCGGGAATGTTTGACGGTCCTTGTTCTACTTCAGAGCCAGCCGAGCAGTG	1125	S	670403	NP_065636.2	NM_020611.3	NM_020611.3	RefSeq	NM_020611.3	Mus musculus	Srd5a2l	1110025P14Rik; A430076C09; AV364670; H5ar; AW987574; D730040M03Rik	SRD5A2L	ILMN_213581		0.876938	1.03481	0.364774	0.675833	0.517045	0.77007	1.20978	1.20656	0.902566	0.803577	1.07284	0.770676	1.00612	0.816664	0.00250803	2	1.34309	8.54183e-05	0.000582547	1.86553
NM_146096.3	19	19qB	Mus musculus RIKEN cDNA 5730446C15 gene (5730446C15Rik), mRNA.	226016	73622268	5730446C15RIK	scl00226016.2_58-S-4		peptidase activity [goid 8233] [evidence IEA]		1	+	21758721-21758770	ILMN_2734234	GGGGCAGGACACAATGACGTGGAGCTTTATGGACAATACCTTGAGAGGTT	1069	S	6650487	NP_666208.2	NM_146096.3	scl53290.5_226	RefSeq	NM_146096.3	Mus musculus	5730446C15Rik	Cgi67; MGC40949	5730446C15RIK	ILMN_226799		0.49795	0.66818	0.448726	0.73063	0.549963	0.706423	0.983506	1.0263	0.890395	0.956868	0.732868	0.884681	0.889497	0.731464	0.0239239	2	1.34134	1.90958e-14	4.05527e-13	1.83009
NM_025717.3	19	19qA	Mus musculus RNA binding motif protein 4B (Rbm4b), mRNA.	66704	70909366	RBM4B	scl0066704.2_280-S-1	nucleus [goid 5634] [evidence IEA]	zinc ion binding [goid 8270] [evidence IEA]; metal ion binding [goid 46872] [evidence IEA]; RNA binding [goid 3723] [evidence IEA]; nucleic acid binding [goid 3676] [evidence IEA]; nucleotide binding [goid 166] [evidence IEA]	mRNA processing [goid 6397] [evidence IEA]; nuclear mRNA splicing, via spliceosome [goid 398] [evidence IEA]	1	+	4765847-4765896	ILMN_1220793	CGTGGTACAGCATTTGCTGAAATTTAGCCTTGTTTTATTCCACTCCTCCC	1736	S	1340279	NP_079993.2	NM_025717.3	scl52818.4_61	RefSeq	NM_025717.3	Mus musculus	Rbm4b	4921506I22Rik; AI504630; AI506404; Lark2; MGC115931	RBM4B	ILMN_233191		0.987748	0.920994	0.503113	0.79365	0.702694	0.906511	1.11188	1.15022	1.0548	1.091	1.06021	0.892541	1.04438	0.905753	0.00921052	2	1.34117	0.00394017	0.01711	1.74793
NM_172716.4		5qF	Mus musculus polycomb group ring finger 3 (Pcgf3), mRNA.	69587	146198689	PCGF3	scl0069587.2_5-S-3		zinc ion binding [goid 8270] [evidence IEA]; metal ion binding [goid 46872] [evidence IEA]; protein binding [goid 5515] [evidence IEA]		1			ILMN_2673601	CCAGCCTCCCAGCACGTGGTCTCGCTCAACACCATTTTCACAAAAATAGA	3341	S	6100605	NP_766304.2	NM_172716.4	scl27461.14.462_26	RefSeq	NM_172716.4	Mus musculus	Pcgf3	AI662857; E430039C14; Rnf3; D630042K08Rik; RNF3A; 2310035N15Rik; DONG1	PCGF3	ILMN_228452		-0.125976	-0.00700043	-0.168979	-0.119026	-0.0274313	0.10175	0.116264	0.120333	0.495394	0.473944	0.112709	0.239556	0.178802	0.0803062	0.0201442	2	1.34062	0.0014456	0.00720986	2.19539
NM_026428.2		11qE2	Mus musculus dicarbonyl L-xylulose reductase (Dcxr), mRNA.	67880	146134408	DCXR	scl39223.3.102_51-S-7	microvillus [goid 5902] [evidence IDA]; membrane [goid 16020] [evidence IEA]; brush border [goid 5903] [evidence IDA]	oxidoreductase activity [goid 16491] [evidence IEA]; oxidoreductase activity, acting on CH-OH group of donors [goid 16614] [evidence IDA]; L-xylulose reductase activity [goid 50038] [evidence IEA]; protein binding [goid 5515] [evidence IPI]	metabolism [goid 8152] [evidence IEA]; carbohydrate metabolism [goid 5975] [evidence IEA]; NADP metabolism [goid 6739] [evidence IDA]; glucose metabolism [goid 6006] [evidence IEA]; D-xylose metabolism [goid 42732] [evidence IEA]	1			ILMN_2759109	CCGTGGACCTTCTGGTGAACAATGCTGCTGTGGCTCTGTTGCAGCCCTTC	279	S	4730551	NP_080704.2	NM_026428.2	NM_026428.1	RefSeq	NM_026428.2	Mus musculus	Dcxr	1810027P18Rik; 0610038K04Rik	DCXR	ILMN_223082		0.882345	1.15791	0.839002	0.516369	0.611423	0.54008	1.2884	1.28487	1.02369	1.29951	1.56621	1.14477	1.17968	0.959197	0.0123514	2	1.33979	0.00534663	0.0221609	1.69254
NM_008430					6680537	KCNK1	scl33166.4_447-S-5				1			ILMN_2777530	CCCACCTCACACTAAAGCACAATGGCAGTCCCCCTCTCCCCTGAACAGAT	2121	S	1050068			scl33166.4_447	MEEBO	scl33166.4_447	Mus musculus	Kcnk1		KCNK1	ILMN_224263		0.169081	0.191524	0.105773	0.286334	0.0991087	-0.0375229	0.783772	0.922603	0.53016	0.47679	0.51455	0.556576	0.535537	0.354337	0.00781705	2	1.33748	0	0	2.0787
NM_145426.2	11	11qB1.3	Mus musculus microfibrillar-associated protein 3 (Mfap3), transcript variant 1, mRNA.	216760	84579903	MFAP3	scl0216760.3_93-S-4	membrane [goid 16020] [evidence IEA]			1	+	57343911-57343960	ILMN_2686125	GCTGGAGTGATGTGTGTTAAGATTGAAAGGTGCCTGGGCCTGAGTAAGAC	1456	S	6520487	NP_663401.2	NM_145426.2	scl0216760.3_93	RefSeq	NM_145426.2	Mus musculus	Mfap3	AW536327; 2700079M14Rik; RP23-206L21.3; 2610509F16Rik	MFAP3	ILMN_217666		1.0972	1.34869	0.450129	0.957162	0.721555	0.905685	1.21909	1.21104	0.944822	1.00484	1.0401	0.984967	0.906624	0.922733	0.0363513	2	1.33744	0.00572744	0.0234871	1.787
XM_977338.1		XqF1	PREDICTED: Mus musculus brain expressed X-linked 2 (Bex2), mRNA.	12069	94408188	BEX2	scl53819.3_141-S-1				1			ILMN_1232107	CCCATGGGGCTCCAACTTCTGCCAGCTTCTAATTGAAACTTGTGTTTTCG	496	S	5670433	XP_982432.1	XM_977338.1	scl53819.3_141	RefSeq	XM_977338.1	Mus musculus	Bex2		BEX2	ILMN_258854		1.23656	1.06917	0.920968	1.07532	0.821218	0.966849	1.71638	1.70352	1.159	1.0491	1.25721	1.24809	1.48725	1.18888	0.0252571	2	1.33658	6.63808e-07	6.60667e-06	1.5673
NM_013876.3	4	4qC7	Mus musculus ring finger protein 11 (Rnf11), mRNA.	29864	133892912	RNF11	scl0002818.1_24-S-3	ubiquitin ligase complex [goid 151] [evidence IPI]	zinc ion binding [goid 8270] [evidence IEA]; metal ion binding [goid 46872] [evidence IEA]; protein binding [goid 5515] [evidence IPI]	ubiquitin-dependent protein catabolism [goid 6511] [evidence IPI]	1	-	109129595-109129644	ILMN_2654403	CCGACACCTAGCCAGACTCGGCTAGCAACTCAGCTGACTGAAGAGGAACA	424	S	5080458	NP_038904.1	NM_013876.3	NM_013876.2	RefSeq	NM_013876.3	Mus musculus	Rnf11		RNF11	ILMN_210631		0.708657	0.787826	0.213053	0.490373	0.415885	0.786778	0.751564	0.772827	0.763022	0.958591	0.822552	0.691213	0.610327	0.625342	0.0395963	2	1.33599	0.000125261	0.000821706	1.94538
NM_007998.5		18qE1	Mus musculus ferrochelatase (Fech), mRNA.	14151	145966846	FECH	scl0002190.1_16-S-1	mitochondrion [goid 5739] [evidence IEA]; mitochondrial inner membrane [goid 5743] [evidence TAS]	2 iron, 2 sulfur cluster binding [goid 51537] [evidence IEA]; ferrochelatase activity [goid 4325] [evidence IDA]; lyase activity [goid 16829] [evidence IEA]; metal ion binding [goid 46872] [evidence IEA]; iron ion binding [goid 5506] [evidence IEA]	porphyrin biosynthesis [goid 6779] [evidence IMP]; heme biosynthesis [goid 6783] [evidence TAS]	1			ILMN_1228534	CCATTTTCCAGAGGAGAAGAGAAGCGAGGTGGTCATTCTGTTTTCTGCCC	834	S	2810605	NP_032024.2	NM_007998.5	NM_007998.3	RefSeq	NM_007998.5	Mus musculus	Fech	Fcl; fch; AI894116	FECH	ILMN_217290		0.00724024	-0.032207	-0.153135	-0.336639	-0.246137	0.0254549	0.114643	0.211759	0.317747	0.328279	0.0355689	0.247613	0.239514	0.0251869	0.0348962	2	1.33585	0	0	2.27382
NM_178757.3	7	7qA3	Mus musculus interferon regulatory factor 2 binding protein 1 (Irf2bp1), mRNA.	272359	32129220	IRF2BP1	scl33017.2_469-S-1	nucleus [goid 5634] [evidence ISS]	transcription factor binding [goid 8134] [evidence ISS]; transcription corepressor activity [goid 3714] [evidence ISS]	negative regulation of transcription from RNA polymerase II promoter [goid 122] [evidence ISS]	1	+	19592030-19592079	ILMN_1228568	CCACTAGGTGGTGCCTTTTGTCCAGTGGGCTGCTGTTTGTAGTAGTGTAC	2617	S	3170019	NP_848872.2	NM_178757.3	NM_178757.3	RefSeq	NM_178757.3	Mus musculus	Irf2bp1	C530033F24; 6330414O09Rik	IRF2BP1	ILMN_213448		0.77335	0.760275	0.520197	0.683588	0.534855	0.660607	1.01829	1.06579	0.886165	0.914021	0.949505	0.923207	0.743817	0.769358	0.0120977	2	1.3327	0	0	1.77808
NM_009224.4	7	7qB4	Mus musculus U1 small nuclear ribonucleoprotein polypeptide A (Snrp70), mRNA.	20637	118130481	SNRP70	scl000125.1_16-S-5	ribonucleoprotein complex [goid 30529] [evidence IEA]; nucleus [goid 5634] [evidence IEA]; spliceosome complex [goid 5681] [evidence IEA]	RNA binding [goid 3723] [evidence IEA]; nucleic acid binding [goid 3676] [evidence IEA]; nucleotide binding [goid 166] [evidence IEA]		1	-	52632736-52632785	ILMN_2670959	GTGGGGCAGATGTGAATATCAGGCATTCGGGCCGAGATGACACTTCCCGA	754	S	4200181	NP_033250.3	NM_009224.4	scl000125.1_16	RefSeq	NM_009224.4	Mus musculus	Snrp70	Rnulp70; R74807; 70kDa; 3200002N22Rik; Srnp70; SNRNP70; 2700022N21Rik; U1-70; AI325098	SNRP70	ILMN_216423		0.394645	0.783629	-0.00959298	0.234322	0.202634	0.558568	0.461643	0.503393	0.549308	0.835255	0.53824	0.528759	0.615006	0.407353	0.0265076	2	1.33201	3.31369e-05	0.000246405	2.08617
NM_053142.3		18qB3	Mus musculus protocadherin beta 17 (Pcdhb17), mRNA.	93888	148728176	PCDHB17	scl093888.1_1-S-1		calcium ion binding [goid 5509] [evidence IEA]		1			ILMN_1214296	GCCTAGAAATTGACGTTGAGTTTTCAATGGCTTACAATCTAGTCACACTC	3179	S	2100725	NP_444372.2	NM_053142.3	NM_053142.2	RefSeq	NM_053142.3	Mus musculus	Pcdhb17	Pcdhb16; mKIAA1621; PcdhbQ	PCDHB17	ILMN_215127		0.0101714	-0.0735226	-0.104036	0.0830288	2.96104e-05	0.147734	0.251603	0.289201	0.455017	0.438218	0.285042	0.354978	0.281518	0.176509	0.000799923	2	1.32947	2.42389e-10	3.6804e-09	2.15447
NM_011264.3		10qB1	Mus musculus REV3-like, catalytic subunit of DNA polymerase zeta RAD54 like (S. cerevisiae) (Rev3l), mRNA.	19714	153792336	REV3L	scl39007.33.260_3-S-1	nucleus [goid 5634] [evidence IEA]	transferase activity [goid 16740] [evidence IEA]; DNA-directed DNA polymerase activity [goid 3887] [evidence IEA]; 3'-5' exonuclease activity [goid 8408] [evidence IEA]; nucleotide binding [goid 166] [evidence IEA]; DNA binding [goid 3677] [evidence IEA];	DNA replication [goid 6260] [evidence IEA]; DNA repair [goid 6281] [evidence IMP]; response to DNA damage stimulus [goid 6974] [evidence IEA]	1			ILMN_1236221	CATGCTGCTCTCTGGATAGCTTACTTCTTACAATGTACAAATTCCGCATC	9843	S	1090717	NP_035394.2	NM_011264.3	NM_011264.1	RefSeq	NM_011264.3	Mus musculus	Rev3l	Rev3; Rev; Sez4	REV3L	ILMN_219245		0.48114	0.358997	0.182035	0.182587	0.146597	0.347565	0.463005	0.543617	0.630594	0.500309	0.407687	0.546614	0.320267	0.370809	0.0280218	2	1.3286	0	0	2.00026
NM_010795.3	15	15qE1	Mus musculus mannoside acetylglucosaminyltransferase 3 (Mgat3), mRNA.	17309	108796646	MGAT3	scl47733.1_175-S-3	membrane [goid 16020] [evidence IEA]; integral to membrane [goid 16021] [evidence IEA]	transferase activity, transferring glycosyl groups [goid 16757] [evidence IEA]; transferase activity [goid 16740] [evidence IEA]; beta-1,4-mannosylglycoprotein 4-beta-N-acetylglucosaminyltransferase activity [goid 3830] [evidence IEA]		1	+	80045655-80045704	ILMN_2654906	GGCCTCATTCACCCAAGGGTCACAGTGGTTAAAAGGGACAAGCTTGTTGA	4371	S	2260593	NP_034925.2	NM_010795.3	scl47733.1_175	RefSeq	NM_010795.3	Mus musculus	Mgat3	1110038J12Rik; GnT-III; AI848272	MGAT3	ILMN_215046		0.63223	0.663082	0.431664	0.360652	0.146507	0.399107	0.684246	0.738287	0.659361	0.650411	0.64236	0.744498	0.735727	0.543635	0.0346597	2	1.32621	0.00552804	0.0228062	1.9463
NM_053123.3	X	XqA4	Mus musculus SWI/SNF related, matrix associated, actin dependent regulator of chromatin, subfamily a, member 1 (Smarca1), mRNA.	93761	31340953	SMARCA1	scl54295.26.1_21-S-1	nucleus [goid 5634] [evidence IEA]	ATP-dependent helicase activity [goid 8026] [evidence IEA]; hydrolase activity [goid 16787] [evidence IEA]; nucleotide binding [goid 166] [evidence IEA]; helicase activity [goid 4386] [evidence IEA]; DNA binding [goid 3677] [evidence IEA]; ATP binding [go	chromatin modification [goid 16568] [evidence IEA]; transcription [goid 6350] [evidence IEA]; regulation of transcription, DNA-dependent [goid 6355] [evidence IEA]	1	-	45162905-45162954	ILMN_1253650	CTTGTGCTGAGGTTTTAGCTTTTCTATGTTTTCTATGCCGCTGCTTTGAA	3614	S	4230315	NP_444353.2	NM_053123.3	NM_053123.3	RefSeq	NM_053123.3	Mus musculus	Smarca1	Snf2l; 5730494M04Rik	SMARCA1	ILMN_209637		0.344097	0.3104	-0.119767	0.0616958	0.0756159	0.23901	0.465467	0.481896	0.41384	0.470883	0.252334	0.449669	0.561598	0.274356	0.0367741	2	1.32513	4.8925e-06	4.23414e-05	2.13953
NM_007397.2	9	9qF3	Mus musculus activin receptor IIB (Acvr2b), mRNA.	11481	118131001	ACVR2B	scl36349.9.1_1-S-1	membrane [goid 16020] [evidence IEA]	kinase activity [goid 16301] [evidence IEA]; transferase activity [goid 16740] [evidence IEA]; receptor signaling protein serine/threonine kinase activity [goid 4702] [evidence IEA]; transmembrane receptor protein serine/threonine kinase activity [goid 46	mesoderm development [goid 7498] [evidence IGI]; transmembrane receptor protein serine/threonine kinase signaling pathway [goid 7178] [evidence IEA]; odontogenesis (sensu Vertebrata) [goid 42475] [evidence IMP]; heart development [goid 7507] [evidence IMP	1	+	119342487-119342536	ILMN_1230145	AGGTCGGTCAACGGCACTACCTCGGACTGTCTCGTCTCTCTGGTGACCTC	1564	S	1660546	NP_031423.1	NM_007397.2	scl36349.9.1_1	RefSeq	NM_007397.2	Mus musculus	Acvr2b	MGC118477; ActRIIB	ACVR2B	ILMN_223730		0.144895	0.168437	-0.244476	0.139812	0.101521	0.13157	0.454192	0.557489	0.446495	0.416137	0.448015	0.341599	0.34356	0.230718	0.00962254	2	1.32218	0.0100191	0.0376315	2.19466
NM_016877.3	6	6qB1	Mus musculus CCR4-NOT transcription complex, subunit 4 (Cnot4), mRNA.	53621	142381083	CNOT4	scl0053621.2_255-S-4	nucleus [goid 5634] [evidence IEA]	ligase activity [goid 16874] [evidence IEA]; RNA binding [goid 3723] [evidence IEA]; nucleotide binding [goid 166] [evidence IEA]; zinc ion binding [goid 8270] [evidence IEA]; metal ion binding [goid 46872] [evidence IEA]; protein binding [goid 5515] [evi	ubiquitin cycle [goid 6512] [evidence IEA]; transcription [goid 6350] [evidence IEA]; regulation of transcription, DNA-dependent [goid 6355] [evidence IEA]	1	-	34995255-34995304	ILMN_2738972	GTTGTAATAGATAGCCTTAGATGATCAGAGATCAGTGAGTGGGGTACTTC	2987	S	2320242	NP_058573.2	NM_016877.3	scl29156.11_133	RefSeq	NM_016877.3	Mus musculus	Cnot4	Not4hp; Not4h; Not4	CNOT4	ILMN_235588		0.360294	0.314991	0.167519	0.321604	0.346338	0.225742	0.452683	0.627489	0.621884	0.530423	0.4505	0.712957	0.490279	0.41498	0.0037193	2	1.32215	4.29309e-05	0.000312343	1.93522
NM_019813.3	13	13qB1	Mus musculus drebrin 1 (Dbn1), mRNA.	56320	118130629	DBN1	scl43923.16.1_30-S-1	actin cytoskeleton [goid 15629] [evidence IDA]; intracellular [goid 5622] [evidence IEA]	profilin binding [goid 5522] [evidence ISS]; actin binding [goid 3779] [evidence IEA]	cell differentiation [goid 30154] [evidence IEA]; development [goid 7275] [evidence IEA]; actin filament organization [goid 7015] [evidence IDA]	1	-	55575465-55575514	ILMN_1214351	TTGCAGTGCCAGCATTAGCAGCAGCCCCGCCTGGCTCCCACTCTGGATTC	2128	S	7100537	NP_062787.2	NM_019813.3	scl0003730.1_82	RefSeq	NM_019813.3	Mus musculus	Dbn1		DBN1	ILMN_247291		0.22532	0.34449	0.328176	0.286027	0.173566	0.302008	0.580421	0.65442	0.633145	0.690401	0.68169	0.682953	0.724136	0.461744	0.000578847	2	1.31782	5.34645e-07	5.3887e-06	1.91959
NM_173735.2	12	12qD2	Mus musculus RIKEN cDNA 2310044G17 gene (2310044G17Rik), mRNA.	217732	31343461	2310044G17RIK	scl00217732.2_273-S-6				1	+	88304662-88304711	ILMN_2689138	GTTGTCTCTTGTCTGTGCCTCTCCCAGTTGTTTCTGTGAGGGAAAAATGA	2380	S	2650315	NP_776096.1	NM_173735.2	scl42940.8_203	RefSeq	NM_173735.2	Mus musculus	2310044G17Rik	AI842544; mKIAA1737; AI853744	2310044G17RIK	ILMN_226732		0.796761	0.802448	0.638396	0.628768	0.658481	0.939993	0.698079	0.693589	0.936587	0.970028	0.672254	1.05617	0.669672	0.769516	0.0359314	2	1.31733	9.52142e-09	1.20986e-07	1.64031
NM_010284.2	15	15qA1	Mus musculus growth hormone receptor (Ghr), transcript variant 1, mRNA.	14600	114520599	GHR	scl47433.16.555_11-S-1	membrane [goid 16020] [evidence IEA]; extrinsic to membrane [goid 19898] [evidence IDA]	receptor activity [goid 4872] [evidence IEA]; hematopoietin/interferon-class (D200-domain) cytokine receptor activity [goid 4896] [evidence IEA]	endocytosis [goid 6897] [evidence IEA]	1	-	3267835-3267884	ILMN_1253504	TGGTACTTTGCTGGCCACACAAGCCGTTATTCACCGTTTAACTAGTTGTG	4050	S	2260156	NP_034414.2	NM_010284.2	scl47433.16.555_11	RefSeq	NM_010284.2	Mus musculus	Ghr	GHBP; AA986417; GHR/BP	GHR	ILMN_219689		1.0216	0.928572	0.734109	0.909519	0.947037	0.799561	1.04352	1.01853	1.15333	1.19468	1.10052	1.17181	1.06472	0.994573	0.0333428	2	1.31355	0.00258541	0.0118832	1.51802
NM_009385.2	12	12qC1	Mus musculus thyroid transcription factor 1 (Titf1), mRNA.	21869	40254604	TITF1	scl021869.1_239-S-1	transcription factor complex [goid 5667] [evidence IDA]; nucleus [goid 5634] [evidence IDA]	transcription factor activity [goid 3700] [evidence TAS]; DNA binding [goid 3677] [evidence IEA]; transcription regulator activity [goid 30528] [evidence IGI]; protein binding [goid 5515] [evidence IPI]; sequence-specific DNA binding [goid 43565] [evidenc	brain development [goid 7420] [evidence IMP]; regulation of transcription, DNA-dependent [goid 6355] [evidence IDA]; endoderm development [goid 7492] [evidence IMP]; lung development [goid 30324] [evidence IMP]; positive regulation of transcription from R	1	-	57633036-57633085	ILMN_1260212	GGGGCATTGACAAACCTGTGTATATTATTTGGCAGTTTGGTATTTGCAGC	2668	S	3390554	NP_033411.2	NM_009385.2	NM_009385.2	RefSeq	NM_009385.2	Mus musculus	Titf1	AV026640; Nkx2-1; T/EBP; Nkx2.1; Ttf-1; Nkx-2.1	TITF1	ILMN_208673		0.163111	0.0847615	-0.0883501	-0.0823147	-0.083833	0.213824	0.188458	0.151618	0.463527	0.37972	0.368599	0.246351	0.26938	0.165875	0.0368867	2	1.30987	4.89409e-05	0.00035119	2.07919
NM_018739.1	9	9qA3	Mus musculus retinitis pigmentosa 9 (human) (rp9), mRNA.	55934	9055299	RP9	scl36111.9.1_0-S-9	nucleus [goid 5634] [evidence IEA]; signal recognition particle receptor complex [goid 5785] [evidence IDA]	zinc ion binding [goid 8270] [evidence IEA]; metal ion binding [goid 46872] [evidence IEA]; nucleic acid binding [goid 3676] [evidence IEA]; protein binding [goid 5515] [evidence IPI]		1	-	22253226-22253275	ILMN_2610127	TTAAAGCAGTTACTGGAGGACTCCACCTCAGATGACGACGGGAGCAGCTC	588	S	4050739	NP_061209.1	NM_018739.1	NM_018739.1	RefSeq	NM_018739.1	Mus musculus	rp9	MGC106978; MGC144398; Rp9h; MGC144397; PAP-1	RP9	ILMN_210879		0.258465	0.656582	0.157715	0.350942	0.506419	0.423821	0.68879	0.733416	0.784376	0.87668	0.763794	0.670321	0.877705	0.548235	0.0126976	2	1.30746	0.0311763	0.0940833	1.86351
NM_025980.2	2	2qA3	Mus musculus Notch-regulated ankyrin repeat protein (Nrarp), mRNA.	67122	110815819	NRARP	scl21190.1.266_56-S-2				1	+	25038528-25038577	ILMN_2596979	CCGCCTGGCCATATTCTTCGGTCTTCTGCGCTTTTATGAACCAGTGTGGG	2251	S	2630037	NP_080256.2	NM_025980.2	scl21190.1.266_56	RefSeq	NM_025980.2	Mus musculus	Nrarp	2700054M22Rik	NRARP	ILMN_209560		0.0525354	0.0522254	-0.13133	-0.275342	-0.227934	-0.0511327	0.623376	0.666445	0.257348	0.289629	0.282905	0.298228	0.292105	0.112076	0.0131716	2	1.30563	0	0	2.15645
NM_207677.3	7	7qA3	Mus musculus death effector domain-containing DNA binding protein 2 (Dedd2), mRNA.	67379	115299735	DEDD2	scl0067379.1_289-S-1	nucleus [goid 5634] [evidence ISS]	DNA binding [goid 3677] [evidence IEA]; protein binding [goid 5515] [evidence IEA]	regulation of transcription, DNA-dependent [goid 6355] [evidence IEA]; transcription [goid 6350] [evidence IEA]	1	-	25987890-25987939	ILMN_1223015	AGGGAAGACGAGGACGAGGGCTGATGGGAAGATGGTTCACAAACTGCGCC	1747	S	4570132	NP_997560.3	NM_207677.3	scl0067379.1_289	RefSeq	NM_207677.3	Mus musculus	Dedd2	FLAME-3; 2410050E11Rik	DEDD2	ILMN_219274		0.702143	0.894584	0.67252	0.775127	0.530219	0.890001	1.12226	1.14677	0.99804	1.05898	0.980413	0.894777	0.920238	0.848574	0.0148005	2	1.30464	8.67597e-05	0.000590873	1.62665
NM_133791.4	8	8qB1.1	Mus musculus WW, C2 and coiled-coil domain containing 2 (Wwc2), mRNA.	52357	118130862	WWC2	scl052357.2_3-S-2				1	-	48917007-48917056	ILMN_2748806	AACGCAGAGAGGTTGATGAGGCAGGTCTCCAAGGATGTGTGCCGACTGCG	3761	S	130176	NP_598552.2	NM_133791.4	scl0052357.1_307	RefSeq	NM_133791.4	Mus musculus	Wwc2	D8Ertd594e; C85457; AU022508; 5330431C14Rik	WWC2	ILMN_217612		0.194189	0.391312	0.120265	0.103442	0.226759	0.278812	0.477569	0.767378	0.530379	0.607053	0.496511	0.629533	0.349308	0.340677	0.00425479	2	1.30395	2.31616e-08	2.78357e-07	1.91613
NM_011584.3	14	14qA2	Mus musculus nuclear receptor subfamily 1, group D, member 2 (Nr1d2), mRNA.	353187	142367557	NR1D2	scl0353187.1_56-S-2	nucleus [goid 5634] [evidence IEA]	sequence-specific DNA binding [goid 43565] [evidence IEA]; transcription factor activity [goid 3700] [evidence IDA]; DNA binding [goid 3677] [evidence IDA]; ligand-dependent nuclear receptor activity [goid 4879] [evidence IEA]; zinc ion binding [goid 8270	transcription [goid 6350] [evidence IEA]; regulation of transcription, DNA-dependent [goid 6355] [evidence IDA]	1	-	19037263-19037312	ILMN_2602387	ACCAGAACTGTTAGTATTGCTTGTGATGCTTTAGTTAGGGTTAGTATATA	3783	S	4540014	NP_035714.2	NM_011584.3	NM_011584.2	RefSeq	NM_011584.3	Mus musculus	Nr1d2	RVR; Rev-erb	NR1D2	ILMN_210116		0.380903	0.332553	0.341362	0.281759	0.270639	0.294499	0.776015	0.632055	0.750202	0.699432	0.545538	0.631328	0.730699	0.500294	0.00317858	2	1.30391	2.64662e-08	3.1622e-07	1.81393
NM_177025.4	2	2qC1.3	Mus musculus Cobl-like 1 (Cobll1), mRNA.	319876	142348163	COBLL1	scl00319876.2_224-S-1		molecular_function [goid 3674] [evidence ND ]		1	-	64927493-64927527:64927528-64927542	ILMN_1234199	CCAGGACAGTCGCTAATATTACCCTGCTGTGACACACTTCACCGACCAGC	3895	S	6370494	NP_795999.2	NM_177025.4	scl20863.2.1_60	RefSeq	NM_177025.4	Mus musculus	Cobll1	D430044D16Rik; 1810047P18Rik; Coblr1	COBLL1	ILMN_255603		0.28666	0.442296	0.293316	0.278987	0.221839	0.449263	0.734017	0.817289	0.715452	0.63972	0.460846	0.579076	0.484634	0.450409	0.0316691	2	1.3021	4.15413e-07	4.24256e-06	1.83713
NM_001037841.2	8	8qD3	Mus musculus chemokine-like factor (Cklf), transcript variant 4, mRNA.	75458	111074535	CKLF	scl075458.2_20-S-2	membrane [goid 16020] [evidence IEA]; integral to membrane [goid 16021] [evidence IEA]; viral envelope [goid 19031] [evidence IEA]; extracellular space [goid 5615] [evidence IEA]	cytokine activity [goid 5125] [evidence IEA]	chemotaxis [goid 6935] [evidence IEA]	1	+	106781265-106781314	ILMN_2729634	CACCGTTATTTTCTGTTTCCTAGTCTTATACACGTGTGGACTTGACAAGA	245	S	3190195	NP_001032930.1	NM_001037841.2	scl000725.1_239	RefSeq	NM_001037841.2	Mus musculus	Cklf	UCK-1; CKLF1; CKLF4; Cklf2; CKLF3; C32; 1810018M11Rik; CKLF5; 1700001C14Rik; Cklf6; HSPC224	CKLF	ILMN_231987		0.784806	0.774294	0.514786	0.609421	0.397013	0.244212	1.35587	1.39275	0.824369	0.856417	1.26199	0.817424	0.904198	0.771409	0.0288909	2	1.30143	6.10874e-10	8.83918e-09	1.72073
NM_011417.2	9	9qA3	Mus musculus SWI/SNF related, matrix associated, actin dependent regulator of chromatin, subfamily a, member 4 (Smarca4), mRNA.	20586	76253778	SMARCA4	scl37216.34.1_23-S-10	heterochromatin [goid 792] [evidence IDA]; nucleus [goid 5634] [evidence IDA]; SWI/SNF complex [goid 16514] [evidence TAS]	ATPase activity [goid 16887] [evidence TAS]; DNA binding [goid 3677] [evidence IEA]; ATP binding [goid 5524] [evidence IEA]; transcription factor binding [goid 8134] [evidence IPI]; chromatin binding [goid 3682] [evidence IDA]; protein binding [goid 5515]	hindbrain development [goid 30902] [evidence IMP]; blastocyst growth [goid 1832] [evidence IMP]; forebrain development [goid 30900] [evidence IMP]; nucleosome assembly [goid 6334] [evidence TAS]; negative regulation of transcription from RNA polymerase II	1	+	21507596-21507645	ILMN_2735792	TACCAGCATTAACTGTCTAGAGAGGGGACCTCCTGGGAGCACCATCCACC	5289	S	6980528	NP_035547.2	NM_011417.2	scl37216.34.1_23	RefSeq	NM_011417.2	Mus musculus	Smarca4	Brg1; HP1-BP72; SW1/SNF; SNF2beta	SMARCA4	ILMN_221451		0.655295	0.679892	0.908489	0.745869	0.618497	0.831366	0.688855	0.7006	1.06757	1.09484	0.712834	1.117	0.732606	0.807838	0.0226991	2	1.30134	0.0253938	0.0800073	1.55005
NM_021390.2	8	8qC3	Mus musculus sal-like 1 (Drosophila) (Sall1), mRNA.	58198	45598370	SALL1	scl34507.6.1_110-S-10	nucleus [goid 5634] [evidence IDA]; intracellular [goid 5622] [evidence IEA]	molecular_function [goid 3674] [evidence ND ]; DNA binding [goid 3677] [evidence IEA]; zinc ion binding [goid 8270] [evidence IEA]; metal ion binding [goid 46872] [evidence IEA]; nucleic acid binding [goid 3676] [evidence IEA]	transcription [goid 6350] [evidence IEA]; regulation of transcription, DNA-dependent [goid 6355] [evidence IEA]; ureteric bud development [goid 1657] [evidence IMP]	1	-	91552296-91552345	ILMN_2750398	CGAGAACGGAACCAACTTCCGTTTCACCCGCTTCGTGGAGGACAGCAAAG	3915	S	5420020	NP_067365.1	NM_021390.2	NM_021390.2	RefSeq	NM_021390.2	Mus musculus	Sall1	Msal-3	SALL1	ILMN_214029		0.287812	0.405587	0.229466	0.162523	0.184925	0.384586	0.502928	0.638725	0.646291	0.696807	0.395375	0.560606	0.504331	0.385884	0.00678722	2	1.29927	2.22045e-16	5.29572e-15	1.86809
NM_198860.1	10	10qC1	Mus musculus expressed sequence AI646023 (AI646023), mRNA.	192734	38524601	AI646023	scl0192734.1_109-S-6		transferase activity [goid 16740] [evidence IEA]		1	-	75013101-75013150	ILMN_2605858	TCTCTGGGTGAAAAGGAAAGCTCACTCGTCCTGGGAGAGGGCCTCGGATC	4320	S	3940519	NP_942560.1	NM_198860.1	NM_198860.1	RefSeq	NM_198860.1	Mus musculus	AI646023	MGC67483; MGC65625	AI646023	ILMN_210462		0.243144	0.428805	0.312201	-0.00284036	0.0148838	0.191336	0.677514	0.896829	0.584831	0.642473	0.498017	0.556709	0.54568	0.362147	0.0113531	2	1.29432	0.00638803	0.0257709	1.91982
NM_153594.2	2	2qH4	Mus musculus protein-L-isoaspartate (D-aspartate) O-methyltransferase domain containing 2 (Pcmtd2), mRNA.	245867	31559900	PCMTD2	scl0245867.4_1-S-2				1	+	181591462-181591511	ILMN_2647084	GGTTGTTCTTGATGTTAACTCTGATTGTTAGCTAGACTTTTGTTACCTGG	2816	S	1400253	NP_705822.1	NM_153594.2	NM_153594.2	RefSeq	NM_153594.2	Mus musculus	Pcmtd2	AI314201; 5330414D10Rik; MGC36470	PCMTD2	ILMN_214351		0.927603	0.786861	0.554765	0.759767	0.696416	0.842544	0.925551	0.998735	0.95712	1.0232	0.813758	0.96608	0.997708	0.844131	0.024724	2	1.29421	2.19358e-06	2.00933e-05	1.58407
NM_011385					21322225	SKI	scl0020481.2_24-S-4				1			ILMN_2718435	CACAGAGGCCAAGCGCAATTTGAGGAAAGAGATTGAGCGGCTCCGAGCTG	1805	S	6590008			scl23441.8_64	MEEBO	scl23441.8_64	Mus musculus	Ski		SKI	ILMN_192469		0.0425917	0.0753239	-0.0942456	-0.0844631	-0.0510417	0.0984918	-0.0275709	0.148418	0.430499	0.412912	-0.111049	0.286135	0.128688	0.0618036	0.0167844	2	1.29407	1.06632e-08	1.34384e-07	2.03171
NM_001081041.1	19	19qA	Mus musculus RIKEN cDNA 1110014N23 gene (1110014N23Rik), mRNA.	68505	124486661	1110014N23RIK	scl000503.1_20-S-10				1	-	6076404-6076453	ILMN_2607450	TGAGACGGACATGGTACGGCAGATCCGGGCTCTAGACAGCGACATGCAGA	276	S	2570204	NP_001074510.1	NM_001081041.1	scl000503.1_20	RefSeq	NM_001081041.1	Mus musculus	1110014N23Rik	AI837850; 3110057M17Rik	1110014N23RIK	ILMN_255087		0.027498	0.147257	-0.218238	0.0194321	-0.148512	0.166065	0.202756	0.366555	0.353976	0.353133	0.300503	0.170653	0.247383	0.112152	0.00340286	2	1.29394	5.50068e-06	4.72229e-05	2.10115
NM_010513.2	7	7qD1	Mus musculus insulin-like growth factor I receptor (Igf1r), mRNA.	16001	112983655	IGF1R	scl016001.6_2-S-1	integral to plasma membrane [goid 5887] [evidence ISS]; membrane [goid 16020] [evidence IEA]	kinase activity [goid 16301] [evidence IEA]; transferase activity [goid 16740] [evidence IEA]; protein-tyrosine kinase activity [goid 4713] [evidence IEA]; transmembrane receptor protein tyrosine kinase activity [goid 4714] [evidence IEA]; ATP binding [go	insulin-like growth factor receptor signaling pathway [goid 48009] [evidence ISS]; brain development [goid 7420] [evidence IMP]; male sex determination [goid 30238] [evidence IMP]; anti-apoptosis [goid 6916] [evidence ISS]; protein tetramerization [goid 5	1	+	75359838-75359887	ILMN_1239663	ACTACTACCGGAAAGGCGGGAAGGGGTTGCTGCCTGTGCGCTGGATGTCT	4099	S	3360494	NP_034643.2	NM_010513.2	scl016001.6_2	RefSeq	NM_010513.2	Mus musculus	Igf1r	IGF-1R; A330103N21Rik; hyft; D930020L01; CD221	IGF1R	ILMN_241331		0.218228	0.405453	0.120314	0.191051	0.142182	0.455664	0.492201	0.637525	0.612113	0.675509	0.535391	0.450602	0.404842	0.362259	0.0231846	2	1.29348	9.11809e-07	8.86349e-06	1.88627
NM_026495.3	2	2qA3	Mus musculus BTB (POZ) domain containing 14A (Btbd14a), transcript variant 1, mRNA.	67991	80861478	BTBD14A	scl0067991.1_107-S-3				1	-	25914736-25914785	ILMN_2597978	CCTGCAGTAGCTGTGGCTGGTCATCTGGGGGTGGGGGAAAGATGAGGTGT	2640	S	6020010	NP_080771.3	NM_026495.3	scl0067991.1_107	RefSeq	NM_026495.3	Mus musculus	Btbd14a	0610020I02Rik; AI448087; C030048H19Rik	BTBD14A	ILMN_209662		0.221831	0.409264	-0.0926275	0.0542131	-0.000995306	0.122571	0.804837	0.633757	0.328614	0.414321	0.422288	0.436	0.274715	0.257145	0.0440374	2	1.29344	1.20484e-09	1.69941e-08	2.02303
NM_011101.2	11	11qE1	Mus musculus protein kinase C, alpha (Prkca), mRNA.	18750	142364622	PRKCA	scl39403.17_364-S-1	nucleus [goid 5634] [evidence IDA]; mitochondrion [goid 5739] [evidence IDA]; cytoplasm [goid 5737] [evidence IDA]	transferase activity [goid 16740] [evidence IEA]; ATP binding [goid 5524] [evidence IEA]; protein binding [goid 5515] [evidence IPI]; protein kinase activity [goid 4672] [evidence IEA]; metal ion binding [goid 46872] [evidence IEA]; calcium ion binding [g	negative regulation of protein kinase activity [goid 6469] [evidence IMP]; positive regulation of inflammatory response [goid 50729] [evidence IMP]; calcium ion homeostasis [goid 6874] [evidence IMP]; induction of apoptosis by intracellular signals [goid	1	-	107799973-107800022	ILMN_1217890	GCCACTGTTCACGAGTGTTGTTAGCCAACCCCACACACACAATATTTTGC	3087	S	6400551	NP_035231.1	NM_011101.2	NM_011101.1	RefSeq	NM_011101.2	Mus musculus	Prkca	Pkca	PRKCA	ILMN_223295		0.405136	0.36789	-0.00540756	0.0234178	-0.0589253	0.292901	0.51252	0.563156	0.388395	0.320078	0.28765	0.398153	0.359379	0.260322	0.0476443	2	1.29114	0	0	2.00569
NM_173746.2	4	4qA1	Mus musculus predicted gene, OTTMUSG00000004461 (OTTMUSG00000004461), mRNA.	208820	31343438	OTTMUSG00000004461	scl25663.5_353-S-4				1	+	12908265-12908314	ILMN_1229340	CATATGTCCCTAAAGTGGAGTTCCTCGTCTCCTGGGCTGCCTGAACTGGT	1110	S	4480433	NP_776107.1	NM_173746.2	NM_173746.2	RefSeq	NM_173746.2	Mus musculus	OTTMUSG00000004461	C130086A10	OTTMUSG00000004461	ILMN_221693		0.684964	0.838768	0.0819692	0.382193	0.304911	0.34391	0.922731	0.980525	0.580813	0.651924	0.71161	0.60165	0.906195	0.552094	0.0127641	2	1.29009	0.000380735	0.00223173	1.87534
NM_007415.2	1	1qH4	Mus musculus poly (ADP-ribose) polymerase family, member 1 (Parp1), mRNA.	11545	20806108	PARP1	scl011545.25_15-S-5	nucleus [goid 5634] [evidence TAS]; intracellular [goid 5622] [evidence IEA]	transferase activity [goid 16740] [evidence IEA]; DNA binding [goid 3677] [evidence IEA]; NAD+ ADP-ribosyltransferase activity [goid 3950] [evidence IEA]; protein binding [goid 5515] [evidence ISS]; transferase activity, transferring glycosyl groups [goid	regulation of growth rate [goid 40009] [evidence IMP]; base-excision repair [goid 6284] [evidence IMP]; DNA metabolism [goid 6259] [evidence IMP]; protein amino acid ADP-ribosylation [goid 6471] [evidence IEA]; DNA repair [goid 6281] [evidence TAS]; telom	1	+	182530816-182530865	ILMN_2621385	TAAAGGGCTCTGGTTTCAAGTCCCTTGTCCATGCTGCACTGGGGCAGGCC	3258	S	4780446	NP_031441.2	NM_007415.2	NM_007415.2	RefSeq	NM_007415.2	Mus musculus	Parp1	C80510; Adprp; sPARP-1; PARP; AI893648; Adprt1; 5830444G22Rik; PPOL; parp-1	PARP1	ILMN_211978		0.634357	0.747193	0.584573	0.484795	0.273222	0.416957	0.853499	0.883189	0.842134	0.89214	0.691711	0.746	0.739731	0.626698	0.0455044	2	1.28906	0.0250064	0.0789992	1.72155
NM_053207.1	8	8qE2	Mus musculus EGL nine homolog 1 (C. elegans) (Egln1), mRNA.	112405	23956235	EGLN1	scl0112405.12_70-S-4		oxidoreductase activity [goid 16491] [evidence IEA]; oxidoreductase activity, acting on single donors with incorporation of molecular oxygen, incorporation of two atoms of oxygen [goid 16702] [evidence IEA]; zinc ion binding [goid 8270] [evidence IEA]; me	protein metabolism [goid 19538] [evidence IEA]	1	-	127433541-127433590	ILMN_2617088	CAATCGTGGCCATCGGCTCCTTGGACAGCCACGAGCCATTTTCATACCCA	1398	S	2480180	NP_444437.1	NM_053207.1	NM_053207.1	RefSeq	NM_053207.1	Mus musculus	Egln1	Phd2; ORF13; SM-20; AI503754; C1orf12	EGLN1	ILMN_211557		0.11608	0.108677	0.0282457	0.067028	0.054947	0.153341	0.328985	0.477895	0.489006	0.472234	0.360665	0.415945	0.437434	0.245168	0.000201542	2	1.28676	0	0	1.93704
NM_026433.2	11	11qC	Mus musculus transmembrane protein 100 (Tmem100), mRNA.	67888	142353421	TMEM100	scl41049.3_319-S-1	membrane [goid 16020] [evidence IEA]			1	+	89897445-89897494	ILMN_1224014	CGTTCCACCAAAAGCCTACATTGGCTTGGCATTCCCACGTACCTAAGAAG	1390	S	6220064	NP_080709.1	NM_026433.2	NM_026433.1	RefSeq	NM_026433.2	Mus musculus	Tmem100	1810057C19Rik; AV011897	TMEM100	ILMN_223572		0.669774	0.667328	0.815271	0.549219	0.486127	0.607622	1.06532	1.19788	0.964978	1.03843	1.03197	1.00473	0.964279	0.81593	0.00777502	2	1.28468	0.0438204	0.123531	1.57534
NM_009423.3	11	11qB5	Mus musculus Tnf receptor associated factor 4 (Traf4), mRNA.	22032	141803144	TRAF4	scl022032.1_118-S-2	nucleus [goid 5634] [evidence IEA]	zinc ion binding [goid 8270] [evidence IEA]; metal ion binding [goid 46872] [evidence IEA]; receptor activity [goid 4872] [evidence IEA]; protein binding [goid 5515] [evidence IEA]	apoptosis [goid 6915] [evidence IEA]; respiratory gaseous exchange [goid 7585] [evidence IMP]; development [goid 7275] [evidence IEA]; regulation of apoptosis [goid 42981] [evidence IEA]; respiratory tube development [goid 30323] [evidence IMP]; signal tr	1	-	77973435-77973484	ILMN_2472444	ACTACGTGCGGGATGATGCGGTTTTCATCCGTGCCTCTGTCGAACTGCCC	1433	S	3060041	NP_033449.2	NM_009423.3	NM_009423.2	RefSeq	NM_009423.3	Mus musculus	Traf4	A530032M13Rik; CART1	TRAF4	ILMN_190694		0.252328	0.587558	0.344405	0.0440349	0.0382888	0.125354	0.508317	0.603739	0.536629	0.598605	0.640717	0.637229	0.470879	0.359818	0.0124325	2	1.28426	0.0140751	0.0495255	1.86493
NM_025976.3			Mus musculus bifunctional apoptosis regulator (Bfar), mRNA.	67118	146135049	BFAR	scl0001807.1_51-S-2	integral to membrane [goid 16021] [evidence IEA]; membrane fraction [goid 5624] [evidence ISS]; membrane [goid 16020] [evidence IEA]; endoplasmic reticulum [goid 5783] [evidence IEA]	molecular_function [goid 3674] [evidence ND ]; zinc ion binding [goid 8270] [evidence IEA]; metal ion binding [goid 46872] [evidence IEA]; protein binding [goid 5515] [evidence IEA]	apoptosis [goid 6915] [evidence IEA]; anti-apoptosis [goid 6916] [evidence ISS]	1			ILMN_2632196	GGTGCACAAGGCTGTAGATAAGTGGACGACGGAAGAAGTTGTCCTCTGGT	681	S	6900672	NP_080252.1	NM_025976.3	scl0001807.1_51	RefSeq	NM_025976.3	Mus musculus	Bfar	BAR; AW107665; 3010001A07Rik; AI666707; RNF47	BFAR	ILMN_259673		0.483878	0.618016	0.0737727	0.492442	0.371479	0.511976	0.578197	0.539326	0.613645	0.571145	0.523955	0.613426	0.62199	0.488476	0.0167309	2	1.28169	0.00863589	0.033309	1.8429
NM_145376.3	13	13qC1	Mus musculus acyltransferase like 2 (Aytl2), mRNA.	210992	31560845	AYTL2	scl44634.15_241-S-1	endoplasmic reticulum [goid 5783] [evidence IEA]; membrane [goid 16020] [evidence IEA]; integral to membrane [goid 16021] [evidence IEA]	calcium ion binding [goid 5509] [evidence IEA]; transferase activity [goid 16740] [evidence IEA]; acyltransferase activity [goid 8415] [evidence IEA]	phospholipid biosynthesis [goid 8654] [evidence IEA]; metabolism [goid 8152] [evidence IEA]	1	+	73982117-73982166	ILMN_1216482	GCCACTAAAAGGCCAATGAAGGAGACAGATGAACTGAGATGTCCCGAGGC	3339	S	3850167	NP_663351.2	NM_145376.3	NM_145376.3	RefSeq	NM_145376.3	Mus musculus	Aytl2	MGC8148; C87117; BB137372; 2900035H07Rik; LPCAT; BC005662	AYTL2	ILMN_217719		0.566722	0.524221	0.394118	0.219945	0.157347	0.505524	0.960543	0.87793	0.67642	0.832102	0.64978	0.630621	0.72455	0.548557	0.0463628	2	1.28051	0.00172971	0.00840108	1.78104
NM_175340.3	13	13qA5	Mus musculus NHL repeat containing 1 (Nhlrc1), mRNA.	105193	142366928	NHLRC1	scl44021.1.1_258-S-3	nucleus [goid 5634] [evidence IEA]; endoplasmic reticulum [goid 5783] [evidence IEA]	zinc ion binding [goid 8270] [evidence IEA]; metal ion binding [goid 46872] [evidence IEA]; protein binding [goid 5515] [evidence IEA]		1	-	47108003-47108052	ILMN_2595091	GGCAGAAGTGATTTTGTTTGGTGTGGTAAATCTCTGACGCCTGAAGCACT	2137	S	1450128	NP_780549.1	NM_175340.3	NM_175340.2	RefSeq	NM_175340.3	Mus musculus	Nhlrc1	AI505271; B230309E09Rik	NHLRC1	ILMN_209360		0.209114	0.273489	0.0850361	0.347086	0.134563	0.108276	0.683717	0.812052	0.475356	0.598736	0.592964	0.538142	0.426932	0.360119	0.0078486	2	1.28016	0	0	1.87137
NM_001024919.1	11	11qA4	Mus musculus RIKEN cDNA 2310022M17 gene (2310022M17Rik), mRNA.	69556	67906186	2310022M17RIK	scl0001408.1_125-S-1				1	-	31566739-31566788	ILMN_1254565	TCCAGAACCTGAAAGCCAGGACCCTCCAGCACCATCCCAGGATGCTTCCT	632	S	6660037	NP_001020090.1	NM_001024919.1	scl0069556.1_196	RefSeq	NM_001024919.1	Mus musculus	2310022M17Rik	RP23-475A8.1; Fam44b; MGC144642	2310022M17RIK	ILMN_260769		0.570649	0.67437	0.264928	0.310393	0.253324	0.406762	0.808492	0.799118	0.70866	0.546894	0.502058	0.552765	0.696281	0.507431	0.0404892	2	1.28011	1.99447e-06	1.83788e-05	1.7518
NM_023672.2	4	4qC7	Mus musculus single-stranded DNA binding protein 3 (Ssbp3), transcript variant 1, mRNA.	72475	38372896	SSBP3	scl0072475.2_71-S-6	nucleus [goid 5634] [evidence ISS]	single-stranded DNA binding [goid 3697] [evidence ISS]; transcription regulator activity [goid 30528] [evidence IEA]; DNA binding [goid 3677] [evidence IEA]	regulation of transcription, DNA-dependent [goid 6355] [evidence IEA]; transcription [goid 6350] [evidence IEA]	1	+	106721999-106722048	ILMN_2634283	CCGGAAGACACTGAGTTCATTGTACATGTACACCCTCTGCGCCCTGCCCA	2895	S	1050377	NP_076161.2	NM_023672.2	NM_198438.1	RefSeq	NM_023672.2	Mus musculus	Ssbp3	2610021L12Rik; 5730488C10Rik; AI854733; LAST; SSDP1; 2610200M23Rik; AW551939	SSBP3	ILMN_220577		0.563728	0.633377	0.588685	0.277185	0.433714	0.549387	0.908774	0.916298	0.88354	1.01731	0.80452	0.819039	0.935883	0.676445	0.00942764	2	1.27913	5.07557e-05	0.000362838	1.60331
NM_013736.4		4qD3	Mus musculus transcription elongation factor B (SIII), polypeptide 3 (Tceb3), mRNA.	27224	146149217	TCEB3	scl23664.11_168-S-2	nucleus [goid 5634] [evidence IEA]; integral to membrane [goid 16021] [evidence IEA]	translation elongation factor activity [goid 3746] [evidence IEA]	regulation of transcription [goid 45449] [evidence IEA]; defense response [goid 6952] [evidence IEA]; regulation of transcription, DNA-dependent [goid 6355] [evidence IEA]	1			ILMN_2652394	GAGGCACCCAGTTTACCTAGAGCCAGATTTTCTAGCCCTTCAAGAGTGTC	4097	S	5890156	NP_038764.2	NM_013736.4	NM_013736.2	RefSeq	NM_013736.4	Mus musculus	Tceb3	Tceb3a; AA408125; 110kDa	TCEB3	ILMN_214827		0.886155	0.938441	0.572584	0.721599	0.400763	0.616735	0.885893	1.09015	0.855457	0.895956	0.813513	0.804772	0.938405	0.749588	0.0246517	2	1.27787	0.000125906	0.000825722	1.61911
NM_001038621.2	1	1qH2.1	Mus musculus RAB GTPase activating protein 1-like (Rabgap1l), transcript variant 2, mRNA.	29809	141801907	RABGAP1L	scl0029809.2_171-S-2		molecular_function [goid 3674] [evidence ND ]		1	-	162272175-162272224	ILMN_2593823	AGAGATACCGGGCAGAGGAGAATGCAAGAAGATTGATGGAACAGGCTTGC	422	S	3190014	NP_001033710.1	NM_001038621.2	NM_013862.3	RefSeq	NM_001038621.2	Mus musculus	Rabgap1l	mKIAA0471; HHL; 5830411O09Rik; 8430421H08Rik; 9630005B12Rik; AW049894; Hh1	RABGAP1L	ILMN_240657		0.0887343	0.0995172	-0.119391	-0.115788	-0.140148	0.0469339	0.337282	0.430219	0.369029	0.281057	0.32467	0.222736	0.215072	0.122913	0.00370581	2	1.27699	8.33827e-09	1.06835e-07	2.00668
NM_138752.2	7	7qA3	Mus musculus pleckstrin homology domain containing, family G (with RhoGef domain) member 2 (Plekhg2), transcript variant 1, mRNA.	101497	144922715	PLEKHG2	scl0101497.2_2-S-1	intracellular [goid 5622] [evidence IEA]	Rho guanyl-nucleotide exchange factor activity [goid 5089] [evidence IEA]; guanyl-nucleotide exchange factor activity [goid 5085] [evidence IEA]	regulation of Rho protein signal transduction [goid 35023] [evidence IEA]	1	-	29145692-29145741	ILMN_1246655	AGCTGTTGTTGGTGGCCGGCCTGTCAGCCCTTTGCCAGTGTGCACAAGTA	3933	S	3830746	NP_620091.2	NM_138752.2	NM_138752.1	RefSeq	NM_138752.2	Mus musculus	Plekhg2	AI194308; Clg; Cslg	PLEKHG2	ILMN_210871		0.178859	0.328081	0.132495	-0.0135011	0.0501245	0.251276	0.414068	0.453165	0.518217	0.389331	0.424989	0.456844	0.327601	0.274097	0.00856018	2	1.27635	1.22125e-14	2.63671e-13	1.86793
NM_134159.2	6	6qE3	Mus musculus interleukin 17 receptor C (Il17rc), mRNA.	171095	30841017	IL17RC	scl29630.18.1_12-S-5	membrane [goid 16020] [evidence IEA]; integral to membrane [goid 16021] [evidence IEA]	molecular_function [goid 3674] [evidence ND ]; receptor activity [goid 4872] [evidence IEA]		1	+	113432774-113432823	ILMN_2695344	GCATGACGCCCTCGCCGCCTGGCTCAGCTGCGTGCTACCCGATTTCCTGC	1795	S	630164	NP_598920.2	NM_134159.2	NM_134159.2	RefSeq	NM_134159.2	Mus musculus	Il17rc	IL17-RL; 1110025H02Rik; Il17rl; IL17-RC; IL-17RC	IL17RC	ILMN_215602		0.188788	0.345159	0.107381	0.0884082	-0.00757274	0.200866	0.110398	0.309411	0.539541	0.40113	0.200329	0.356947	0.235161	0.202025	0.0125797	2	1.27612	0.000222211	0.00137041	1.87793
NM_178590.3	X	XqA7.3	Mus musculus inhibitor of kappaB kinase gamma (Ikbkg), transcript variant 2, mRNA.	16151	142351396	IKBKG	scl0016151.2_209-S-6	nucleus [goid 5634] [evidence IEA]; cytoplasm [goid 5737] [evidence IDA]	kinase activity [goid 16301] [evidence IEA]; protein binding [goid 5515] [evidence ISS]	regulation of transcription, DNA-dependent [goid 6355] [evidence IEA]; activation of NF-kappaB-inducing kinase [goid 7250] [evidence IDA]; transcription [goid 6350] [evidence IEA]	1	+	71694016-71694065	ILMN_2630423	CTGCAGGCTCTCCTCCCAGGGCATGTGGCACTTGGGTCTATAACATGTGT	1687	S	6590592	NP_848705.1	NM_178590.3	scl54829.13_284	RefSeq	NM_178590.3	Mus musculus	Ikbkg	NEMO; IKK[g]; 1110037D23Rik; AI851264; AW124339; AI848108	IKBKG	ILMN_209727		0.494187	0.535641	0.165714	0.210879	0.183876	0.359906	0.830249	0.787256	0.597178	0.692012	0.59151	0.515835	0.517027	0.446636	0.0257036	2	1.27396	0	0	1.79953
NM_030261.4	9	9qA1	Mus musculus sestrin 3 (Sesn3), mRNA.	75747	142349199	SESN3	scl37277.9.1_0-S-7	nucleus [goid 5634] [evidence IEA]		cell cycle arrest [goid 7050] [evidence IEA]	1	+	14125586-14125635	ILMN_2622997	ATGAGAAGTTTCGAATGGTCTACAATCTCACCTACAACACAATGGCCACC	1378	S	110687	NP_084537.2	NM_030261.4	scl37275.1_87	RefSeq	NM_030261.4	Mus musculus	Sesn3	MGC7182; BC003348; 5630400E15Rik; SEST3	SESN3	ILMN_228252		0.217447	0.377786	-0.138364	-0.0961862	-0.272244	0.127506	0.532999	0.710172	0.323998	0.354827	0.336467	0.130344	0.445217	0.160719	0.00821481	2	1.27304	0.00023881	0.00146579	2.03885
NM_033509.3	1	1qH3	Mus musculus vang-like 2 (van gogh, Drosophila) (Vangl2), mRNA.	93840	118131201	VANGL2	scl0093840.1_217-S-4	integral to membrane [goid 16021] [evidence ISS]; membrane [goid 16020] [evidence ISS]; apical plasma membrane [goid 16324] [evidence IDA]	protein binding [goid 5515] [evidence IPI]	neural tube closure [goid 1843] [evidence IMP]; apical protein localization [goid 45176] [evidence IMP]; establishment of planar polarity [goid 1736] [evidence IMP]; development [goid 7275] [evidence IEA]	1	-	173934520-173934569	ILMN_2685770	TGTACCCAGTCTCCCCTCTTCCTCAGTTTTTCCCATCTGGAAATCTGGAG	2192	S	870075	NP_277044.1	NM_033509.3	scl13370.1.1_25	RefSeq	NM_033509.3	Mus musculus	Vangl2	Lpp1; Vang1l2; Lp; C530001F03Rik; strabismus; Ltap; stbm	VANGL2	ILMN_261778		0.347071	0.502197	-0.0598407	0.214853	0.0939628	0.105446	0.585962	0.601107	0.461545	0.431803	0.438752	0.383096	0.393983	0.296483	0.011443	2	1.27155	2.67337e-06	2.41644e-05	1.91055
NM_198107.1	10	10qC1	Mus musculus mediator complex subunit 16 (Med16), mRNA.	216154	37674219	MED16	scl37745.17_21-S-1	mediator complex [goid 119] [evidence ISS]; nucleus [goid 5634] [evidence ISS]	thyroid hormone receptor coactivator activity [goid 30375] [evidence ISS]; transcriptional activator activity [goid 16563] [evidence ISS]; thyroid hormone receptor binding [goid 46966] [evidence ISS]; RNA polymerase II transcription mediator activity [goi	transcription [goid 6350] [evidence IEA]; transcription from RNA polymerase II promoter [goid 6366] [evidence IC ]; transcription initiation from RNA polymerase II promoter [goid 6367] [evidence ISS]; regulation of transcription from RNA polymerase II pro	1	-	79357864-79357913	ILMN_1213200	TGCGGCATCTCTAGGGCCTGAAGTCCCATGGTCATATCCAAGCCAGTGTG	2710	S	2030403	NP_932775.1	NM_198107.1	NM_198107.1	RefSeq	NM_198107.1	Mus musculus	Med16	A630083L04; Thrap5; 95kDa; Trap95	MED16	ILMN_221890		0.378601	0.382701	0.103166	0.160097	0.131934	0.228793	0.487271	0.606951	0.458742	0.599225	0.541079	0.549165	0.473656	0.35125	0.00305508	2	1.26878	4.44089e-16	1.04497e-14	1.82165
NM_010311.3	10	10qB5.3	Mus musculus guanine nucleotide binding protein, alpha z subunit (Gnaz), mRNA.	14687	118129988	GNAZ	GI_31981746-S-1	heterotrimeric G-protein complex [goid 5834] [evidence TAS]; membrane fraction [goid 5624] [evidence TAS]; membrane [goid 16020] [evidence IEA]	GTPase activity [goid 3924] [evidence TAS]; nucleotide binding [goid 166] [evidence IEA]; signal transducer activity [goid 4871] [evidence IEA]; GTP binding [goid 5525] [evidence IEA]; guanyl nucleotide binding [goid 19001] [evidence IEA]	G-protein coupled receptor protein signaling pathway [goid 7186] [evidence TAS]; signal transduction [goid 7165] [evidence IEA]	1	+	74478486-74478535	ILMN_3161289	TGGAGCCGCACCCGACTCAGCCACTCTGCGTCACATTCGTCCTGTACCTA	2299	S	6130296	NP_034441.1	NM_010311.3	scl38770.6_53	RefSeq	NM_010311.3	Mus musculus	Gnaz	Gz; AI847979	GNAZ	ILMN_222702		0.2865	0.394449	0.389836	0.568294	0.616671	0.505261	0.742493	0.805408	0.746411	0.691407	0.675453	0.926799	0.719497	0.617722	0.0412995	2	1.2674	0.021424	0.0696944	1.57155
NM_008960.2	19	19qC1	Mus musculus phosphatase and tensin homolog (Pten), mRNA.	19211	86355519	PTEN	scl0019211.1_81-S-3	cytoplasm [goid 5737] [evidence ISS]	hydrolase activity [goid 16787] [evidence IEA]; PDZ domain binding [goid 30165] [evidence ISS]; protein tyrosine phosphatase activity [goid 4725] [evidence ISS]; phosphatidylinositol-3-phosphatase activity [goid 4438] [evidence ISS]; protein serine/threon	negative regulation of focal adhesion formation [goid 51895] [evidence ISS]; induction of apoptosis [goid 6917] [evidence IMP]; heart development [goid 7507] [evidence IMP]; phosphoinositide dephosphorylation [goid 46856] [evidence ISS]; cell cycle [goid	1	+	32892435-32892484	ILMN_2594450	GCAGTATAGAGCGTGCAGATAATGACAAGGAGTATCTTGTACTCACCCTA	1779	S	3390064	NP_032986.1	NM_008960.2	scl53204.10_621	RefSeq	NM_008960.2	Mus musculus	Pten	MMAC1; TEP1; AI463227; A130070J02Rik; 2310035O07Rik	PTEN	ILMN_248598		0.413289	0.630684	0.0247572	0.508245	0.356047	0.435584	0.4631	0.545473	0.588423	0.68999	0.628419	0.562256	0.603069	0.458319	0.0385825	2	1.26553	0.0205224	0.0673402	1.81474
NM_011857.2	8	8qB1.2	Mus musculus odd Oz/ten-m homolog 3 (Drosophila) (Odz3), mRNA.	23965	7657416	ODZ3	scl0023965.1_142-S-1	integral to plasma membrane [goid 5887] [evidence ISS]			1	-	49313232-49313281	ILMN_1231794	CGGCGGGGATTTAATAATGGATTTTACTAACATGGCTTGCCCTGGGAGGG	8715	S	3060725	NP_035987.2	NM_011857.2	NM_011857.2	RefSeq	NM_011857.2	Mus musculus	Odz3	2610100B16Rik; Odz1; Ten-m3; mKIAA1455	ODZ3	ILMN_217240		0.48705	0.428896	0.382327	0.551643	0.661622	0.553754	0.543819	0.582356	0.808709	0.852408	0.575806	0.902923	0.653689	0.612134	0.0316208	2	1.26544	0.0235003	0.075099	1.57386
NM_019739.2	3	3qC	Mus musculus forkhead box O1 (Foxo1), mRNA.	56458	34328254	FOXO1	scl0056458.2_48-S-5	nucleus [goid 5634] [evidence IDA]; cytoplasm [goid 5737] [evidence IDA]	sequence-specific DNA binding [goid 43565] [evidence IEA]; transcription factor activity [goid 3700] [evidence IDA]; DNA binding [goid 3677] [evidence IDA]	transcription [goid 6350] [evidence IEA]; regulation of cell proliferation [goid 42127] [evidence IMP]; regulation of transcription, DNA-dependent [goid 6355] [evidence IDA]; blood vessel development [goid 1568] [evidence IMP]; insulin receptor signaling	1	+	52153117-52153166	ILMN_2656498	AGGAGGTGTCTCTCCCTTCAGAAGCTGTCAATTTCAGCAGCAACCCCTGT	4601	S	3120670	NP_062713.2	NM_019739.2	scl23210.3_685	RefSeq	NM_019739.2	Mus musculus	Foxo1	Fkhr1; FKHR; AI876417; Afxh; Foxo1a	FOXO1	ILMN_242706		0.59977	0.768794	0.249488	0.319242	0.368897	0.398266	0.702765	0.899111	0.723793	0.752155	0.560581	0.604104	0.609779	0.513668	0.0374355	2	1.26373	2.70924e-05	0.000205303	1.67246
XM_356186.1					38090083	B930007L02RIK	scl36503.7_61-S-4				1			ILMN_2598927	GCATTTCTAACGAGGGTCTGAACTTATCCACCAGTCTCCTATCCCCGCAC	5018	S	6350286		XM_356186.1	scl36503.7_61	MEEBO	scl36503.7_61	Mus musculus	B930007L02Rik		B930007L02RIK	ILMN_209758		0.308505	0.469236	0.382419	0.374877	0.0804261	0.149913	0.420755	0.593186	0.567429	0.478336	0.554233	0.630451	0.488659	0.395767	0.0471321	2	1.25473	0.0171901	0.0583748	1.73262
NM_007879.1	11	11qA1	Mus musculus developmentally regulated GTP binding protein 1 (Drg1), mRNA.	13494	6681224	DRG1	scl0001267.1_72-S-1	intracellular [goid 5622] [evidence IEA]	GTP binding [goid 5525] [evidence IEA]; nucleotide binding [goid 166] [evidence IEA]		1	-	3162531-3162580	ILMN_1252761	GCAGGAGTGTATTCTGAAGTGGCAGCCTATGAATTCACTACATTGACCAC	329	S	1660372	NP_031905.1	NM_007879.1	NM_007879.1	RefSeq	NM_007879.1	Mus musculus	Drg1	Nedd3; AI132520; AA408859	DRG1	ILMN_214214		0.604166	0.592779	0.489935	0.337104	0.367357	0.384811	0.83015	0.89194	0.727105	0.685198	0.818034	0.792213	0.784943	0.613582	0.00562263	2	1.25208	1.84452e-06	1.70931e-05	1.56052
NM_018821.3	18	18qE4	Mus musculus suppressor of cytokine signaling 6 (Socs6), mRNA.	54607	141802820	SOCS6	scl054607.1_75-S-1		protein binding [goid 5515] [evidence IPI]	regulation of growth [goid 40008] [evidence IMP]; cell glucose homeostasis [goid 1678] [evidence IMP]; regulation of cell growth [goid 1558] [evidence IEA]; intracellular signaling cascade [goid 7242] [evidence IEA]; negative regulation of signal transduc	1	-	89038341-89038390	ILMN_1236610	GGGATGCCTTTAGGGTTTAGAAGTGTGAGTTATCTTTCCTTAATGTGCAG	2091	S	1170347	NP_061291.2	NM_018821.3	NM_018821.2	RefSeq	NM_018821.3	Mus musculus	Socs6	STATI4; Cish4; SOCS-4; Cis4; SSI4; Socs4; 5830401B18Rik; MGC102463; 1500012M23Rik; SOCS-6; HSPC060; AI447482; STAI4	SOCS6	ILMN_218650		0.259059	0.46802	-0.0577122	0.196992	0.0516668	0.192075	0.396841	0.46459	0.478848	0.581279	0.437417	0.281074	0.409447	0.264571	0.00254778	2	1.24648	0.000701053	0.00384128	1.80553
XM_001471674.1			PREDICTED: Mus musculus hypothetical protein LOC100044163 (LOC100044163), mRNA.	100044163	149263016	LOC100044163	scl0026875.1_310-S-1				1			ILMN_1222144	CTGTGCGTGTTACCGTAGCTGTTAAGTGTATCAGCTGTGTTGGGCATGTG	16671	S	3140131	XP_001471724.1	XM_001471674.1	scl28100.26.1_27	RefSeq	XM_001471674.1	Mus musculus	LOC100044163		LOC100044163	ILMN_324957		0.0827099	0.175841	-0.0694284	-0.167629	-0.218803	0.0562752	0.380714	0.461821	0.28644	0.261453	0.204188	0.239576	0.112594	0.0906637	0.0312008	2	1.24569	1.98128e-07	2.12207e-06	1.91934
NM_001081341.1	9	9qB	Mus musculus zinc finger protein 291 (Zfp291), mRNA.	244891	124486796	ZFP291	scl00244891.1_136-S-1	intracellular [goid 5622] [evidence IEA]	zinc ion binding [goid 8270] [evidence IEA]; molecular_function [goid 3674] [evidence ND ]; nucleic acid binding [goid 3676] [evidence IEA]		1	-	55403935-55403984	ILMN_1247878	TCCTTCGCTTATCACCGCGTGTCACAACAACCATCAGAACAAGCTCATTC	4125	S	4670368	NP_001074810.1	NM_001081341.1	scl0244891.1_30	RefSeq	NM_001081341.1	Mus musculus	Zfp291	C430017I08; D530014O03Rik	ZFP291	ILMN_245398		-0.11691	0.0672969	-0.205403	-0.176479	-0.179791	-0.101759	0.201211	0.379035	0.247233	0.232182	-0.0696025	0.192275	0.0732185	-0.0136007	0.00703944	2	1.24504	0	0	1.94398
XM_181343.5	11	11qE2	PREDICTED: Mus musculus phosphoribosyl pyrophosphate synthetase-associated protein 1 (Prpsap1), mRNA.	67763	149262514	PRPSAP1	scl39304.10.1_23-S-10				1	-	116332642-116332691	ILMN_2620166	TGCAGAGGCGGACAGACACAGCGGGGTGTCAGCCTGCAAATGGGCTGCAG	1660	S	6980494	XP_181343.6	XM_181343.5	scl39304.10.1_23	RefSeq	XM_181343.5	Mus musculus	Prpsap1		PRPSAP1	ILMN_211857		0.421621	0.517317	0.40601	0.400797	0.201039	0.305157	0.686507	0.834308	0.611943	0.571792	0.764315	0.684969	0.670473	0.515283	0.00281061	2	1.24454	0.00152199	0.0075313	1.62614
XM_001478949.1			PREDICTED: Mus musculus similar to thyroid hormone receptor (LOC100047427), mRNA.	100047427	149262338	LOC100047427	scl39616.9.169_52-S-1				1			ILMN_1229091	CTCAAGCTGCCGGACCTGCGGACCCTGAACAACATGCATTCCGAGAAGCT	5299	S	770746	XP_001478999.1	XM_001478949.1	scl39616.9.169_52	RefSeq	XM_001478949.1	Mus musculus	LOC100047427		LOC100047427	ILMN_323082		0.301095	0.429348	0.464214	-0.0124114	0.186599	0.374455	0.632692	0.802848	0.700163	0.609413	0.526477	0.633746	0.718451	0.452548	0.0413253	2	1.24106	0.0167085	0.0569915	1.61019
NM_172872.2	4	4qC6	Mus musculus ankyrin repeat domain 38 (Ankrd38), mRNA.	242553	40254256	ANKRD38	scl0242553.1_69-S-2				1	-	98421849-98421898	ILMN_2655586	CCTCGTGTGGATGCTGCTTAGAGATAGGAAGGATGGCAAAACAGACGAGC	4485	S	840070	NP_766460.2	NM_172872.2	NM_172872.2	RefSeq	NM_172872.2	Mus musculus	Ankrd38	BC060737; C130031J23; AU021071	ANKRD38	ILMN_215108		-0.243705	-0.0528669	-0.105725	-0.204568	-0.232541	-0.0694596	0.349132	0.446274	0.307643	0.354676	0.169142	0.162214	0.0557021	0.0187836	0.0116452	2	1.24083	2.81257e-05	0.000212675	1.9049
XM_001477544.1			PREDICTED: Mus musculus similar to Kcmf1 protein (LOC100047784), mRNA.	100047784	149255654	LOC100047784	scl28851.8_90-S-1				1			ILMN_1252190	TTGATGGAAATCTTCTGAAGGAACCGCCCTCGCTGGGCTCCTGGTACACC	3012	S	2970577	XP_001477594.1	XM_001477544.1	scl28851.8_90	RefSeq	XM_001477544.1	Mus musculus	LOC100047784		LOC100047784	ILMN_310781		-0.0497839	0.0846646	0.0583025	0.139723	0.140103	0.0619856	0.345832	0.452026	0.515444	0.404986	0.468352	0.408572	0.318531	0.240706	0.00331338	2	1.23576	6.98743e-08	7.9658e-07	1.7104
NM_028263.1	19	19qC2	Mus musculus fibroblast growth factor binding protein 3 (Fgfbp3), mRNA.	72514	33859717	FGFBP3	scl52525.2.463_15-S-3				1	-	36992580-36992629	ILMN_2628999	GAAGTGACTAAAGAGGTGAGAATCTTTCCTAGGAAGTGGGATACAATGTA	1166	S	2510717	NP_082539.2	NM_028263.1	NM_028263.1	RefSeq	NM_028263.1	Mus musculus	Fgfbp3	2610306H15Rik; Fgf-bp3	FGFBP3	ILMN_212665		0.0632012	-0.01735	0.0937894	-0.0590026	0.119655	0.2231	0.714388	0.556181	0.448021	0.446531	0.372758	0.489221	0.57446	0.303959	0.0107471	2	1.23483	0	0	1.70613
NM_173187.2	1	1qE2.1	Mus musculus RIKEN cDNA 2310035C23 gene (2310035C23Rik), mRNA.	227446	142368864	2310035C23RIK	scl000817.1_13-S-2		binding [goid 5488] [evidence IEA]		1	+	107637043-107637092	ILMN_2642411	GGTAGCTCAGAGGGTTGTTCCTGCTCTCATTACTCTCTCCAGTGACCCTG	3194	S	2810113	NP_775279.1	NM_173187.2	scl17589.31_362	RefSeq	NM_173187.2	Mus musculus	2310035C23Rik	6430401N10; mKIAA1468	2310035C23RIK	ILMN_224437		-0.125707	0.0118699	-0.139152	-0.0927747	-0.079048	0.132069	-0.0142118	0.0523467	0.254592	0.426878	0.0238306	0.305877	0.120642	0.0386117	0.0243556	2	1.23049	0	0	1.83547
NM_026893.2	4	4qA5	Mus musculus WD repeat domain 40A (Wdr40a), mRNA.	68970	31541821	WDR40A	scl24426.8_231-S-1				1	-	41238605-41238654	ILMN_1248522	CCGTAGGACACAGCATCCTCCACAGGTTTTAGAATAATCATCCTATAATC	3047	S	2190167	NP_081169.2	NM_026893.2	NM_026893.2	RefSeq	NM_026893.2	Mus musculus	Wdr40a	AI851081; 5830424K06Rik; 1500001L20Rik; AA420338	WDR40A	ILMN_189803		-0.0661458	-0.0287832	-0.0798801	0.0254446	-0.224673	-0.0205863	0.475692	0.39514	0.221595	0.169805	0.160849	0.26452	0.168854	0.092567	0.0192872	2	1.22955	1.64576e-07	1.7821e-06	1.86376
XM_001476879.1			PREDICTED: Mus musculus similar to RP42 (LOC100046841), mRNA.	100046841	149251003	LOC100046841	scl0114893.1_279-S-1				1			ILMN_1222165	GTCTTCCCATAAGTCATAGAAGCTTGATGGTGATTATTTTGAGGTTTCCA	1131	S	2360332	XP_001476929.1	XM_001476879.1	scl0114893.1_279	RefSeq	XM_001476879.1	Mus musculus	LOC100046841		LOC100046841	ILMN_318958		0.43085	0.453889	0.156086	0.241307	0.27035	0.306105	0.397592	0.522954	0.627043	0.537166	0.447618	0.47773	0.543938	0.389862	0.0300589	2	1.22787	0.000308777	0.00184868	1.59897
NM_138587.4	6	6qA3.1	Mus musculus DNA segment, Chr 6, Wayne State University 176, expressed (D6Wsu176e), mRNA.	27999	118129980	D6WSU176E	scl29247.11.6_29-S-2	extracellular region [goid 5576] [evidence ISS]	cytokine activity [goid 5125] [evidence ISS]		1	-	22259335-22259384	ILMN_2716977	GAGATAACTGGGTCTTCTGTGGTGGGAAGGGCATTAAGACAAAGAGTCCC	664	S	770093	NP_613053.3	NM_138587.4	scl29247.11.6_29	RefSeq	NM_138587.4	Mus musculus	D6Wsu176e	Fam3c	D6WSU176E	ILMN_220048		0.691052	0.785603	0.341372	0.398129	0.358916	0.551952	0.657901	0.805072	0.641366	0.842609	0.857046	0.701266	0.721658	0.592066	0.0277487	2	1.22725	0	0	1.51413
NM_207525.3	7	7qA3	Mus musculus optic atrophy 3 (human) (Opa3), mRNA.	403187	141801352	OPA3	scl0403187.2_39-S-2				1	+	19831642-19831691	ILMN_2750311	GCAAGGCCCCTACTATGCTGTTTGGCTCTTCCGGCAGCCTACTCATGGCT	1736	S	2760168	NP_997408.2	NM_207525.3	scl0403187.2_39	RefSeq	NM_207525.3	Mus musculus	Opa3	Gm1425; Gm472; D630048P19Rik	OPA3	ILMN_222493		0.252656	0.495304	-0.0169857	0.0260245	0.0038036	0.00538025	0.413974	0.553463	0.29742	0.408636	0.487696	0.424402	0.355103	0.224947	0.00708292	2	1.224	1.11525e-08	1.40263e-07	1.73255
NM_198035.1	10	10qD3	Mus musculus zinc finger and BTB domain containing 39 (Zbtb39), mRNA.	320080	37574146	ZBTB39	scl38310.1.1198_95-S-1	nucleus [goid 5634] [evidence IEA]; intracellular [goid 5622] [evidence IEA]	zinc ion binding [goid 8270] [evidence IEA]; metal ion binding [goid 46872] [evidence IEA]; nucleic acid binding [goid 3676] [evidence IEA]; protein binding [goid 5515] [evidence IEA]		1	+	127184146-127184195	ILMN_1245131	CCTGCCCGGAGTAGCTCAAGTCTCTTCTGAAGCAGAGAAACGTTGCTGTC	5701	S	770427	NP_932152.1	NM_198035.1	NM_198035.1	RefSeq	NM_198035.1	Mus musculus	Zbtb39	mKIAA0352; 7030401O21Rik	ZBTB39	ILMN_219859		0.492192	0.543046	0.382322	0.329016	0.297087	0.476703	0.641161	0.7332	0.68499	0.677618	0.61652	0.634177	0.5787	0.513287	0.00479145	2	1.22384	1.14014e-10	1.78513e-09	1.50803
NM_026451.1	17	17qA2	Mus musculus RIKEN cDNA 1600012H06 gene (1600012H06Rik), mRNA.	67912	29789176	1600012H06RIK	scl000096.1_251-S-1				1	+	14682262-14682311	ILMN_1218419	GGACTTCCAGGACCCTTTTTTTATAGAGTACTATACGGTGTTAACTATGC	2256	S	6110603	NP_080727.1	NM_026451.1	NM_026451.1	RefSeq	NM_026451.1	Mus musculus	1600012H06Rik		1600012H06RIK	ILMN_220191		-0.128369	-0.0145259	-0.0130576	0.127082	0.0492573	-0.142262	0.324151	0.330183	0.385104	0.414833	0.543422	0.381801	0.22751	0.175464	0.0168975	2	1.22271	0	0	1.72241
NM_001039078.2	8	8qA2	Mus musculus proline synthetase co-transcribed (Prosc), transcript variant 3, mRNA.	114863	119829189	PROSC	scl0114863.5_23-S-1				1	+	28159709-28159758	ILMN_1213904	GCTCCTGGCAGAAGAAAGGTCCTACAGAACCACTGAAGGTGATGGTCCAG	407	S	380484	NP_001034167.1	NM_001039078.2	scl0114863.5_23	RefSeq	NM_001039078.2	Mus musculus	Prosc	2200002F22Rik; 1700024N20Rik	PROSC	ILMN_238181		0.292299	0.499974	0.272426	0.155495	0.203009	0.350504	0.375232	0.543208	0.603588	0.485939	0.419301	0.537371	0.549056	0.375828	0.0157447	2	1.22244	3.99769e-12	7.0941e-11	1.56876
NM_023884.3	1	1qH1	Mus musculus Ral GEF with PH domain and SH3 binding motif 2 (Ralgps2), mRNA.	78255	142359081	RALGPS2	scl0078255.2_178-S-6	intracellular [goid 5622] [evidence IEA]			1	-	158738412-158738461	ILMN_2688396	GACCCTGGTGTTTCTTGTGCTGTTGCCCCTTGCAGTGTTTAATGTGCAGT	2721	S	4780270	NP_076373.2	NM_023884.3	scl16092.23_302	RefSeq	NM_023884.3	Mus musculus	Ralgps2	2210408F11Rik; AU043409; 1810020P17Rik; AW046161; 9130014M22Rik; 4921528G01Rik	RALGPS2	ILMN_238709		0.40313	0.480657	0.208149	0.402069	0.320516	0.357725	0.586307	0.676219	0.55848	0.591868	0.643382	0.63066	0.535835	0.464625	0.00120223	2	1.22194	7.59755e-07	7.48893e-06	1.55687
NM_054081.2	12	12qF1	Mus musculus metastasis associated 1 (Mta1), mRNA.	116870	91598895	MTA1	scl42714.21.1_29-S-1	nucleus [goid 5634] [evidence IDA]; cytoplasm [goid 5737] [evidence IDA]; NuRD complex [goid 16581] [evidence IPI]	zinc ion binding [goid 8270] [evidence IEA]; metal ion binding [goid 46872] [evidence IEA]; sequence-specific DNA binding [goid 43565] [evidence IEA]; protein binding [goid 5515] [evidence IPI]		1	+	114374817-114374866	ILMN_1225235	CTGCCGCTGCGGCCACCCCCACCTGCACCAGTCAATGATGAGCCCATTGT	2175	S	3830092	NP_473422.2	NM_054081.2	scl42714.21.1_29	RefSeq	NM_054081.2	Mus musculus	Mta1	MGC118456	MTA1	ILMN_218746		0.0384993	0.0697117	0.0885021	-0.100504	-0.199411	-0.143659	0.152258	0.229119	0.405794	0.414181	0.0649315	0.234596	0.0929854	0.0633992	0.0363207	2	1.21999	0.0249028	0.0787529	1.77095
NM_021381.3	6	6qD1	Mus musculus prokineticin receptor 1 (Prokr1), mRNA.	58182	40254342	PROKR1	scl0058182.2_278-S-2	membrane [goid 16020] [evidence IEA]	receptor activity [goid 4872] [evidence IEA]; signal transducer activity [goid 4871] [evidence IEA]; G-protein coupled receptor activity [goid 4930] [evidence TAS]	G-protein coupled receptor protein signaling pathway [goid 7186] [evidence TAS]; circadian rhythm [goid 7623] [evidence TAS]; signal transduction [goid 7165] [evidence IEA]	1	-	87528628-87528677	ILMN_2612018	CTGTCTGTAATTCTTCCAGATATTGGTGTCTCCTTGTGATTTCACAGTGA	3964	S	2940278	NP_067356.2	NM_021381.3	NM_021381.3	RefSeq	NM_021381.3	Mus musculus	Prokr1	EG-VEGFR1; Pkr1; Gpr73	PROKR1	ILMN_208651		-0.222864	-0.123618	-0.17472	-0.105734	-0.0478539	-0.157593	-0.0448074	0.0293406	0.231949	0.0529302	-0.0320197	0.30981	0.200484	-0.00433486	0.0119	2	1.21987	2.82418e-07	2.96677e-06	1.80168
NM_001024616.1	2	2qA3	Mus musculus RIKEN cDNA B230208H17 gene (B230208H17Rik), mRNA. XM_897418 XM_897429 XM_897439 XM_897452 XM_897459 XM_914394 XM_923230 XM_923233 XM_923237 XM_923239 XM_923241 XM_923243 XM_923244 XM_923249 XM_923252	227624	85986572	B230208H17RIK	scl0227624.3_83-S-1		GTP binding [goid 5525] [evidence IEA]; nucleotide binding [goid 166] [evidence IEA]	small GTPase mediated signal transduction [goid 7264] [evidence IEA]	1	-	25440849-25440898	ILMN_1223447	GCCCAGATGCTGTCCTTCGTCATGGATGACCCAGACTTTGAAAGTGATGA	1885	S	5080671	NP_001019787.2	NM_001024616.1	scl0227624.3_83	RefSeq	NM_001024616.1	Mus musculus	B230208H17Rik	RP23-464C2.8	B230208H17RIK	ILMN_239042		0.135304	0.27959	-0.0974495	-0.0121012	0.0587288	0.05887	0.0834548	0.241496	0.362708	0.257027	0.191536	0.339075	0.187919	0.130804	0.00889995	2	1.21939	2.75844e-06	2.48421e-05	1.74551
NM_011726.1	X	XqA7.3	Mus musculus X-linked lymphocyte-regulated 3A (Xlr3a), mRNA.	22445	6756016	XLR3A	scl022445.1_223-S-1				1	-	70331742-70331791	ILMN_1216895	GTTTGTGGAATTTATCGGCCATGTAGTATGGGATCATCAGGGATATTATA	1380	S	3710102	NP_035856.1	NM_011726.1	NM_011726.1	RefSeq	NM_011726.1	Mus musculus	Xlr3a	MGC130195; MGC102490; MGC130233; Xlr3; MGC156362; MGC156363	XLR3A	ILMN_184699		-0.228359	-0.190368	-0.190695	-0.122774	-0.170858	-0.159385	0.472418	0.509562	0.239222	0.18268	0.445409	0.178827	0.405323	0.0869129	5.07673e-06	2	1.21904	0	0	1.83767
NM_026268.2	10	10qD1	Mus musculus dual specificity phosphatase 6 (Dusp6), mRNA.	67603	141803119	DUSP6	scl0003884.1_135-S-2		MAP kinase phosphatase activity [goid 17017] [evidence IEA]; hydrolase activity [goid 16787] [evidence IEA]; phosphoprotein phosphatase activity [goid 4721] [evidence IDA]; protein tyrosine phosphatase activity [goid 4725] [evidence IEA]; protein binding	protein amino acid dephosphorylation [goid 6470] [evidence IDA]	1	+	98727321-98727370	ILMN_2701321	TCTGACCTTGACCGAGACCCCAATAGTGCAACGGACTCTGATGGCAGCCC	1005	S	7100070	NP_080544.1	NM_026268.2	NM_026268.1	RefSeq	NM_026268.2	Mus musculus	Dusp6	MGC98540; MKP3; PYST1; MKP-3; 1300019I03Rik	DUSP6	ILMN_213741		-0.242899	-0.0238	-0.285375	-0.144779	-0.0505613	-0.0688927	0.429945	0.556668	0.21809	0.196355	0.335532	0.231437	0.0188145	0.0441312	0.0298936	2	1.21672	0.000838798	0.00450771	1.85149
NM_019636.2	5	5qC3.1	Mus musculus TBC1 domain family, member 1 (Tbc1d1), mRNA.	57915	120587002	TBC1D1	scl0057915.2_130-S-5	nucleus [goid 5634] [evidence IEA]	GTPase activator activity [goid 5096] [evidence IEA]		1	+	64741164-64741169:64741170-64741213	ILMN_2711782	CGATTGACCGCTGCCAGAAGAGACTGTGCACCATTAACACTGTCCAAGCC	3871	S	2510072	NP_062610.2	NM_019636.2	scl27782.24_19	RefSeq	NM_019636.2	Mus musculus	Tbc1d1	AI385682; Tbc1; MGC144097; 1110062G02Rik; MGC106104; AW555803; mKIAA1108	TBC1D1	ILMN_251192		-0.0227753	0.109967	-0.215079	-0.124573	-0.111631	0.029257	0.0555476	0.191975	0.259	0.339735	-0.0177189	0.186264	0.100216	0.0138507	0.00625388	2	1.21588	1.03138e-09	1.46229e-08	1.81969
NM_007725.2	10	10qC1	Mus musculus calponin 2 (Cnn2), mRNA.	12798	116268119	CNN2	scl0003873.1_19-S-2		calmodulin binding [goid 5516] [evidence IEA]; actin binding [goid 3779] [evidence IEA]	actomyosin structure organization and biogenesis [goid 31032] [evidence IEA]	1	+	79455994-79456043	ILMN_2596369	TGGAGTTAAGTATTCGGAGAAACAGGAGAGGAACTTTGACGACGCCACCA	504	S	5270446	NP_031751.1	NM_007725.2	scl0003873.1_19	RefSeq	NM_007725.2	Mus musculus	Cnn2	AA408047; AI324678	CNN2	ILMN_209497		0.0535789	0.151881	-0.0342101	0.166851	0.251939	0.17613	0.327738	0.484677	0.512073	0.510256	0.420194	0.410845	0.383167	0.266831	0.020222	2	1.21499	0.0201622	0.0663882	1.66226
NM_175007.1	13	13qA2	Mus musculus amphiphysin (Amph), mRNA.	218038	41281851	AMPH	scl45034.23_392-S-1	synaptic vesicle [goid 8021] [evidence IDA]; cytoskeleton [goid 5856] [evidence IEA]; cytoplasm [goid 5737] [evidence IEA]	protein binding [goid 5515] [evidence IEA]	learning [goid 7612] [evidence IMP]; synaptic vesicle endocytosis [goid 48488] [evidence IMP]	1	+	19242569-19242618	ILMN_1222769	GCAGTCATCATTCCTGCCTTTACGTGATTGGCTGGACGAGGGGGCAAAAG	2980	S	3140576	NP_778172.1	NM_175007.1	NM_175007.1	RefSeq	NM_175007.1	Mus musculus	Amph	MGC49429	AMPH	ILMN_214162		0.277137	0.309511	0.0612945	0.15274	0.109434	-0.0205509	0.709687	0.717664	0.386706	0.405981	0.44849	0.480362	0.441726	0.304702	0.0178568	2	1.21465	3.77463e-11	6.15264e-10	1.64141
NM_013661.1	16	16qB3	Mus musculus sema domain, seven thrombospondin repeats (type 1 and type 1-like), transmembrane domain (TM) and short cytoplasmic domain, (semaphorin) 5B (Sema5b), mRNA.	20357	7305472	SEMA5B	scl020357.21_29-S-4	membrane [goid 16020] [evidence IEA]	receptor activity [goid 4872] [evidence IEA]	cell differentiation [goid 30154] [evidence IEA]; development [goid 7275] [evidence IEA]	1	+	35663734-35663783	ILMN_2606571	TAAGTCTGCCCCTTCTTACTGGTCCCCCCAAAGTCCGGGGCTGCGTCCAG	3737	S	1780066	NP_038689.1	NM_013661.1	scl49191.18.1_6	RefSeq	NM_013661.1	Mus musculus	Sema5b	AI893641; Semag; mKIAA1445; SemG	SEMA5B	ILMN_261923		0.0389606	0.038011	0.226126	0.0505655	0.110022	-0.0936511	0.527266	0.605376	0.522714	0.487165	0.248663	0.483825	0.469915	0.258441	0.00494986	2	1.21174	4.37333e-08	5.11844e-07	1.58024
NM_178884.3	1	1qC4	Mus musculus obscurin-like 1 (Obsl1), mRNA.	98733	141802473	OBSL1	scl0098733.2_280-S-2	membrane [goid 16020] [evidence IEA]	protein binding [goid 5515] [evidence IEA]	cell adhesion [goid 7155] [evidence IEA]	1	-	75487179-75487228	ILMN_2634412	CTCCTGCTCAAACCAAAATCCTCTTTTTCTAATGTTTTCTAGTCCCTCAG	4011	S	610184	NP_849215.1	NM_178884.3	scl16593.18.1_1	RefSeq	NM_178884.3	Mus musculus	Obsl1	AW822216	OBSL1	ILMN_241744		0.274585	0.231265	0.0399995	0.166587	0.256664	0.350122	0.527498	0.510512	0.502592	0.674429	0.728575	0.473942	0.403478	0.372404	0.0370238	2	1.20895	0.00186566	0.00897215	1.60259
NM_028450.2		1qC1.1	Mus musculus GULP, engulfment adaptor PTB domain containing 1 (Gulp1), transcript variant 2, mRNA.	70676	150456458	GULP1	scl000754.1_15-S-2		protein binding [goid 5515] [evidence ISS]	phagocytosis, engulfment [goid 6911] [evidence ISS]	1			ILMN_2607397	TGAAGGAACAGTGTTTTGTCTCGACCCATTAGACAGCAGGTGCTGACGTC	864	S	5570446	NP_082726.1	NM_028450.2	NM_028450.1	RefSeq	NM_028450.2	Mus musculus	Gulp1	3110030A04Rik; CED-6; Gulp-2; GULP; Ced6; 5730529O06Rik	GULP1	ILMN_210614		-0.045139	0.0351671	-0.233491	0.00880886	-0.0219553	0.186886	0.2684	0.353286	0.279976	0.310784	0.146539	0.221984	0.290833	0.110284	0.0265655	2	1.20832	0.000554164	0.0031212	1.78535
NM_144799.1	6	6qE3	Mus musculus LIM and cysteine-rich domains 1 (Lmcd1), mRNA.	30937	21450156	LMCD1	scl0001167.1_16-S-3	nucleus [goid 5634] [evidence IDA]	zinc ion binding [goid 8270] [evidence IEA]; metal ion binding [goid 46872] [evidence IEA]; transcription corepressor activity [goid 3714] [evidence IDA]; protein binding [goid 5515] [evidence IPI]	negative regulation of transcription from RNA polymerase II promoter [goid 122] [evidence IGI]	1	+	112255076-112255125	ILMN_2628940	AAGAGGAGTGGCTTGTCTGCGGTGCAAGGGAATGTGCTCCGGCTTCGAGC	193	S	2190097	NP_659048.1	NM_144799.1	NM_144799.1	RefSeq	NM_144799.1	Mus musculus	Lmcd1	MGC29184; AW455500; dyxin; AW553074	LMCD1	ILMN_212658		-0.140737	-0.186904	-0.279433	-0.0994808	-0.0840882	-0.368973	0.336886	0.336418	0.167489	0.286967	0.299161	0.23727	0.187115	0.0255209	0.00495944	2	1.20676	0.000212451	0.00131451	1.81098
NM_018783.4	5	5qF	Mus musculus tuftelin interacting protein 11 (Tfip11), mRNA.	54723	118130732	TFIP11	scl27411.14_7-S-1	extracellular matrix (sensu Metazoa) [goid 5578] [evidence IDA]; nucleus [goid 5634] [evidence ISS]; cytoplasm [goid 5737] [evidence ISS]; intracellular [goid 5622] [evidence NAS]	nucleic acid binding [goid 3676] [evidence IEA]; protein binding [goid 5515] [evidence IPI]	extracellular matrix organization and biogenesis [goid 30198] [evidence NAS]; ossification [goid 1503] [evidence IEA]; cell differentiation [goid 30154] [evidence NAS]; secretory pathway [goid 45045] [evidence NAS]	1	+	112766877-112766926	ILMN_1234075	AGTCCCATGCCAGTGAGACTGCTGGGCTCGCCCTAAGGATGAAGGCCACT	3333	S	1340301	NP_061253.2	NM_018783.4	scl27411.14_7	RefSeq	NM_018783.4	Mus musculus	Tfip11	Tip39; TIP33; AW046167; AF097181; 2810002G02Rik; Srr1	TFIP11	ILMN_215617		0.529521	0.599655	0.205354	0.425229	0.159189	0.347245	0.614572	0.710363	0.502816	0.515812	0.539983	0.518257	0.470882	0.431305	0.00569716	2	1.20632	0	0	1.54757
NM_025950.2	19	19qC1	Mus musculus cell division cycle 37 homolog (S. cerevisiae)-like 1 (Cdc37l1), mRNA.	67072	141802417	CDC37L1	scl000422.1_41-S-1	cytoplasm [goid 5737] [evidence IDA]	protein binding [goid 5515] [evidence IDA]	cell division [goid 51301] [evidence IEA]	1	+	29082118-29082167	ILMN_1242724	TGGAAATGGCCAAAAACTGCAATGTGGATCCAAGAGGCTGTTTTCGTTTG	721	S	2510048	NP_080226.1	NM_025950.2	NM_025950.1	RefSeq	NM_025950.2	Mus musculus	Cdc37l1	Cdc37l; Harc; BB159850; 2700033A15Rik	CDC37L1	ILMN_216676		0.282394	0.18562	-0.109397	-0.0943818	-0.199785	0.11525	0.260437	0.25042	0.21926	0.193212	0.195083	0.218816	0.211665	0.109934	0.0417028	2	1.20307	0	0	1.76143
NM_177389.3	1|NT_165754.2		Mus musculus melanoma inhibitory activity 3 (Mia3), mRNA.	338366	124001581	MIA3	scl0001.1_3-S-4				1	-	300894-300943	ILMN_2652104	TGGTGAACAGCAGCTCCAGGAGCTCTTCTCCCGCTAAGGCCGTGGATGAG	5318	S	2630113	NP_796363.2	NM_177389.3	scl0001.1_3	RefSeq	NM_177389.3	Mus musculus	Mia3	KIAA0268; 9130229H14Rik; A930039G15Rik; Tango; B230399H06Rik; Gm1525	MIA3	ILMN_209942		0.276731	0.426694	0.13475	0.162554	0.0487175	0.357108	0.266469	0.522276	0.388491	0.585694	0.248825	0.469453	0.24611	0.259921	0.0134197	2	1.20199	1.1346e-08	1.42624e-07	1.58987
NM_029607.1	2	2qH4	Mus musculus RIKEN cDNA 2310003C23 gene (2310003C23Rik), mRNA.	76425	58037442	2310003C23RIK	scl0003344.1_16-S-9	nucleus [goid 5634] [evidence IEA]			1	+	180449429-180449478	ILMN_2730729	GGAGTCTGGGATCGAACCAAGTGTGGACCTAGAAACACTTGATGAGCGAA	810	S	4570465	NP_083883.1	NM_029607.1	scl19783.6_7	RefSeq	NM_029607.1	Mus musculus	2310003C23Rik	RP24-209P15.2	2310003C23RIK	ILMN_226975		0.462065	0.521168	0.108166	0.108384	-0.0106154	0.196515	0.535226	0.629074	0.469139	0.428616	0.470905	0.31043	0.604862	0.325508	0.0264253	2	1.20198	0.00058078	0.00325472	1.60765
NM_029782.3	8	8qB3.3	Mus musculus calreticulin 3 (Calr3), transcript variant 2, mRNA.	73316	141803185	CALR3	scl000724.1_245-S-1	membrane [goid 16020] [evidence IEA]; integral to membrane [goid 16021] [evidence IEA]; endoplasmic reticulum [goid 5783] [evidence IEA]	unfolded protein binding [goid 51082] [evidence IEA]; calcium ion binding [goid 5509] [evidence IEA]	protein folding [goid 6457] [evidence IEA]	1	-	74948143-74948192	ILMN_1222104	CCCTGCATAGAACAGATCATTGAAAGCCAGAGACCTATAAGAATCTGGCC	1260	S	6020139	NP_084058.2	NM_029782.3	NM_029782.2	RefSeq	NM_029782.3	Mus musculus	Calr3	6330586I20Rik; Crt2; 1700031L01Rik	CALR3	ILMN_220920		0.171847	0.290452	0.0196146	0.0979325	0.117054	0.155596	1.05664	1.21324	0.456687	0.497404	0.666168	0.35829	0.596753	0.369658	0.00574472	2	1.20018	9.66777e-07	9.38299e-06	1.5989
NM_007791.4		1qE4	Mus musculus cysteine and glycine-rich protein 1 (Csrp1), mRNA.	13007	145966730	CSRP1	scl17432.6_297-S-8	actin cytoskeleton [goid 15629] [evidence TAS]	metal ion binding [goid 46872] [evidence IEA]; protein binding [goid 5515] [evidence IPI]	actin cytoskeleton organization and biogenesis [goid 30036] [evidence TAS]	1			ILMN_1260378	CCTCCAACCCAGACTCAGACCCTTCTTTCTTCACCCTACCTTTCTCTAGT	1524	S	2810403	NP_031817.1	NM_007791.4	NM_007791.2	RefSeq	NM_007791.4	Mus musculus	Csrp1	AA959891; AW545626; CRP1; Csrp; AA408841	CSRP1	ILMN_211706		0.154565	0.113065	0.14729	0.0446914	-0.176488	-0.0565056	0.443883	0.384608	0.326665	0.200491	0.319672	0.359413	0.280776	0.184396	0.0315942	2	1.19798	0.0279535	0.0863695	1.68604
NM_177692.3	7	7qA3	Mus musculus biogenesis of lysosome-related organelles complex-1, subunit 3 (Bloc1s3), mRNA.	232946	55742806	BLOC1S3	scl00232946.2_300-S-2	cytosol [goid 5829] [evidence IDA]	protein binding [goid 5515] [evidence IPI]	pigmentation during development [goid 48066] [evidence IMP]	1	-	20091847-20091896	ILMN_2751612	AGGCCTTTGTGTCAGGGGCAGCGCCTCCTGGTGTTTTGATCGCTATAGAG	1090	S	3780364	NP_808360.2	NM_177692.3	scl31682.2_22	RefSeq	NM_177692.3	Mus musculus	Bloc1s3	BC043666; Blos3; E230011O18; rp	BLOC1S3	ILMN_241044		0.5254	0.564138	0.233961	0.246151	0.097967	0.375949	0.601293	0.706983	0.571009	0.584164	0.538113	0.398303	0.576165	0.416431	0.0262102	2	1.19557	0.00373701	0.016346	1.50243
NM_020584.1	8	8qE1	Mus musculus telomeric repeat binding factor 2, interacting protein (Terf2ip), mRNA.	57321	15618998	TERF2IP	scl0057321.2_89-S-1	chromosome [goid 5694] [evidence IEA]; chromosome, telomeric region [goid 781] [evidence IEA]; nucleus [goid 5634] [evidence IEA]; intracellular [goid 5622] [evidence IEA]	DNA binding [goid 3677] [evidence IEA]	telomere maintenance [goid 723] [evidence IEA]; regulation of transcription [goid 45449] [evidence IEA]	1	+	114544062-114544111	ILMN_1235615	CTCTGGTGACTAAGATGGGAATTGAGAGGGGTTATATGGTACGATTTGTT	2123	S	2190358	NP_065609.1	NM_020584.1	NM_020584.1	RefSeq	NM_020584.1	Mus musculus	Terf2ip		TERF2IP	ILMN_210355		0.224504	0.190138	-0.0790854	0.159294	0.132038	0.143035	0.351421	0.378968	0.322666	0.461242	0.329623	0.417978	0.508917	0.251039	0.0141796	2	1.19363	0.00298982	0.0134531	1.62102
NM_010295.1	9	9qE1	Mus musculus glutamate-cysteine ligase, catalytic subunit (Gclc), mRNA.	14629	33468896	GCLC	scl36686.18.1_100-S-2		glutamate-cysteine ligase activity [goid 4357] [evidence IDA]; ligase activity [goid 16874] [evidence IEA]; nucleic acid binding [goid 3676] [evidence IEA]	glutathione biosynthesis [goid 6750] [evidence IEA]	1	+	77640988-77641037	ILMN_2608016	GTCCAGAGTTACTTGGATCAGGATTTAGAAAAGCGAAGTACAGTGGAGGT	1844	S	2810731	NP_034425.1	NM_010295.1	NM_010295.1	RefSeq	NM_010295.1	Mus musculus	Gclc	Ggcs-hs; D9Wsu168e; Glclc; GLCL-H	GCLC	ILMN_210671		-0.064734	-0.0092526	-0.0866739	-0.176594	-0.215046	0.0573333	0.175467	0.15587	0.244455	0.326861	0.0423546	0.18378	0.0760945	0.0236436	0.019914	2	1.19294	2.73385e-07	2.88049e-06	1.72064
NM_013764.1	6	6qC3	Mus musculus deoxyguanosine kinase (Dguok), mRNA.	27369	7304998	DGUOK	scl0001085.1_14-S-1	mitochondrion [goid 5739] [evidence IDA]; cytoplasm [goid 5737] [evidence IDA]	kinase activity [goid 16301] [evidence IEA]; transferase activity [goid 16740] [evidence IEA]; nucleotide binding [goid 166] [evidence IEA]; ATP binding [goid 5524] [evidence IEA]; deoxyguanosine kinase activity [goid 4138] [evidence IDA]; phosphotransfer	nucleobase, nucleoside, nucleotide and nucleic acid metabolism [goid 6139] [evidence TAS]; protein amino acid phosphorylation [goid 6468] [evidence IDA]	1	-	83446709-83446758	ILMN_2775301	TGAAAACTCACCCGGAGTGGCAGGTGGCGACAGAACCTATAGCAGAGTGG	181	S	6290300	NP_038792.1	NM_013764.1	NM_013764.1	RefSeq	NM_013764.1	Mus musculus	Dguok	dGK	DGUOK	ILMN_218687		0.0614227	0.328061	-0.104713	-0.0476792	-0.160369	0.0282317	0.49754	0.478899	0.328023	0.212112	0.424542	0.116065	0.175781	0.131884	0.0147648	2	1.19067	0.00121168	0.00620537	1.67165
NM_172773.2	9	9qE1	Mus musculus solute carrier family 17 (anion/sugar transporter), member 5 (Slc17a5), mRNA.	235504	141801900	SLC17A5	scl35569.12_0-S-1	plasma membrane [goid 5886] [evidence IDA]; lysosome [goid 5764] [evidence IEA]; integral to membrane [goid 16021] [evidence IEA]; cytoplasmic membrane-bound vesicle [goid 16023] [evidence IDA]; membrane [goid 16020] [evidence IEA]; lysosomal membrane [go	symporter activity [goid 15293] [evidence IEA]; sialic acid transporter activity [goid 15136] [evidence ISS]	sialic acid transport [goid 15739] [evidence ISS]	1	-	78384654-78384703	ILMN_1216788	CCTTTACCCTGCTTCCTGACCAGTGTCTCCCAGTGGTTAGGCACACTGTA	2813	S	2030181	NP_766361.1	NM_172773.2	NM_172773.1	RefSeq	NM_172773.2	Mus musculus	Slc17a5	SIASD; NSD; SLD; 4732491M05; SD; ISSD; AST; 4631416G20Rik; SIALIN	SLC17A5	ILMN_222093		0.176873	0.121309	0.0201436	0.233566	0.161403	0.350727	0.264534	0.423621	0.450609	0.466316	0.191053	0.388829	0.30164	0.253938	0.0269667	2	1.18933	1.98053e-05	0.000154018	1.55077
XM_909747.3		4qA5	PREDICTED: Mus musculus zinc finger protein 292, transcript variant 4 (Zfp292), mRNA.	30046	149252215	ZFP292	scl030046.1_110-S-1				1			ILMN_1243910	TCAGTATAGGTAAAGCCACGGGCAGAGGGCAGTACTGATAACTCATGTAC	8100	S	840736	XP_914840.3	XM_909747.3	scl0030046.1_16	RefSeq	XM_909747.3	Mus musculus	Zfp292		ZFP292	ILMN_248838		0.0723068	0.170936	-0.189995	0.0083669	-0.00360641	-0.0884095	0.256667	0.261562	0.246634	0.291191	0.225127	0.268554	0.45248	0.124813	0.0110312	2	1.18505	0.000158901	0.00101797	1.67075
[truncated: 315 more rows]
[truncated: 1 more columns]

## Sheet: (selector__P8CR_P8AL
ACCESSION	CHROMOSOME	CYTOBAND	DEFINITION	ENTREZ_GENE_ID	GI	ILMN_GENE	OBSOLETE_PROBE_ID	ONTOLOGY_COMPONENT	ONTOLOGY_FUNCTION	ONTOLOGY_PROCESS	PA call	PROBE_CHR_ORIENTATION	PROBE_COORDINATES	PROBE_ID	PROBE_SEQUENCE	PROBE_START	PROBE_TYPE	ProbeID	PROTEIN_PRODUCT	REFSEQ_ID	SEARCH_KEY	SOURCE	SOURCE_REFERENCE_ID	SPECIES	SYMBOL	SYNONYMS	TargetID	TRANSCRIPT	UNIGENE_ID	z02-R1-CR A	z02-R1-CR A Repeat	z03-R1-AL B	z04-R1-CR B	z05-R1-AL C	z06-R1-CR C	z08-P8-CR A	z08-P8-CR A Repeat	z09-P8-AL B	z09-P8-AL B Repeat	z10-P8-CR B	z11-P8-AL C	z12-P8-CR C	(mean)(SAMPLE ANOVA)	p(A)(SAMPLE ANOVA)	selector(A)(SAMPLE ANOVA)	(fold change) P8CR-P8AL	(p) P8CR-P8AL	(fdr) P8CR-P8AL	(zratio) P8CR-P8AL
[truncated: 320 more rows]
[truncated: 1 more columns]

[truncated: 1 more sheets: summary]
