# Supplementary material for: In vitro caloric restriction induces protective genes and functional rejuvenation in senescent SAMP8 astrocytes
Source: Aging Cell. 2015 Feb 25;14(3):334–44. doi: 10.1111/acel.12259 (PMC4406662; doi:10.1111/acel.12259)
Supplement: Supplementary file 6 [file acel0014-0334-sd6.xlsx]

## Sheet: S2_PathwayScoreList
PathwayName	Annotation	Population	SumZscore	NumberOfGeneInPathway	(Zscore) CR_AL	(P_value) CR_AL	(NumberOfGeneFoundInPathway)	(fdr) CR_AL	(selector) CR_AL	(Zscore) P8AL_R1AL	(P_value) P8AL_R1AL	(NumberOfGeneFoundInPathway)	(fdr) P8AL_R1AL	(selector) P8AL_R1AL	(Zscore) P8CR_P8AL	(P_value) P8CR_P8AL	(NumberOfGeneFoundInPathway)	(fdr) P8CR_P8AL	(selector) P8CR_P8AL	(Zscore) P8CR_R1CR	(P_value) P8CR_R1CR	(NumberOfGeneFoundInPathway)	(fdr) P8CR_R1CR	(selector) P8CR_R1CR	(Zscore) P8_R1	(P_value) P8_R1	(NumberOfGeneFoundInPathway)	(fdr) P8_R1	(selector) P8_R1	(Zscore) R1CR_R1AL	(P_value) R1CR_R1AL	(NumberOfGeneFoundInPathway)	(fdr) R1CR_R1AL	(selector) R1CR_R1AL
1_2_DICHLOROETHANE_DEGRADATION	[Generic][description:na][PUBMED_ID:na][Contributor:GenMAPP][Abstract:na]	0.375	6.68324	8	0.866422	0.36826	3	0.681012	0	-2.26042	0.00114856	3	0.0147518	-2	1.49926	0.132454	3	0.321172	0	-2.07464	6.4004e-05	3	0.00300636	-2	-2.34818	5.693e-05	3	0.0022284	-2	-0.0774323	0.92326	3	0.969246	0
1_AND_2_METHYLNAPHTHALENE_DEGRADATION	[Generic][description:na][PUBMED_ID:na][Contributor:GenMAPP][Abstract:na]	0	0	10	0	0	1	1	0	0	0	1	1	0	0	0	1	1	0	0	0	1	1	0	0	0	1	1	0	0	0	1	1	0
3AB_GAMMA_DN	[Mouse][description:Downregulated synergystically by gamma-irradiation and 3-aminobenzamine (PARP inhibitor)][PUBMED_ID:12379459][Contributor:L2L John Newman][Abstract:AB - 3-Aminobenzamide (3AB) is an inhibitor of poly (ADP-ribose) polymerase (PARP) an enzyme implicated in the maintenance of genomic integrity which is activated in response to radiation-induced DNA strand breaks. cDNA macroarray …	0.692308	0	13	-1.87777	0.14068	9	0.443061	0	-1.68575	0.20298	9	0.471993	0	-0.627589	0.65918	9	0.806318	0	-1.14384	0.189586	9	0.546806	0	-1.52374	0.165598	9	0.457551	0	-2.0229	0.10047	9	0.376248	0
41BBPATHWAY	[Generic][description:TNF-type receptor 4-1BB is bound by TRAF1 to activate the MAP kinase pathway in activated T cells.][PUBMED_ID:na][Contributor:BioCarta][Abstract:na]	0.722222	1.42764	18	0.736321	0.44516	13	0.739983	0	0.820218	0.23842	13	0.519156	0	-0.513134	0.6765	13	0.819577	0	-0.341282	0.68338	13	0.897346	0	0.235082	0.75878	13	0.898081	0	1.42764	0.0025086	13	0.0385433	0
4NQO_ESR_OLD_UNREG	[Human][description:Genes involved in the environmental stress response that were not regulated following treatment of fibroblasts from elderly donors with 4-nitroquinoline-1-oxide (4NQO)][PUBMED_ID:15897889][Contributor:L2L John Newman][Abstract:AB - The accumulation of DNA damage and mutations is considered a major cause of cancer and aging. While it is known that DNA damage can affect changes …	0.545455	0	11	2.05494	0.116144	6	0.399458	0	-0.623128	0.62564	6	0.82416	0	0.708437	0.57764	6	0.755481	0	-2.14121	0.198408	6	0.558532	0	-1.53228	0.32896	6	0.655528	0	2.19569	0.0183172	6	0.16366	2
4NQO_ESR_WS_UNREG	[Human][description:Genes involved in the environmental stress response that were not regulated following treatment of Werner syndrome fibroblasts with 4-nitroquinoline-1-oxide (4NQO)][PUBMED_ID:15897889][Contributor:L2L John Newman][Abstract:AB - The accumulation of DNA damage and mutations is considered a major cause of cancer and aging. While it is known that DNA damage can affect changes in g…	0.583333	0	36	-0.3813	0.76114	21	0.910047	0	-1.03242	0.27048	21	0.548974	0	-1.07905	0.31456	21	0.547235	0	-2.4557	0.023378	21	0.191211	-2	-1.92298	0.060996	21	0.267406	0	0.384396	0.7316	21	0.900262	0
4NQO_UNIQUE_FIBRO_DN	[Human][description:Down-regulated at any timepoint by treatment of human fibroblasts with 4-nitroquinoline-1-oxide (4NQO), but not UV or gamma radiation][PUBMED_ID:15897889][Contributor:L2L John Newman][Abstract:AB - The accumulation of DNA damage and mutations is considered a major cause of cancer and aging. While it is known that DNA damage can affect changes in gene expression transcriptional…	0.454545	0	11	-1.31066	0.124788	5	0.411951	0	0.0628634	0.94584	5	0.973676	0	-1.64952	0.110524	5	0.290258	0	-0.692296	0.45968	5	0.781504	0	-0.357634	0.66984	5	0.863023	0	-0.399655	0.71518	5	0.892076	0
4NQO_UNIQUE_FIBRO_UP	[Human][description:Up-regulated at any timepoint by treatment of human fibroblasts with 4-nitroquinoline-1-oxide (4NQO), but not by UV or gamma radiation][PUBMED_ID:15897889][Contributor:L2L John Newman][Abstract:AB - The accumulation of DNA damage and mutations is considered a major cause of cancer and aging. While it is known that DNA damage can affect changes in gene expression transcriptiona…	0.727273	0	22	0.516321	0.6872	16	0.882622	0	-1.49683	0.30522	16	0.582113	0	2.10162	0.170238	16	0.385498	0	0.164074	0.89026	16	0.954721	0	-0.687697	0.59862	16	0.827001	0	-1.0557	0.41766	16	0.704239	0
5FU_RESIST_GASTRIC_DN	[Human][description:Downregulated in gastric cancer cell lines reistant to 5-fluorouracil, compared to parent chemosensitive lines][PUBMED_ID:14734480][Contributor:L2L John Newman][Abstract:AB - PURPOSE A major obstacle in chemotherapy is treatment failure due to anticancer drug resistance. The emergence of acquired resistance results from host factors and genetic or epigenetic changes in the can…	0.5	2.23033	16	-0.0100414	0.99044	8	0.998334	0	2.23033	0.000176808	8	0.00354478	2	-1.79296	0.034844	8	0.142852	-2	0.716771	0.60226	8	0.86247	0	1.56677	0.145068	8	0.430491	0	1.48458	0.0296	8	0.19465	0
5FU_RESIST_GASTRIC_UP	[Human][description:Upregulated in gastric cancer cell lines reistant to 5-fluorouracil, compared to parent chemosensitive lines][PUBMED_ID:14734480][Contributor:L2L John Newman][Abstract:AB - PURPOSE A major obstacle in chemotherapy is treatment failure due to anticancer drug resistance. The emergence of acquired resistance results from host factors and genetic or epigenetic changes in the cance…	0.619048	0	21	0.54335	0.7381	13	0.902183	0	-0.469067	0.81996	13	0.914528	0	0.771928	0.52286	13	0.729077	0	-0.209964	0.92744	13	0.974256	0	-0.362905	0.87608	13	0.944443	0	0.0920645	0.95332	13	0.979536	0
ABBUD_LIF_DN	[Mouse][description:Genes down-regulated by LIF treatment (10 ng/ml, overnight) in AtT20 cells][PUBMED_ID:14576184][Contributor:Kevin Vogelsang][Abstract:AB - Leukemia inhibitory factor (LIF) mediates the hypothalamo-pituitary-adrenal stress response. Transgenic mice overexpressing LIF in the developing pituitary have altered pituitary differentiation with expansion of corticotropes maintenance o…	0.62069	9.82447	29	2.59292	0.040846	18	0.22162	2	3.41707	0.00035508	18	0.0062769	2	-0.19797	0.90244	18	0.946181	0	1.67284	0.154742	18	0.504754	0	2.7245	0.005469	18	0.0624378	2	3.68289	0.00049394	18	0.0105459	2
ABBUD_LIF_GH3_DN	[Mouse][description:Genes that decreased after LIF treatment of GH3 cells][PUBMED_ID:14576184][Contributor:Kevin Vogelsang][Abstract:AB - Leukemia inhibitory factor (LIF) mediates the hypothalamo-pituitary-adrenal stress response. Transgenic mice overexpressing LIF in the developing pituitary have altered pituitary differentiation with expansion of corticotropes maintenance of Rathke's cleft cyst…	0	0	7	0	0	1	1	0	0	0	1	1	0	0	0	1	1	0	0	0	1	1	0	0	0	1	1	0	0	0	1	1	0
ABBUD_LIF_GH3_UP	[Mouse][description:Genes that were induced by LIF (10 ng/ml, overnight) in GH3 cells][PUBMED_ID:14576184][Contributor:Kevin Vogelsang][Abstract:AB - Leukemia inhibitory factor (LIF) mediates the hypothalamo-pituitary-adrenal stress response. Transgenic mice overexpressing LIF in the developing pituitary have altered pituitary differentiation with expansion of corticotropes maintenance of Rathke'…	0.714286	2.63177	14	-1.20892	0.28574	10	0.602252	0	3.71986	0.107184	10	0.337568	0	-2.63177	0.0039786	10	0.0351657	-2	2.9608	0.2089	10	0.573342	0	3.60864	0.139978	10	0.420702	0	0.559141	0.7371	10	0.902303	0
ABBUD_LIF_UP	[Mouse][description:Genes that increased after LIF treatment (10 ng/ml, overnight) in AtT20 cells][PUBMED_ID:14576184][Contributor:Kevin Vogelsang][Abstract:AB - Leukemia inhibitory factor (LIF) mediates the hypothalamo-pituitary-adrenal stress response. Transgenic mice overexpressing LIF in the developing pituitary have altered pituitary differentiation with expansion of corticotropes maintenanc…	0.702128	0	47	0.606514	0.7395	33	0.902552	0	-0.497338	0.7404	33	0.880765	0	-0.141531	0.91732	33	0.956293	0	-1.53322	0.33118	33	0.700721	0	-1.12385	0.4818	33	0.760153	0	0.941038	0.57848	33	0.80938	0
ABRAHAM_AL_VS_MM_DN	[Human][description:Genes with significantly lower average gene expression in AL plasma cells than in MM cells][PUBMED_ID:15388584][Contributor:Kevin Vogelsang][Abstract:AB - Immunoglobulin light chain amyloidosis (AL) is characterized by a clonal expansion of plasma cells within the bone marrow. Gene expression analysis was used to identify a unique molecular profile for AL using enriched plasma…	0.75	0	20	-2.71225	0.103046	15	0.378988	0	0.132685	0.93704	15	0.968864	0	-2.0379	0.128522	15	0.316777	0	0.401861	0.80352	15	0.921833	0	0.295781	0.86368	15	0.942196	0	-1.97646	0.21368	15	0.535503	0
ABRAHAM_AL_VS_MM_UP	[Human][description:Genes with significantly higher average gene expression in AL plasma cells compared to MM][PUBMED_ID:15388584][Contributor:Kevin Vogelsang][Abstract:AB - Immunoglobulin light chain amyloidosis (AL) is characterized by a clonal expansion of plasma cells within the bone marrow. Gene expression analysis was used to identify a unique molecular profile for AL using enriched plasma …	0.653846	0	26	-2.39205	0.21902	17	0.539025	0	1.07985	0.5724	17	0.788129	0	-3.70231	0.020472	17	0.104198	-2	-0.846161	0.60336	17	0.859553	0	0.0857044	0.9635	17	0.983236	0	-0.151314	0.93188	17	0.972088	0
ABRAHAM_MM_VS_AL_DN	[Human][description:Genes highly expressed in immunoglobulin light chain amyloidosis (AL) versus multiple myeloma (MM) in plasma cells.][PUBMED_ID:15388584][Contributor:Kate Stafford][Abstract:AB - Immunoglobulin light chain amyloidosis (AL) is characterized by a clonal expansion of plasma cells within the bone marrow. Gene expression analysis was used to identify a unique molecular profile for A…	0.615385	0	26	-2.63646	0.18336	16	0.500737	0	0.713963	0.71332	16	0.869309	0	-3.60919	0.028686	16	0.126774	-2	-0.965467	0.56432	16	0.844938	0	-0.172295	0.9283	16	0.963463	0	-0.56068	0.752	16	0.909704	0
ABRAHAM_MM_VS_AL_UP	[Human][description:Genes highly expressed in multiple myeloma (MM) versus immunoglobulin light chain amyloidosis (AL) in plasma cells.][PUBMED_ID:15388584][Contributor:Kate Stafford][Abstract:AB - Immunoglobulin light chain amyloidosis (AL) is characterized by a clonal expansion of plasma cells within the bone marrow. Gene expression analysis was used to identify a unique molecular profile for A…	0.75	0	20	-2.71225	0.103046	15	0.378988	0	0.132685	0.93704	15	0.968864	0	-2.0379	0.128522	15	0.316777	0	0.401861	0.80352	15	0.921833	0	0.295781	0.86368	15	0.942196	0	-1.97646	0.21368	15	0.535503	0
ACE2PATHWAY	[Generic][description:Angiotensin-converting enzyme 2 (ACE2) digests the blood-pressure regulator angiotensin II (AGT) ultimately to the vasodilator AGT1-7.][PUBMED_ID:na][Contributor:BioCarta][Abstract:na]	0.416667	9.41009	12	1.50068	0.23884	5	0.558539	0	4.25469	0.0080014	5	0.0614687	2	-1.80268	0.29968	5	0.530327	0	1.87838	0.0048286	5	0.0785962	2	3.27702	0.0039008	5	0.0478576	2	3.54209	0.011535	5	0.118522	2
ACETAMINOPHENPATHWAY	[Generic][description:Acetaminophen selectively inhibits Cox-3, which is localized to the brain, and yields the toxic metabolite NAPQI when processed by CAR in the liver.][PUBMED_ID:na][Contributor:BioCarta][Abstract:na]	0	0	6	0	0	2	1	0	0	0	2	1	0	0	0	2	1	0	0	0	2	1	0	0	0	2	1	0	0	0	2	1	0
ACETYLCHOLINE_SYNTHESIS	[Generic][description:na][PUBMED_ID:na][Contributor:GenMAPP][Abstract:na]	0.375	0	8	0.821464	0.4149	3	0.717995	0	0.677414	0.4398	3	0.695222	0	0.244009	0.806	3	0.898348	0	0.376489	0.72792	3	0.910038	0	0.565413	0.5936	3	0.827717	0	0.910474	0.107644	3	0.392387	0
ACE_INHIBITOR_PATHWAY_PHARMGKB	[Generic][description:na][PUBMED_ID:na][Contributor:GenMAPP][Abstract:na]	0	0	8	0	0	1	1	0	0	0	1	1	0	0	0	1	1	0	0	0	1	1	0	0	0	1	1	0	0	0	1	1	0
ACHPATHWAY	[Generic][description:Nicotinic acetylcholine receptors are ligand-gated ion channels that primarily mediate neuromuscular signaling and may inhibit neuronal apoptosis via the AKT pathway.][PUBMED_ID:na][Contributor:BioCarta][Abstract:na]	0.333333	0	15	2.12407	0.186092	5	0.504012	0	1.27527	0.129606	5	0.376453	0	1.88048	0.35332	5	0.577968	0	1.97621	0.058362	5	0.312531	0	1.77917	0.026642	5	0.171092	2	1.3101	0.20088	5	0.516011	0
ACTINYPATHWAY	[Generic][description:The Arp 2/3 complex localizes to the Y-junction of polymerizing actin fibers that enable lamellipod extension and consequent cell motility.][PUBMED_ID:na][Contributor:BioCarta][Abstract:na]	0.631579	0	19	-0.223249	0.88402	12	0.965667	0	0.0572194	0.96804	12	0.985423	0	-0.0399782	0.98074	12	0.987951	0	0.267324	0.77264	12	0.913827	0	0.180576	0.87894	12	0.943813	0	-0.269445	0.84324	12	0.943052	0
AD12_24HRS_DN	[Human][description:Down-regulated 2-fold in HeLa cells by Adenovirus type 12 (Ad12) at 24 hours post-infection][PUBMED_ID:15681441][Contributor:L2L John Newman][Abstract:AB - The infection of human cells by adenoviruses leads to a gradual reduction in the activity of host cell functions while viral gene expression progresses in a regulated way. We used the DNA microarray technique to determine t…	0.789474	0	19	1.23613	0.134862	15	0.432189	0	0.889079	0.46398	15	0.716901	0	1.02692	0.38974	15	0.617276	0	1.26401	0.34014	15	0.705158	0	1.17624	0.37158	15	0.684073	0	0.818789	0.180072	15	0.50176	0
AD12_32HRS_DN	[Human][description:Down-regulated 2-fold in HeLa cells by Adenovirus type 12 (Ad12) at 32 hours post-infection][PUBMED_ID:15681441][Contributor:L2L John Newman][Abstract:AB - The infection of human cells by adenoviruses leads to a gradual reduction in the activity of host cell functions while viral gene expression progresses in a regulated way. We used the DNA microarray technique to determine t…	0.933333	0	15	-0.0850131	0.94664	14	0.981259	0	-0.990824	0.48362	14	0.726756	0	1.11739	0.26498	14	0.499572	0	0.205315	0.89756	14	0.956311	0	-0.400686	0.79988	14	0.910667	0	-1.04902	0.40084	14	0.689311	0
AD12_48HRS_DN	[Human][description:Down-regulated 2-fold in HeLa cells by Adenovirus type 12 (Ad12) at 48 hours post-infection][PUBMED_ID:15681441][Contributor:L2L John Newman][Abstract:AB - The infection of human cells by adenoviruses leads to a gradual reduction in the activity of host cell functions while viral gene expression progresses in a regulated way. We used the DNA microarray technique to determine t…	0.857143	0	14	-0.387332	0.7734	12	0.914069	0	-1.05231	0.48554	12	0.727646	0	1.12329	0.2815	12	0.516502	0	0.454546	0.78526	12	0.91688	0	-0.29219	0.8616	12	0.942429	0	-1.46406	0.26084	12	0.581058	0
AD12_ANY_DN	[Human][description:Down-regulated 2-fold in HeLa cells by Adenovirus type 12 (Ad12) at any timepoint to 48 hrs hours post-infection][PUBMED_ID:15681441][Contributor:L2L John Newman][Abstract:AB - The infection of human cells by adenoviruses leads to a gradual reduction in the activity of host cell functions while viral gene expression progresses in a regulated way. We used the DNA microarray tec…	0.814815	0	27	-0.73238	0.50212	22	0.776562	0	-0.703378	0.60908	22	0.818078	0	0.290248	0.77848	22	0.883854	0	0.202359	0.88356	22	0.951882	0	-0.252522	0.86104	22	0.942443	0	-1.23605	0.25026	22	0.570634	0
ADDYA_K562_HEMIN_TREATMENT	[Human][description:Selected differentially expressed genes in K562 cells after hemin treatment][PUBMED_ID:15252187][Contributor:Kevin Vogelsang][Abstract:AB - Understanding regulation of fetal and embryonic hemoglobin expression is critical since their expression decreases clinical severity in sickle cell disease and beta-thalassemia. K562 cells a human erythroleukemia cell line can differentiat…	0.534247	0	73	0.15365	0.92426	39	0.97968	0	0.672499	0.6916	39	0.863318	0	-0.331226	0.78088	39	0.885356	0	0.325551	0.8728	39	0.945869	0	0.534126	0.78084	39	0.900843	0	0.485208	0.78344	39	0.923942	0
ADIPOCYTE_BRCA_UP	[Human][description:Upregulated in breast cancer cells (MCF-7) treated with adipocyte-conditioned growth media][PUBMED_ID:14508521][Contributor:L2L John Newman][Abstract:AB - Mammary epithelial cells are embedded in a unique extracellular environment to which adipocytes and other stromal cells contribute. Mammary epithelial cells are critically dependent on this milieu for survival. However it re…	0.6	4.49779	10	-1.81452	0.29012	6	0.605276	0	5.34859	0.21332	6	0.487758	0	-4.49779	0.0128778	6	0.0775498	-2	3.38966	0.36326	6	0.720385	0	4.69947	0.27654	6	0.60296	0	1.29685	0.56626	6	0.803913	0
ADIPOCYTE_PPARG_UP	[Mouse][description:Adipocyte genes induced by both PPARgamma and rosiglitazone][PUBMED_ID:11981038][Contributor:L2L John Newman][Abstract:AB - The PPARgamma is a key adipogenic determination factor. Ligands for PPARgamma such as antidiabetic thiazolidinedione (TZD) compounds are adipogenic and many adipocyte genes that are activated by TZDs contain binding sites for PPARgamma. Like ligands for o…	0.5	2.35308	16	-1.73712	0.169658	8	0.485074	0	-0.311413	0.82274	8	0.913908	0	-2.85358	0.081762	8	0.244839	0	-2.35308	0.0048802	8	0.0786573	-2	-1.48928	0.110232	8	0.368336	0	0.027941	0.98622	8	0.993472	0
ADIPOGENESIS_HMSC_CLASS1_UP	[Human][description:Up-regulated 1 day following the differentiation of human bone marrow mesenchymal stem cells (hMSC) into adipocytes, versus untreated hMSC cells (Class I)][PUBMED_ID:12646203][Contributor:L2L John Newman][Abstract:AB - Human bone marrow mesenchymal stem cells (hMSCs) give rise to adipocytes in response to adipogenic hormones. An in-house cDNA microarray representing 3400 genes…	0.555556	0	18	-1.31101	0.04152	10	0.222342	0	-1.09956	0.33762	10	0.61467	0	-0.0580391	0.93	10	0.96219	0	-0.185365	0.83352	10	0.930283	0	-0.67768	0.50356	10	0.770095	0	-1.72997	0.101078	10	0.375955	0
ADIPOGENESIS_HMSC_CLASS2_UP	[Human][description:Up-regulated 1-14 days following the differentiation of human bone marrow mesenchymal stem cells (hMSC) into adipocytes, versus untreated hMSC cells (Class II)][PUBMED_ID:12646203][Contributor:L2L John Newman][Abstract:AB - Human bone marrow mesenchymal stem cells (hMSCs) give rise to adipocytes in response to adipogenic hormones. An in-house cDNA microarray representing 3400 …	0.466667	0	15	-1.47592	0.02032	7	0.145878	0	-0.0074658	0.9957	7	0.996913	0	-0.795779	0.071678	7	0.227049	0	0.525061	0.6526	7	0.881573	0	0.292202	0.82892	7	0.925149	0	-1.33722	0.176904	7	0.497146	0
ADIPOGENESIS_HMSC_CLASS3_UP	[Human][description:Up-regulated 3-14 days following the differentiation of human bone marrow mesenchymal stem cells (hMSC) into adipocytes, versus untreated hMSC cells (Class III)][PUBMED_ID:12646203][Contributor:L2L John Newman][Abstract:AB - Human bone marrow mesenchymal stem cells (hMSCs) give rise to adipocytes in response to adipogenic hormones. An in-house cDNA microarray representing 3400…	0.636364	0	66	-0.0312846	0.98584	42	0.996141	0	4.33393	0.048052	42	0.202558	2	-2.69652	0.0792	42	0.24112	0	2.4537	0.21802	42	0.580916	0	3.64276	0.099216	42	0.345574	0	2.21078	0.20334	42	0.518281	0
ADIPOGENESIS_HMSC_CLASS5_UP	[Human][description:Up-regulated 9 days following the differentiation of human bone marrow mesenchymal stem cells (hMSC) into adipocytes, versus untreated hMSC cells (Class V)][PUBMED_ID:12646203][Contributor:L2L John Newman][Abstract:AB - Human bone marrow mesenchymal stem cells (hMSCs) give rise to adipocytes in response to adipogenic hormones. An in-house cDNA microarray representing 3400 gene…	0.4	0	10	0.424646	0.5455	4	0.801432	0	3.09945	0.034414	4	0.163045	2	-1.00738	0.35824	4	0.582539	0	2.49774	0.356	4	0.717235	0	3.02412	0.180512	4	0.482539	0	1.41783	0.046716	4	0.252635	0
ADIPOGENESIS_HMSC_CLASS8_DN	[Human][description:Down-regulated 1-14 days following the differentiation of human bone marrow mesenchymal stem cells (hMSC) into adipocytes, versus untreated hMSC cells (Class VIII)][PUBMED_ID:12646203][Contributor:L2L John Newman][Abstract:AB - Human bone marrow mesenchymal stem cells (hMSCs) give rise to adipocytes in response to adipogenic hormones. An in-house cDNA microarray representing 3…	0.625	4.07805	32	-2.81254	0.104248	20	0.380008	0	2.77084	0.097802	20	0.316509	0	-4.07805	0.015048	20	0.0856018	-2	1.45257	0.3849	20	0.733228	0	2.26344	0.171318	20	0.464764	0	-0.407762	0.81956	20	0.938271	0
ADIP_DIFF_CLUSTER1	[Mouse][description:Progressively downregulated over 24 hours during differentiation of 3T3-L1 fibroblasts into adipocytes (cluster 1)][PUBMED_ID:12137940][Contributor:L2L John Newman][Abstract:AB - The molecular mechanisms that regulate cellular differentiation during development and throughout life are complex. It is now recognized that precise patterns of differentially expressed genes ultimat…	0.767857	0	56	-0.790347	0.695	43	0.88435	0	0.0779384	0.96778	43	0.98638	0	-1.52131	0.2943	43	0.526474	0	-1.06291	0.60184	43	0.86262	0	-0.558771	0.78286	43	0.901907	0	0.199056	0.92574	43	0.97061	0
ADIP_DIFF_CLUSTER2	[Mouse][description:Strongly upregulated at 2 hours during differentiation of 3T3-L1 fibroblasts into adipocytes (cluster 2)][PUBMED_ID:12137940][Contributor:L2L John Newman][Abstract:AB - The molecular mechanisms that regulate cellular differentiation during development and throughout life are complex. It is now recognized that precise patterns of differentially expressed genes ultimately direct…	0.756098	0	41	-1.47235	0.21706	31	0.53823	0	0.265089	0.88018	31	0.942068	0	-1.15116	0.50764	31	0.719448	0	0.426096	0.77704	31	0.914426	0	0.378463	0.81134	31	0.916101	0	-1.03543	0.47754	31	0.742038	0
ADIP_DIFF_CLUSTER3	[Mouse][description:Strongly upregulated at 8 hours during differentiation of 3T3-L1 fibroblasts into adipocytes (cluster 3)][PUBMED_ID:12137940][Contributor:L2L John Newman][Abstract:AB - The molecular mechanisms that regulate cellular differentiation during development and throughout life are complex. It is now recognized that precise patterns of differentially expressed genes ultimately direct…	0.69697	7.92673	33	-4.23493	0.0036512	23	0.0484078	-2	-1.33883	0.39908	23	0.666079	0	-3.69181	0.0048132	23	0.0395645	-2	-2.19462	0.28548	23	0.658246	0	-1.93546	0.31276	23	0.641919	0	-2.66006	0.04577	23	0.249986	-2
ADIP_DIFF_CLUSTER4	[Mouse][description:Strongly upregulated at 16 hours during differentiation of 3T3-L1 fibroblasts into adipocytes (cluster 4)][PUBMED_ID:12137940][Contributor:L2L John Newman][Abstract:AB - The molecular mechanisms that regulate cellular differentiation during development and throughout life are complex. It is now recognized that precise patterns of differentially expressed genes ultimately direc…	0.8	33.5226	35	-6.53526	4.6044e-08	28	8.4107e-06	-2	-7.28533	2.7702e-08	28	1.51807e-06	-2	-1.83329	0.0424	28	0.162864	-2	-5.48042	8.7502e-08	28	1.30776e-05	-2	-6.88802	9.8202e-09	28	1.15317e-06	-2	-7.33359	4.2402e-08	28	6.33717e-06	-2
ADIP_DIFF_CLUSTER5	[Mouse][description:Strongly upregulated at 24 hours during differentiation of 3T3-L1 fibroblasts into adipocytes (cluster 5)][PUBMED_ID:12137940][Contributor:L2L John Newman][Abstract:AB - The molecular mechanisms that regulate cellular differentiation during development and throughout life are complex. It is now recognized that precise patterns of differentially expressed genes ultimately direc…	0.615385	37.4869	39	-4.87839	0.00028614	24	0.00855298	-2	-9.38099	1.12822e-07	24	5.79623e-06	-2	0.303968	0.76116	24	0.873236	0	-7.33145	7.734e-05	24	0.00353186	-2	-9.02422	2.483e-06	24	0.000136068	-2	-6.87184	1.12526e-06	24	9.24964e-05	-2
ADIP_DIFF_UP	[Mouse][description:Upregulated in mature adipocytes following diffferentiation from 3T3-L1 fibroblasts][PUBMED_ID:12732648][Contributor:L2L John Newman][Abstract:AB - Troglitazone (TGZ) a member of the thiazolidinedione class of anti-diabetic compounds and a peroxisome proliferator activator receptor-gamma (PPAR-gamma) agonist restores systemic insulin sensitivity and improves the full insulin r…	0.666667	0	69	0.620814	0.60154	46	0.840928	0	1.87608	0.1311	46	0.378785	0	-0.277417	0.8406	46	0.914591	0	1.5612	0.165984	46	0.512928	0	1.85831	0.11367	46	0.374496	0	1.07398	0.33562	46	0.634936	0
ADIP_HUMAN_DN	[Human][description:Down-regulated in primary human adipocytes, versus preadipocytes][PUBMED_ID:15051823][Contributor:L2L John Newman][Abstract:AB - Uncontrolled expansion of adipose tissue leads to obesity a public health epidemic affecting >30% of adult Americans. Adipose mass increases in part through the recruitment and differentiation of an existing pool of preadipocytes (PA) into adipocytes…	0.740741	11.1247	27	-2.09776	0.28044	20	0.594128	0	5.37397	0.002115	20	0.0236535	2	-5.7507	0.0096396	20	0.0628869	-2	2.06324	0.147348	20	0.498436	0	3.96469	0.0115192	20	0.100732	2	1.95955	0.2234	20	0.544103	0
ADIP_HUMAN_UP	[Human][description:Up-regulated in primary human adipocytes, versus preadipocytes][PUBMED_ID:15051823][Contributor:L2L John Newman][Abstract:AB - Uncontrolled expansion of adipose tissue leads to obesity a public health epidemic affecting >30% of adult Americans. Adipose mass increases in part through the recruitment and differentiation of an existing pool of preadipocytes (PA) into adipocytes (…	0.516129	0	62	0.423261	0.80782	32	0.931969	0	-0.735605	0.63708	32	0.835215	0	-1.02802	0.5326	32	0.735794	0	-2.8455	0.151686	32	0.504801	0	-1.98808	0.28282	32	0.61259	0	1.4332	0.31732	32	0.621781	0
ADIP_VS_FIBRO_DN	[Mouse][description:Downregulated following 7-day differentiation of murine 3T3-L1 fibroblasts into adipocytes][PUBMED_ID:12021175][Contributor:L2L John Newman][Abstract:AB - PPAR gamma is an adipocyte-specific nuclear hormone receptor. Agonists of PPAR gamma such as thiazolidinediones (TZDs) promote adipocyte differentiation and have insulin-sensitizing effects in animals and diabetic patients. …	0.777778	4.53242	27	-4.53242	0.00067476	21	0.0173329	-2	-1.9182	0.25816	21	0.539968	0	-3.28619	0.026482	21	0.12161	-2	-2.13661	0.036484	21	0.238015	-2	-2.20475	0.091968	21	0.331569	0	-3.40256	0.05192	21	0.265082	0
ADIP_VS_FIBRO_UP	[Mouse][description:Upregulated following 7-day differentiation of murine 3T3-L1 fibroblasts into adipocytes][PUBMED_ID:12021175][Contributor:L2L John Newman][Abstract:AB - PPAR gamma is an adipocyte-specific nuclear hormone receptor. Agonists of PPAR gamma such as thiazolidinediones (TZDs) promote adipocyte differentiation and have insulin-sensitizing effects in animals and diabetic patients. Af…	0.628571	0	35	-1.16306	0.27058	22	0.582243	0	1.31623	0.28032	22	0.55725	0	-1.67452	0.046586	22	0.169817	-2	0.852736	0.3555	22	0.717107	0	1.16696	0.28908	22	0.616404	0	-0.178527	0.88248	22	0.954472	0
ADIP_VS_PREADIP_DN	[Mouse][description:Downregulated in mature murine adipocytes (7 day differentiation) vs. preadipocytes (6 hr differentiation)][PUBMED_ID:12021175][Contributor:L2L John Newman][Abstract:AB - PPAR gamma is an adipocyte-specific nuclear hormone receptor. Agonists of PPAR gamma such as thiazolidinediones (TZDs) promote adipocyte differentiation and have insulin-sensitizing effects in animals and dia…	0.842105	10.5362	38	-5.70127	7.188e-05	32	0.00303002	-2	-1.91403	0.28782	32	0.563976	0	-4.8349	0.00180268	32	0.0204387	-2	-2.92932	0.05655	32	0.309894	0	-2.6496	0.112484	32	0.37283	0	-3.69409	0.024566	32	0.184413	-2
ADIP_VS_PREADIP_UP	[Mouse][description:Upregulated in mature murine adipocytes (7 day differentiation) vs. preadipocytes (6 hr differentiation)][PUBMED_ID:12021175][Contributor:L2L John Newman][Abstract:AB - PPAR gamma is an adipocyte-specific nuclear hormone receptor. Agonists of PPAR gamma such as thiazolidinediones (TZDs) promote adipocyte differentiation and have insulin-sensitizing effects in animals and diabe…	0.666667	0	36	-0.754456	0.58534	24	0.835329	0	1.8382	0.105956	24	0.334984	0	-2.13726	0.128914	24	0.316793	0	0.51909	0.6844	24	0.895823	0	1.25089	0.28802	24	0.616543	0	0.762428	0.55888	24	0.796186	0
AGED_MOUSE_CEREBELLUM_DN	[Mouse][description:Downregulated in the cerebellum of aged adult mice (30-month) vs. young adult (5-month)][PUBMED_ID:10888876][Contributor:L2L John Newman][Abstract:AB - Ageing of the brain leads to impairments in cognitive and motor skills and is the major risk factor for several common neurological disorders such as Alzheimer disease (AD) and Parkinson disease (PD). Recent studies suggest tha…	0.55102	0	49	-0.257546	0.85618	27	0.955574	0	2.18405	0.24154	27	0.522489	0	-1.74908	0.24396	27	0.474639	0	0.97841	0.53296	27	0.826591	0	1.69019	0.33284	27	0.656102	0	1.11216	0.48988	27	0.749872	0
AGED_MOUSE_CEREBELLUM_UP	[Mouse][description:Upregulated in the cerebellum of aged adult mice (30-month) vs. young adult (5-month)][PUBMED_ID:10888876][Contributor:L2L John Newman][Abstract:AB - Ageing of the brain leads to impairments in cognitive and motor skills and is the major risk factor for several common neurological disorders such as Alzheimer disease (AD) and Parkinson disease (PD). Recent studies suggest that …	0.721311	10.5579	61	-3.28403	0.051498	44	0.250481	0	-4.90822	0.0153826	44	0.0968927	-2	-1.67131	0.22832	44	0.454979	0	-5.48164	0.0123244	44	0.138776	-2	-5.64964	0.0103818	44	0.0953502	-2	-3.05845	0.07841	44	0.333091	0
AGED_MOUSE_CORTEX_DN	[Mouse][description:Down-regulated in the cerebral cortex of aged (22 months) BALB/c mice, compared to young (2 months) controls][PUBMED_ID:11172053][Contributor:L2L John Newman][Abstract:AB - A better understanding of the molecular effects of aging in the brain may help to reveal important aspects of organismal aging as well as processes that lead to age-related brain dysfunction. In this study …	0.804348	0	46	-2.86825	0.11159	37	0.39116	0	-1.18754	0.41068	37	0.670465	0	-2.68605	0.079688	37	0.24171	0	-2.12275	0.113862	37	0.435324	0	-1.81607	0.18651	37	0.486702	0	-1.6465	0.35258	37	0.653485	0
AGED_MOUSE_CORTEX_UP	[Mouse][description:Up-regulated in the cerebral cortex of aged (22 months) BALB/c mice, compared to young (2 months) controls][PUBMED_ID:11172053][Contributor:L2L John Newman][Abstract:AB - A better understanding of the molecular effects of aging in the brain may help to reveal important aspects of organismal aging as well as processes that lead to age-related brain dysfunction. In this study we…	0.870968	0	31	-4.26526	0.068154	27	0.294856	0	-1.95954	0.28272	27	0.558644	0	-2.62728	0.08535	27	0.252366	0	-1.60558	0.15867	27	0.511477	0	-1.92684	0.1704	27	0.464573	0	-3.59073	0.175302	27	0.494334	0
AGED_MOUSE_HIPPOCAMPUS_ANY_DN	[Mouse][description:Down-regulated in the hippocampus of 16-month aged mice from any of four strains (S8, S10, SR1, B6J), versus 3-month young controls][PUBMED_ID:15960800][Contributor:L2L John Newman][Abstract:AB - BACKGROUND Progressive neurological dysfunction is a key aspect of human aging. Because of underlying differences in the aging of mice and humans useful mouse models have been difficu…	0.761905	0	42	-1.60527	0.21918	32	0.538613	0	0.51314	0.67894	32	0.855964	0	-1.91859	0.10441	32	0.283719	0	-0.107822	0.94444	32	0.985815	0	0.206671	0.88792	32	0.947268	0	-0.574479	0.59996	32	0.822631	0
AGED_MOUSE_HIPPOCAMPUS_ANY_UP	[Mouse][description:Up-regulated in the hippocampus of 16-month aged mice from any of four strains (S8, S10, SR1, B6J), versus 3-month young controls][PUBMED_ID:15960800][Contributor:L2L John Newman][Abstract:AB - BACKGROUND Progressive neurological dysfunction is a key aspect of human aging. Because of underlying differences in the aging of mice and humans useful mouse models have been difficult…	0.652174	0	46	-0.458423	0.74286	30	0.9033	0	3.93782	0.0193872	30	0.115063	2	-2.42922	0.07706	30	0.237686	0	2.72175	0.175438	30	0.520614	0	3.58745	0.060034	30	0.265312	0	1.40798	0.32704	30	0.629571	0
AGED_MOUSE_HIPPOCAMPUS_MULTI_UP	[Mouse][description:Up-regulated in the hippocampus of 16-month aged mice from at least two of four strains (S8, S10, SR1, B6J), versus 3-month young controls][PUBMED_ID:15960800][Contributor:L2L John Newman][Abstract:AB - BACKGROUND Progressive neurological dysfunction is a key aspect of human aging. Because of underlying differences in the aging of mice and humans useful mouse models have been …	0.684211	12.0711	19	0.605687	0.56874	13	0.818747	0	6.05707	1.8212e-09	13	1.30176e-07	2	-2.01192	0.052224	13	0.184241	0	5.06583	0.0074234	13	0.102555	2	6.01399	7.9934e-05	13	0.00273774	2	2.50282	0.026076	13	0.18558	2
AGED_MOUSE_HYPOTH_DN	[Mouse][description:Down-regulated in the hypothalamus of aged (22 months) BALB/c mice, compared to young (2 months) controls][PUBMED_ID:11172053][Contributor:L2L John Newman][Abstract:AB - A better understanding of the molecular effects of aging in the brain may help to reveal important aspects of organismal aging as well as processes that lead to age-related brain dysfunction. In this study we …	0.710526	9.158	38	-4.82743	0.00060092	27	0.0156812	-2	-2.3391	0.048766	27	0.202965	-2	-2.65454	0.02267	27	0.110592	-2	-1.56075	0.145072	27	0.493785	0	-2.0994	0.065236	27	0.273592	0	-4.33057	0.00154934	27	0.0273883	-2
AGED_MOUSE_HYPOTH_UP	[Mouse][description:Up-regulated in the hypothalamus of aged (22 months) BALB/c mice, compared to young (2 months) controls][PUBMED_ID:11172053][Contributor:L2L John Newman][Abstract:AB - A better understanding of the molecular effects of aging in the brain may help to reveal important aspects of organismal aging as well as processes that lead to age-related brain dysfunction. In this study we ha…	0.681818	10.5362	44	-0.0620246	0.979	30	0.993504	0	-5.93338	0.00030406	30	0.00555416	-2	4.11862	0.033046	30	0.138238	2	-2.67771	0.045448	30	0.274693	-2	-4.6028	0.00111706	30	0.02385	-2	-3.52567	0.130358	30	0.431204	0
AGED_MOUSE_MUSCLE_DN	[Mouse][description:Downregulated in the gastrocnemius muscle of aged adult mice (30-month) vs. young adult (5-month)][PUBMED_ID:10464095][Contributor:L2L John Newman][Abstract:AB - The gene expression profile of the aging process was analyzed in skeletal muscle of mice. Use of high-density oligonucleotide arrays representing 6347 genes revealed that aging resulted in a differential gene expressi…	0.666667	0	33	-2.05984	0.121348	22	0.407135	0	-2.15118	0.2398	22	0.520094	0	-1.27649	0.26736	22	0.501758	0	-2.45613	0.116766	22	0.43628	0	-2.50637	0.15497	22	0.445403	0	-1.72767	0.26916	22	0.585316	0
AGED_MOUSE_MUSCLE_UP	[Mouse][description:Upregulated in the gastrocnemius muscle of aged adult mice (30-month) vs. young adult (5-month)][PUBMED_ID:10464095][Contributor:L2L John Newman][Abstract:AB - The gene expression profile of the aging process was analyzed in skeletal muscle of mice. Use of high-density oligonucleotide arrays representing 6347 genes revealed that aging resulted in a differential gene expression…	0.741935	0	31	0.872113	0.56474	23	0.816563	0	0.423011	0.8429	23	0.921974	0	0.880358	0.46414	23	0.68681	0	0.816018	0.72816	23	0.909647	0	0.680666	0.77472	23	0.898828	0	0.447448	0.7744	23	0.920545	0
AGED_MOUSE_NEOCORTEX_DN	[Mouse][description:Downregulated in the neocortex of aged adult mice (30-month) vs. young adult (5-month)][PUBMED_ID:10888876][Contributor:L2L John Newman][Abstract:AB - Ageing of the brain leads to impairments in cognitive and motor skills and is the major risk factor for several common neurological disorders such as Alzheimer disease (AD) and Parkinson disease (PD). Recent studies suggest that…	0.491228	0	57	-0.272511	0.88098	28	0.966198	0	1.15546	0.55256	28	0.772456	0	-0.858469	0.6128	28	0.773172	0	0.753843	0.73092	28	0.906892	0	1.02739	0.63598	28	0.847286	0	0.34766	0.8276	28	0.940923	0
AGED_MOUSE_NEOCORTEX_UP	[Mouse][description:Upregulated in the neocortex of aged adult mice (30-month) vs. young adult (5-month)][PUBMED_ID:10888876][Contributor:L2L John Newman][Abstract:AB - Ageing of the brain leads to impairments in cognitive and motor skills and is the major risk factor for several common neurological disorders such as Alzheimer disease (AD) and Parkinson disease (PD). Recent studies suggest that n…	0.705882	0	68	0.438625	0.7836	48	0.918858	0	-3.70868	0.033446	48	0.159841	-2	1.55203	0.25194	48	0.482176	0	-3.5502	0.053074	48	0.296781	0	-3.93519	0.029124	48	0.178656	-2	-0.701861	0.69876	48	0.885707	0
AGED_MOUSE_RETINA_ANY_DN	[Mouse][description:Down-regulated in the retina of 16-month aged mice from any of four strains (S8, S10, SR1, B6J), versus 3-month young controls][PUBMED_ID:15960800][Contributor:L2L John Newman][Abstract:AB - BACKGROUND Progressive neurological dysfunction is a key aspect of human aging. Because of underlying differences in the aging of mice and humans useful mouse models have been difficult to…	0.615385	0	13	1.47236	0.18181	8	0.499825	0	-0.505533	0.5094	8	0.7398	0	1.47576	0.21648	8	0.442653	0	-0.327446	0.76726	8	0.913378	0	-0.448164	0.61728	8	0.835921	0	0.764211	0.45098	8	0.726874	0
AGED_MOUSE_RETINA_ANY_UP	[Mouse][description:Up-regulated in the retina of 16-month aged mice from any of four strains (S8, S10, SR1, B6J), versus 3-month young controls][PUBMED_ID:15960800][Contributor:L2L John Newman][Abstract:AB - BACKGROUND Progressive neurological dysfunction is a key aspect of human aging. Because of underlying differences in the aging of mice and humans useful mouse models have been difficult to o…	0.666667	0	21	2.95507	0.035438	14	0.201592	2	0.465913	0.65914	14	0.845262	0	2.23935	0.057768	14	0.197444	0	0.43387	0.69416	14	0.890866	0	0.487527	0.63906	14	0.847954	0	2.13754	0.134814	14	0.435431	0
AGED_RHESUS_DN	[Rhesus][description:Downregulated in the vastus lateralis muscle of aged vs. young adult rhesus monkeys][PUBMED_ID:11309484][Contributor:L2L John Newman][Abstract:AB - In laboratory rodents caloric restriction (CR) retards several age-dependent physiological and biochemical changes in skeletal muscle including increased steady-state levels of oxidative damage to lipids DNA and proteins. We have …	0.581818	0	110	-2.17596	0.103646	64	0.380344	0	-1.91723	0.184132	64	0.4478	0	0.232826	0.88086	64	0.933076	0	0.00258088	0.9984	64	0.999008	0	-0.997904	0.4612	64	0.746272	0	-3.14637	0.0136876	64	0.131593	-2
AGED_RHESUS_UP	[Rhesus][description:Upregulated in the vastus lateralis muscle of aged vs. young adult rhesus monkeys][PUBMED_ID:11309484][Contributor:L2L John Newman][Abstract:AB - In laboratory rodents caloric restriction (CR) retards several age-dependent physiological and biochemical changes in skeletal muscle including increased steady-state levels of oxidative damage to lipids DNA and proteins. We have pr…	0.45	0	200	-0.463164	0.72692	90	0.895844	0	3.06687	0.023472	90	0.127353	2	-2.00475	0.088758	90	0.258262	0	2.08429	0.148238	90	0.499392	0	2.77399	0.055938	90	0.252643	0	1.04686	0.39932	90	0.688136	0
AGEING_BRAIN_DN	[Human][description:Age-downregulated in the human frontal cortex][PUBMED_ID:15190254][Contributor:L2L John Newman][Abstract:AB - The ageing of the human brain is a cause of cognitive decline in the elderly and the major risk factor for Alzheimer's disease. The time in life when brain ageing begins is undefined. Here we show that transcriptional profiling of the human frontal cortex from individu…	0.631148	0	122	-0.727105	0.53302	77	0.795899	0	0.163969	0.88596	77	0.945791	0	-1.79725	0.118834	77	0.303831	0	-1.37922	0.2251	77	0.588338	0	-0.692308	0.54496	77	0.799923	0	0.515421	0.65248	77	0.858829	0
AGEING_BRAIN_UP	[Human][description:Age-upregulated in the human frontal cortex][PUBMED_ID:15190254][Contributor:L2L John Newman][Abstract:AB - The ageing of the human brain is a cause of cognitive decline in the elderly and the major risk factor for Alzheimer's disease. The time in life when brain ageing begins is undefined. Here we show that transcriptional profiling of the human frontal cortex from individual…	0.62201	5.21745	209	2.33512	0.12068	130	0.408226	0	3.99987	0.0183618	130	0.109372	2	-2.45297	0.06219	130	0.206546	0	-0.241992	0.87906	130	0.950148	0	1.94847	0.24624	130	0.565389	0	5.21745	0.00128104	130	0.0236633	2
AGEING_KIDNEY_DN	[Human][description:Down-regulation is associated with increasing age in normal human kidney tissue from 74 patients][PUBMED_ID:15562319][Contributor:L2L John Newman][Abstract:AB FAU - Kim Stuart K AU - Kim SK LA - eng GR - DK064697/DK/NIDDK PT - Journal Article DEP - 20041130 PL - United States TA - PLoS Biol JT - PLoS biology. JID - 101183755 RN - 63231-63-0 (RNA) SB - IM MH - Adult MH - Age Fa…	0.449612	0	129	1.70607	0.157964	58	0.466235	0	1.67545	0.266	58	0.544588	0	0.561878	0.63222	58	0.787998	0	1.2276	0.44702	58	0.77358	0	1.5656	0.33232	58	0.655863	0	1.84489	0.138504	58	0.433715	0
AGEING_KIDNEY_SPECIFIC_DN	[Human][description:Down-regulation is associated with increasing age in normal human kidney tissue from 74 patients, and expression is higher in kidney than in whole blood][PUBMED_ID:15562319][Contributor:L2L John Newman][Abstract:AB FAU - Kim Stuart K AU - Kim SK LA - eng GR - DK064697/DK/NIDDK PT - Journal Article DEP - 20041130 PL - United States TA - PLoS Biol JT - PLoS biology. JID - 101183…	0.537879	0	132	1.94333	0.077914	71	0.321029	0	0.589646	0.67514	71	0.852481	0	1.46465	0.21614	71	0.442508	0	0.667394	0.66372	71	0.886398	0	0.683712	0.65294	71	0.855325	0	1.41238	0.19465	71	0.509561	0
AGEING_KIDNEY_SPECIFIC_UP	[Human][description:Up-regulation is associated with increasing age in normal human kidney tissue from 74 patients, and expression is higher in kidney than in whole blood][PUBMED_ID:15562319][Contributor:L2L John Newman][Abstract:AB FAU - Kim Stuart K AU - Kim SK LA - eng GR - DK064697/DK/NIDDK PT - Journal Article DEP - 20041130 PL - United States TA - PLoS Biol JT - PLoS biology. JID - 10118375…	0.608466	11.7234	189	-2.40328	0.10681	115	0.380077	0	-0.678503	0.7107	115	0.868047	0	-5.73967	2.9928e-05	115	0.000768776	-2	-5.98371	0.00082068	115	0.0236701	-2	-3.72802	0.046324	115	0.235051	-2	1.53588	0.3275	115	0.629719	0
AGEING_KIDNEY_UP	[Human][description:Up-regulation is associated with increasing age in normal human kidney tissue from 74 patients][PUBMED_ID:15562319][Contributor:L2L John Newman][Abstract:AB FAU - Kim Stuart K AU - Kim SK LA - eng GR - DK064697/DK/NIDDK PT - Journal Article DEP - 20041130 PL - United States TA - PLoS Biol JT - PLoS biology. JID - 101183755 RN - 63231-63-0 (RNA) SB - IM MH - Adult MH - Age Fact…	0.562044	40.3205	411	-5.58122	0.00018897	231	0.00647222	-2	-7.982	6.5406e-05	231	0.0016292	-2	-4.77649	0.00042442	231	0.006286	-2	-11.3945	4.6128e-07	231	3.79172e-05	-2	-10.5862	1.91306e-06	231	0.000108451	-2	-3.58003	0.02533	231	0.185904	-2
AGEING_LYMPH_DN	[Human][description:Downregulated in human lymphocytes from old individuals, compared to young][PUBMED_ID:12618007][Contributor:L2L John Newman][Abstract:AB - Ageing results in a progressive intrinsic and generalised imbalance of the control of regulatory systems. A key manifestation of this complex biological process includes the attenuation of the universal stress response. Here we provide the …	0.588235	0	17	-2.46562	0.24146	10	0.559888	0	0.337063	0.80804	10	0.907389	0	-1.23522	0.49772	10	0.710288	0	1.48714	0.35532	10	0.717624	0	1.01433	0.42116	10	0.721989	0	-2.31262	0.33734	10	0.637456	0
AGPCRPATHWAY	[Generic][description:G-protein coupled receptors (GPCRs) transduce extracellular signals across the plasma membrane; attenuation occurs by signal molecule degradation or receptor-mediated endocytosis.][PUBMED_ID:na][Contributor:BioCarta][Abstract:na]	0.692308	0	13	-0.167624	0.91268	9	0.977489	0	1.57125	0.095266	9	0.310749	0	-1.9876	0.158216	9	0.367903	0	-0.285858	0.83084	9	0.929817	0	0.657815	0.58364	9	0.824316	0	1.43345	0.186566	9	0.508648	0
AGUIRRE_PANCREAS_CHR1	[Human][description:Genes on chromosome 1 with copy-number-driven expression in pancreatic adenocarcinoma.][PUBMED_ID:15199222][Contributor:Kate Stafford][Abstract:AB - The pancreatic adenocarcinoma genome harbors multiple amplifications and deletions pointing to the existence of numerous oncogenes and tumor suppressor genes driving the genesis and progression of this lethal cancer. Here array co…	0.4375	0	32	-0.844758	0.30894	14	0.625489	0	0.248897	0.81798	14	0.91418	0	-0.722792	0.44536	14	0.669874	0	0.295744	0.57318	14	0.85354	0	0.296514	0.68624	14	0.870508	0	-0.542002	0.65832	14	0.861001	0
AGUIRRE_PANCREAS_CHR12	[Human][description:Genes on chromosome 1 with copy-number-driven expression in pancreatic adenocarcinoma.][PUBMED_ID:15199222][Contributor:Kate Stafford][Abstract:AB - The pancreatic adenocarcinoma genome harbors multiple amplifications and deletions pointing to the existence of numerous oncogenes and tumor suppressor genes driving the genesis and progression of this lethal cancer. Here array co…	0.507937	0	63	-1.58436	0.2459	32	0.560693	0	-1.15828	0.37644	32	0.649389	0	-0.551085	0.75524	32	0.86887	0	-0.627688	0.58538	32	0.856959	0	-0.957723	0.41888	32	0.721088	0	-1.6888	0.131602	32	0.430127	0
AGUIRRE_PANCREAS_CHR17	[Human][description:Genes on chromosome 17 with copy-number-driven expression in pancreatic adenocarcinoma.][PUBMED_ID:15199222][Contributor:Kate Stafford][Abstract:AB - The pancreatic adenocarcinoma genome harbors multiple amplifications and deletions pointing to the existence of numerous oncogenes and tumor suppressor genes driving the genesis and progression of this lethal cancer. Here array c…	0.52	0	75	-2.66754	0.042298	39	0.224316	-2	-2.86508	0.021176	39	0.122582	-2	-1.1595	0.44768	39	0.672133	0	-2.63367	0.04449	39	0.270895	-2	-2.97861	0.02082	39	0.148818	-2	-2.64981	0.0104856	39	0.111215	-2
AGUIRRE_PANCREAS_CHR18	[Human][description:Genes on chromosome 18 with copy-number-driven expression in pancreatic adenocarcinoma.][PUBMED_ID:15199222][Contributor:Kate Stafford][Abstract:AB - The pancreatic adenocarcinoma genome harbors multiple amplifications and deletions pointing to the existence of numerous oncogenes and tumor suppressor genes driving the genesis and progression of this lethal cancer. Here array c…	0.647059	0	17	-1.39173	0.114772	11	0.39807	0	0.0824677	0.9211	11	0.964515	0	-1.15827	0.071	11	0.226649	0	0.0763176	0.921	11	0.973087	0	0.0860236	0.917	11	0.960834	0	-0.920111	0.3079	11	0.612077	0
AGUIRRE_PANCREAS_CHR19	[Human][description:Genes on chromosome 19 with copy-number-driven expression in pancreatic adenocarcinoma.][PUBMED_ID:15199222][Contributor:Kate Stafford][Abstract:AB - The pancreatic adenocarcinoma genome harbors multiple amplifications and deletions pointing to the existence of numerous oncogenes and tumor suppressor genes driving the genesis and progression of this lethal cancer. Here array c…	0.567568	0	74	-0.559242	0.61666	42	0.848359	0	-0.30283	0.81466	42	0.91233	0	1.74147	0.165016	42	0.376264	0	2.50223	0.062278	42	0.319953	0	1.25322	0.34684	42	0.663801	0	-2.21382	0.044656	42	0.247187	-2
AGUIRRE_PANCREAS_CHR22	[Human][description:Genes on chromosome 22 with copy-number-driven expression in pancreatic adenocarcinoma.][PUBMED_ID:15199222][Contributor:Kate Stafford][Abstract:AB - The pancreatic adenocarcinoma genome harbors multiple amplifications and deletions pointing to the existence of numerous oncogenes and tumor suppressor genes driving the genesis and progression of this lethal cancer. Here array c…	0.66129	0	62	1.54546	0.24972	41	0.565482	0	-1.04696	0.31736	41	0.594237	0	2.79457	0.0194612	41	0.100928	2	0.598241	0.5231	41	0.823732	0	-0.208365	0.83176	41	0.926432	0	-0.238633	0.84952	41	0.946855	0
AGUIRRE_PANCREAS_CHR6	[Human][description:Genes on chromosome 6 with copy-number-driven expression in pancreatic adenocarcinoma.][PUBMED_ID:15199222][Contributor:Kate Stafford][Abstract:AB - The pancreatic adenocarcinoma genome harbors multiple amplifications and deletions pointing to the existence of numerous oncogenes and tumor suppressor genes driving the genesis and progression of this lethal cancer. Here array co…	0.75	0	32	0.670986	0.43818	24	0.733572	0	0.448537	0.61678	24	0.822373	0	0.212757	0.81066	24	0.901099	0	0.180135	0.82672	24	0.929	0	0.335382	0.68572	24	0.87052	0	0.732454	0.45184	24	0.727546	0
AGUIRRE_PANCREAS_CHR7	[Human][description:Genes on chromosome 7 with copy-number-driven expression in pancreatic adenocarcinoma.][PUBMED_ID:15199222][Contributor:Kate Stafford][Abstract:AB - The pancreatic adenocarcinoma genome harbors multiple amplifications and deletions pointing to the existence of numerous oncogenes and tumor suppressor genes driving the genesis and progression of this lethal cancer. Here array co…	0.5	0	54	-0.89633	0.53562	27	0.798331	0	-1.25884	0.27376	27	0.553581	0	-0.33634	0.80612	27	0.897873	0	-1.22464	0.27346	27	0.648728	0	-1.34677	0.23538	27	0.548109	0	-0.934882	0.46414	27	0.735112	0
AGUIRRE_PANCREAS_CHR8	[Human][description:Genes on chromosome 8 with copy-number-driven expression in pancreatic adenocarcinoma.][PUBMED_ID:15199222][Contributor:Kate Stafford][Abstract:AB - The pancreatic adenocarcinoma genome harbors multiple amplifications and deletions pointing to the existence of numerous oncogenes and tumor suppressor genes driving the genesis and progression of this lethal cancer. Here array co…	0.571429	2.38751	63	-2.16808	0.078076	36	0.320892	0	-1.46056	0.088192	36	0.298944	0	-0.662552	0.65172	36	0.799573	0	-0.564491	0.52204	36	0.824432	0	-1.07965	0.19268	36	0.494947	0	-2.38751	0.0049046	36	0.0620243	-2
AGUIRRE_PANCREAS_CHR9	[Human][description:Genes on chromosome 9 with copy-number-driven expression in pancreatic adenocarcinoma.][PUBMED_ID:15199222][Contributor:Kate Stafford][Abstract:AB - The pancreatic adenocarcinoma genome harbors multiple amplifications and deletions pointing to the existence of numerous oncogenes and tumor suppressor genes driving the genesis and progression of this lethal cancer. Here array co…	0.666667	0	24	-0.146082	0.90684	16	0.973772	0	-0.22721	0.89656	16	0.949707	0	-0.58335	0.56442	16	0.750126	0	-0.933634	0.6303	16	0.869306	0	-0.644931	0.73768	16	0.892381	0	0.289278	0.8403	16	0.942328	0
AHSPPATHWAY	[Generic][description:Alpha-hemoglobin stabilizing protein (AHSP) prevents precitipation of hemoglobin alpha-subunits.][PUBMED_ID:na][Contributor:BioCarta][Abstract:na]	0.461538	0	13	-1.40712	0.3073	6	0.625249	0	-1.05009	0.21078	6	0.483295	0	-0.242046	0.8774	6	0.933622	0	-0.257848	0.75004	6	0.912031	0	-0.692769	0.3814	6	0.691314	0	-1.70659	0.051624	6	0.264392	0
AKAP13PATHWAY	[Generic][description:A-kinase anchor protein 13 (AKAP13) localizes protein kinase A holoenzyme and is a nucleotide exchange factor for Rho/Rac.][PUBMED_ID:na][Contributor:BioCarta][Abstract:na]	0.545455	5.88471	11	-2.31998	0.0044156	6	0.0541735	-2	1.89446	0.184648	6	0.447731	0	-3.56474	0.018894	6	0.0989227	-2	0.388528	0.69726	6	0.892059	0	1.20659	0.31142	6	0.641572	0	-0.168493	0.85368	6	0.948918	0
AKAPCENTROSOMEPATHWAY	[Generic][description:Protein Kinase A at the Centrosome][PUBMED_ID:na][Contributor:BioCarta][Abstract:na]	0.466667	0	15	-1.65893	0.142712	7	0.445196	0	-0.341473	0.63474	7	0.833476	0	-1.77766	0.099432	7	0.275196	0	-1.04719	0.21306	7	0.578004	0	-0.768525	0.30358	7	0.630955	0	-0.765031	0.44184	7	0.722053	0
AKTPATHWAY	[Generic][description:Second messenger PIP3 promotes cell survival by activating the anti-apoptotic kinase AKT.][PUBMED_ID:na][Contributor:BioCarta][Abstract:na]	0.526316	0	19	1.0766	0.38558	10	0.695822	0	1.53539	0.05112	10	0.208023	0	0.254512	0.87802	10	0.933677	0	1.3044	0.170614	10	0.515606	0	1.53591	0.047996	10	0.237667	2	1.2478	0.108464	10	0.391901	0
ALANINE_AND_ASPARTATE_METABOLISM	[Generic][description:na][PUBMED_ID:na][Contributor:GenMAPP][Abstract:na]	0.590909	0	22	0.345595	0.721	13	0.898654	0	1.33435	0.190786	13	0.456553	0	-0.983602	0.2857	13	0.519569	0	0.167518	0.85414	13	0.937387	0	0.79	0.398	13	0.7066	0	1.29072	0.25476	13	0.57769	0
ALCALAY_AML_NPMC_DN	[Human][description:Decreased expression in NPMc+ leukemias][PUBMED_ID:15831697][Contributor:Kevin Vogelsang][Abstract:AB - Approximately one third of acute myeloid leukemias (AMLs) are characterized by aberrant cytoplasmic localization of nucleophosmin (NPMc+ AML) consequent to mutations in the NPM putative nucleolar localization signal. These events are mutually exclusive with the major AML-ass…	0.523316	24.4382	193	-4.34293	0.00129588	101	0.0247724	-2	-5.57925	0.00079828	101	0.0110283	-2	-0.767748	0.5431	101	0.742192	0	-4.06533	0.006031	101	0.089324	-2	-5.20072	0.0013486	101	0.026394	-2	-5.24992	0.00027844	101	0.0067317	-2
ALCALAY_AML_NPMC_UP	[Human][description:Increased expression in NPMc+ leukemias][PUBMED_ID:15831697][Contributor:Kevin Vogelsang][Abstract:AB - Approximately one third of acute myeloid leukemias (AMLs) are characterized by aberrant cytoplasmic localization of nucleophosmin (NPMc+ AML) consequent to mutations in the NPM putative nucleolar localization signal. These events are mutually exclusive with the major AML-ass…	0.514286	5.29457	140	-2.18041	0.106334	72	0.381688	0	3.44301	0.02132	72	0.122983	2	-5.29457	6.869e-05	72	0.00144777	-2	0.0823781	0.95388	72	0.987518	0	1.84113	0.21668	72	0.525401	0	1.46629	0.27832	72	0.588878	0
ALKALOID_BIOSYNTHESIS_II	[Generic][description:na][PUBMED_ID:na][Contributor:GenMAPP][Abstract:na]	0	0	5	0	0	1	1	0	0	0	1	1	0	0	0	1	1	0	0	0	1	1	0	0	0	1	1	0	0	0	1	1	0
ALKPATHWAY	[Generic][description:Activin receptor-like kinase 3 (ALK3) is required during gestation for cardiac muscle development.][PUBMED_ID:na][Contributor:BioCarta][Abstract:na]	0.567568	7.84722	37	-3.97153	0.003902	21	0.0501163	-2	0.1249	0.90814	21	0.95704	0	-3.87569	0.00037778	21	0.00591496	-2	-0.694497	0.52938	21	0.827282	0	-0.326539	0.76618	21	0.899072	0	-2.14909	0.108452	21	0.393587	0
ALTERNATIVEPATHWAY	[Generic][description:The alternative complement pathway is an antibody-independent mechanism of immune activation that results in cell lysis via the membrane attack complex.][PUBMED_ID:na][Contributor:BioCarta][Abstract:na]	0	0	9	0	0	1	1	0	0	0	1	1	0	0	0	1	1	0	0	0	1	1	0	0	0	1	1	0	0	0	1	1	0
ALZHEIMERS_DISEASE_DN	[Human][description:Downregulated in correlation with overt Alzheimer's Disease, in the CA1 region of the hippocampus][PUBMED_ID:14769913][Contributor:L2L John Newman][Abstract:AB - The pathogenesis of incipient Alzheimer's disease (AD) has been resistant to analysis because of the complexity of]	0.655665	9.98825	1121	2.42765	0.079964	735	0.325398	0	0.160222	0.90974	735	0.957498	0	5.31487	0.00037862	735	0.00587218	2	4.67338	0.00166966	735	0.040969	2	2.71894	0.06355	735	0.269964	0	-1.14786	0.36744	735	0.661633	0
ALZHEIMERS_DISEASE_UP	[Human][description:Upregulated in correlation with overt Alzheimer's Disease, in the CA1 region of the hippocampus][PUBMED_ID:14769913][Contributor:L2L John Newman][Abstract:AB - The pathogenesis of incipient Alzheimer's disease (AD) has been resistant to analysis because of the complexity of]	0.591989	13.0085	1473	-2.47651	0.056826	872	0.269228	0	5.04915	0.00022434	872	0.00414399	2	-7.95938	4.3558e-10	872	3.11345e-08	-2	-0.917665	0.52006	872	0.822886	0	2.11438	0.134128	872	0.413708	0	3.29134	0.0128984	872	0.126976	2
ALZHEIMERS_INCIPIENT_DN	[Human][description:Downregulated in correlation with incipient Alzheimer's Disease, in the CA1 region of the hippocampus][PUBMED_ID:14769913][Contributor:L2L John Newman][Abstract:AB - The pathogenesis of incipient Alzheimer's disease (AD) has been resistant to analysis because of the complexity of]	0.625	0	144	-1.28255	0.30886	90	0.626871	0	0.614179	0.7251	90	0.875874	0	-0.0583569	0.96748	90	0.981207	0	2.15956	0.33486	90	0.702181	0	1.53797	0.4591	90	0.745074	0	-1.6911	0.177412	90	0.497722	0
ALZHEIMERS_INCIPIENT_UP	[Human][description:Upregulated in correlation with incipient Alzheimer's Disease, in the CA1 region of the hippocampus][PUBMED_ID:14769913][Contributor:L2L John Newman][Abstract:AB - The pathogenesis of incipient Alzheimer's disease (AD) has been resistant to analysis because of the complexity of]	0.582609	13.5815	345	-1.2869	0.27572	201	0.586395	0	5.09232	9.1686e-05	201	0.00215331	2	-4.28671	0.00055766	201	0.0075768	-2	2.74524	0.051206	201	0.289288	0	4.20248	0.0021128	201	0.0347344	2	1.83622	0.126368	201	0.423114	0
AMINOACYL_TRNA_BIOSYNTHESIS	[Generic][description:na][PUBMED_ID:na][Contributor:GenMAPP][Abstract:na]	0.608696	3.57356	23	-1.57967	0.12268	14	0.408271	0	-0.742699	0.39818	14	0.665929	0	-1.82347	0.008841	14	0.0593249	-2	-1.75009	0.0065406	14	0.0943223	-2	-1.37405	0.066882	14	0.278365	0	-0.619228	0.58738	14	0.816274	0
AMINOSUGARS_METABOLISM	[Generic][description:na][PUBMED_ID:na][Contributor:GenMAPP][Abstract:na]	0.8	0	15	-0.351718	0.6908	12	0.882421	0	1.00263	0.59756	12	0.811891	0	-1.07342	0.35334	12	0.577426	0	0.341427	0.88166	12	0.952332	0	0.715163	0.75198	12	0.895188	0	0.419824	0.37166	12	0.664863	0
AMIPATHWAY	[Generic][description:Endogenous anti-thrombosis pathways are overwhelmed in plaque-narrowed blood vessels, resulting in potentially lethal myocardial infarction.][PUBMED_ID:na][Contributor:BioCarta][Abstract:na]	0.416667	0	24	-2.00224	0.135846	10	0.432812	0	-0.101546	0.93278	10	0.967502	0	-2.09772	0.124226	10	0.308968	0	-0.76962	0.54614	10	0.832117	0	-0.486937	0.7118	10	0.882503	0	-0.963303	0.27036	10	0.586374	0
ANDROGEN_AND_ESTROGEN_METABOLISM	[Generic][description:na][PUBMED_ID:na][Contributor:GenMAPP][Abstract:na]	0.176471	0	34	-1.62798	0.115262	6	0.398928	0	-1.41699	0.16939	6	0.431079	0	-0.772484	0.41176	6	0.637414	0	-1.23394	0.34738	6	0.711199	0	-1.43445	0.2574	6	0.578886	0	-1.56296	0.024598	6	0.182982	-2
ANDROGEN_GENES	[Human][description:Genes annotated in NetAffx as androgen related][PUBMED_ID:na][Contributor:Broad Institute][Abstract:na]	0.290323	0	62	-1.82973	0.030348	18	0.184104	-2	0.96627	0.39478	18	0.66294	0	-2.78567	0.03613	18	0.145227	-2	-0.391144	0.73824	18	0.907075	0	0.283094	0.79438	18	0.908179	0	-0.154429	0.87678	18	0.953955	0
APOPTOSIS	[Generic][description:na][PUBMED_ID:na][Contributor:GenMAPP][Abstract:na]	0.69863	0	73	-0.582292	0.60852	51	0.844938	0	-0.689448	0.51872	51	0.748706	0	-0.0140953	0.99138	51	0.995011	0	-0.345564	0.75438	51	0.911912	0	-0.554247	0.61622	51	0.836553	0	-0.778137	0.36544	51	0.661656	0
APOPTOSIS_GENMAPP	[Generic][description:na][PUBMED_ID:na][Contributor:GenMAPP][Abstract:na]	0.818182	0	44	-1.263	0.28394	36	0.599997	0	0.218089	0.82434	36	0.91445	0	-1.22496	0.35072	36	0.576008	0	0.0365221	0.96724	36	0.991361	0	0.134275	0.88608	36	0.947765	0	-0.689768	0.44208	36	0.721727	0
APOPTOSIS_KEGG	[Generic][description:na][PUBMED_ID:na][Contributor:GenMAPP][Abstract:na]	0.666667	0	51	-1.38646	0.23888	34	0.557048	0	-0.378922	0.70886	34	0.86838	0	-0.816043	0.55902	34	0.745965	0	-0.113585	0.89734	34	0.956697	0	-0.261566	0.77814	34	0.899622	0	-1.19893	0.190024	34	0.508794	0
APPEL_IMATINIB_UP	[Human][description:Genes up-regulated by imatinib during dendritic cell differentiation][PUBMED_ID:15756019][Contributor:Kevin Vogelsang][Abstract:AB - Dendritic cells are the most powerful antigen-presenting cells playing a decisive role for the initiation and maintenance of primary immune responses. However signaling pathways involved in the differentiation of these cells have not been fully d…	0.636364	0	33	-3.35162	0.072064	21	0.304558	0	-4.13166	0.029064	21	0.145232	-2	-0.996091	0.533	21	0.735728	0	-3.43319	0.161748	21	0.513347	0	-4.08968	0.0727	21	0.292938	0	-3.71435	0.032556	21	0.205854	-2
ARAPPATHWAY	[Generic][description:ADP-ribosylation factors (ARFs), members of the Ras superfamily, regulate eukaryotic vesicular trafficking and activate phospholipase D's.][PUBMED_ID:na][Contributor:BioCarta][Abstract:na]	0.636364	2.08517	22	-0.356406	0.7213	14	0.898346	0	1.1818	0.22234	14	0.499354	0	-2.08517	0.015315	14	0.0859313	-2	-0.751744	0.39276	14	0.733747	0	0.192087	0.78468	14	0.901477	0	1.25889	0.42198	14	0.7043	0
ARENRF2PATHWAY	[Generic][description:Nrf1 and nrf2 are transcription factors that bind to antioxidant response elements (AREs), promoters of genes involved in oxidative damage control.][PUBMED_ID:na][Contributor:BioCarta][Abstract:na]	0.857143	9.24581	14	3.16846	0.023188	12	0.160173	2	3.8993	0.0053578	12	0.0468523	2	-1.25453	0.22344	12	0.449615	0	0.313334	0.80182	12	0.923104	0	2.20921	0.102972	12	0.354155	0	5.34651	0.0003635	12	0.00818622	2
ARFPATHWAY	[Generic][description:Cyclin-dependent kinase inhibitor 2A is a tumor suppressor that induces G1 arrest and can activate the p53 pathway, leading to G2/M arrest.][PUBMED_ID:na][Contributor:BioCarta][Abstract:na]	0.4375	0	16	-1.24492	0.4246	7	0.721118	0	-0.476965	0.8016	7	0.903242	0	-2.44665	0.09532	7	0.269254	0	-2.57278	0.29348	7	0.66641	0	-1.69947	0.46582	7	0.750792	0	0.35562	0.76874	7	0.918466	0
ARGININECPATHWAY	[Generic][description:Related catabolic pathways process arginine, histidine, glutamine, and proline through glutamate to alpha-ketoglutamate, which feeds into the citric acid cycle.][PUBMED_ID:na][Contributor:BioCarta][Abstract:na]	0.666667	0	6	-0.176849	0.86022	4	0.956835	0	-1.05381	0.198306	4	0.46774	0	-0.143455	0.89466	4	0.94223	0	-1.46097	0.15375	4	0.503516	0	-1.37317	0.120878	4	0.390419	0	-0.120035	0.90232	4	0.962007	0
ARGININE_AND_PROLINE_METABOLISM	[Generic][description:na][PUBMED_ID:na][Contributor:GenMAPP][Abstract:na]	0.404255	0	47	-1.96006	0.179538	19	0.498582	0	-2.44418	0.045796	19	0.196064	-2	-1.34413	0.28228	19	0.51678	0	-3.06021	0.0182724	19	0.171656	-2	-2.99975	0.021312	19	0.14973	-2	-1.53579	0.2326	19	0.555806	0
AS3_FIBRO_C1	[Human][description:Upregulated strongly by sodium arsenite in fibroblasts (Cluster 1)][PUBMED_ID:12016162][Contributor:L2L John Newman][Abstract:AB - Arsenic compounds are widely distributed and arsenic ingestion is associated with many human diseases including blackfoot disease atherosclerosis and cancers. However the underlying mechanism of arsenic toxicity is not understood. In human fibrobla…	0.625	0	32	-3.82859	0.10658	20	0.380081	0	-1.08792	0.547	20	0.768605	0	-2.38259	0.077802	20	0.237744	0	-0.543169	0.72842	20	0.907902	0	-0.873383	0.59554	20	0.826915	0	-3.20283	0.22284	20	0.544352	0
AS3_FIBRO_C2	[Human][description:Upregulated moderately by sodium arsenite in fibroblasts (Cluster 2)][PUBMED_ID:12016162][Contributor:L2L John Newman][Abstract:AB - Arsenic compounds are widely distributed and arsenic ingestion is associated with many human diseases including blackfoot disease atherosclerosis and cancers. However the underlying mechanism of arsenic toxicity is not understood. In human fibrob…	0.625	0	32	-3.82859	0.10658	20	0.380081	0	-1.08792	0.547	20	0.768605	0	-2.38259	0.077802	20	0.237744	0	-0.543169	0.72842	20	0.907902	0	-0.873383	0.59554	20	0.826915	0	-3.20283	0.22284	20	0.544352	0
AS3_FIBRO_C3	[Human][description:Upregulated late by sodium arsenite in fibroblasts (Cluster 3)][PUBMED_ID:12016162][Contributor:L2L John Newman][Abstract:AB - Arsenic compounds are widely distributed and arsenic ingestion is associated with many human diseases including blackfoot disease atherosclerosis and cancers. However the underlying mechanism of arsenic toxicity is not understood. In human fibroblast c…	0.6	0	45	-3.25269	0.143216	27	0.44424	0	-0.989887	0.57426	27	0.789367	0	-2.31497	0.119256	27	0.303025	0	-0.939457	0.50552	27	0.813185	0	-1.04576	0.50028	27	0.767937	0	-2.47809	0.30412	27	0.609724	0
AS3_FIBRO_C4	[Human][description:Downregulated early by sodium arsenite in fibroblasts (Cluster 4)][PUBMED_ID:12016162][Contributor:L2L John Newman][Abstract:AB - Arsenic compounds are widely distributed and arsenic ingestion is associated with many human diseases including blackfoot disease atherosclerosis and cancers. However the underlying mechanism of arsenic toxicity is not understood. In human fibroblas…	0.611111	0	18	-0.0836799	0.93392	11	0.977317	0	0.359697	0.5917	11	0.805928	0	0.234642	0.77384	11	0.88041	0	0.901435	0.2252	11	0.587665	0	0.695832	0.33882	11	0.661544	0	-0.309585	0.71674	11	0.892667	0
AS3_FIBRO_DN	[Human][description:Downregulated by sodium arsenite in fibroblasts (Clusters 4, 5, and 6)][PUBMED_ID:12016162][Contributor:L2L John Newman][Abstract:AB - Arsenic compounds are widely distributed and arsenic ingestion is associated with many human diseases including blackfoot disease atherosclerosis and cancers. However the underlying mechanism of arsenic toxicity is not understood. In human fibr…	0.612903	0	31	-0.919667	0.27152	19	0.583502	0	1.13706	0.125556	19	0.369256	0	-0.405533	0.61046	19	0.771404	0	2.03037	0.028906	19	0.205721	2	1.73767	0.04265	19	0.224733	2	-0.908723	0.22568	19	0.548032	0
AS3_FIBRO_UP	[Human][description:Upregulated by sodium arsenite in fibroblasts (Clusters 1, 2, and 3)][PUBMED_ID:12016162][Contributor:L2L John Newman][Abstract:AB - Arsenic compounds are widely distributed and arsenic ingestion is associated with many human diseases including blackfoot disease atherosclerosis and cancers. However the underlying mechanism of arsenic toxicity is not understood. In human fibrob…	0.6	0	45	-3.25269	0.143216	27	0.44424	0	-0.989887	0.57426	27	0.789367	0	-2.31497	0.119256	27	0.303025	0	-0.939457	0.50552	27	0.813185	0	-1.04576	0.50028	27	0.767937	0	-2.47809	0.30412	27	0.609724	0
AS3_HEK293_DN	[Human][description:Downregulated in HEK293 cells by treatment with arsenite][PUBMED_ID:12679051][Contributor:L2L John Newman][Abstract:AB - Chronic low-level exposure to arsenic frequently results in skin lung bladder and kidney cancer. Since arsenic is primarily excreted via the kidney this study focused on this target tissue. Gene array was used as a sensitive low-level monitor of the impact o…	0.583333	0	12	-0.0629786	0.93244	7	0.977635	0	-0.63098	0.65922	7	0.844706	0	-1.07621	0.25338	7	0.484368	0	-2.23925	0.15042	7	0.501603	0	-1.59166	0.3183	7	0.64763	0	0.813853	0.185936	7	0.509465	0
AS3_HEK293_UP	[Human][description:Upregulated in HEK293 cells by treatment with arsenite][PUBMED_ID:12679051][Contributor:L2L John Newman][Abstract:AB - Chronic low-level exposure to arsenic frequently results in skin lung bladder and kidney cancer. Since arsenic is primarily excreted via the kidney this study focused on this target tissue. Gene array was used as a sensitive low-level monitor of the impact of …	0.5	0	10	-1.1508	0.11956	5	0.40695	0	1.41001	0.47568	5	0.72009	0	-0.804858	0.32046	5	0.553399	0	2.12704	0.3746	5	0.723669	0	1.93446	0.41536	5	0.721068	0	-0.888598	0.07599	5	0.327894	0
ASBCELLPATHWAY	[Generic][description:B cells require interaction with helper T cells to produce antigen-specific immunoglobulins as a key element of the human immune response.][PUBMED_ID:na][Contributor:BioCarta][Abstract:na]	0	0	12	0	0	1	1	0	0	0	1	1	0	0	0	1	1	0	0	0	1	1	0	0	0	1	1	0	0	0	1	1	0
ASCORBATE_AND_ALDARATE_METABOLISM	[Generic][description:na][PUBMED_ID:na][Contributor:GenMAPP][Abstract:na]	0.375	6.68324	8	0.866422	0.36826	3	0.681012	0	-2.26042	0.00114856	3	0.0147518	-2	1.49926	0.132454	3	0.321172	0	-2.07464	6.4004e-05	3	0.00300636	-2	-2.34818	5.693e-05	3	0.0022284	-2	-0.0774323	0.92326	3	0.969246	0
ASTIER_BCELL	[Human][description:Genes differentially induced in serum-starved precursor B leukemia cells subjected to beta1-integrin ligation with fibronectin versus those subjected to adhesion by poly-L-lysine.][PUBMED_ID:12393420][Contributor:Kate Stafford][Abstract:AB - The physical interactions between B cells and stromal cells from the lymphoid tissue microenvironment are critical to the survival of nor…	0.580645	0	62	1.03123	0.5434	36	0.80121	0	-2.09831	0.27832	36	0.557318	0	0.728326	0.55794	36	0.746341	0	-3.05404	0.197096	36	0.55963	0	-2.81599	0.21392	36	0.524902	0	0.790338	0.64778	36	0.855382	0
ASTIER_FN_DIFF	[Human][description:The 64 genes selected by the permutation method][PUBMED_ID:12393420][Contributor:Kevin Vogelsang][Abstract:AB - The physical interactions between B cells and stromal cells from the lymphoid tissue microenvironment are critical to the survival of normal and malignant B cells. They are principally mediated by integrins expressed on B cells and counterreceptors on stromal cells. …	0.571429	0	63	1.03123	0.5434	36	0.80121	0	-2.09831	0.27832	36	0.557318	0	0.728326	0.55794	36	0.746341	0	-3.05404	0.197096	36	0.55963	0	-2.81599	0.21392	36	0.524902	0	0.790338	0.64778	36	0.855382	0
ASTON_DEPRESSION_DN	[Human][description:Genes downregulated in major depressive disorder (p < 0.05, fold change > 1.4, mean average difference > 150 in at least one of the groups, called present in greater than 20% of all samples)][PUBMED_ID:15303102][Contributor:Jean Junior][Abstract:AB - Major depressive disorder is one of the most common and devastating psychiatric disorders. To identify candidate mechanisms for …	0.55	0	160	-1.74411	0.17093	88	0.486175	0	0.0151842	0.99002	88	0.996079	0	-2.08667	0.058154	88	0.197531	0	-0.871948	0.46856	88	0.789255	0	-0.483797	0.69636	88	0.875241	0	-0.622371	0.61148	88	0.829433	0
ASTON_DEPRESSION_UP	[Human][description:Genes upregulated in major depressive disorder (p < 0.05, fold change > 1.4, mean average difference > 150 in at least one of the groups, called present in greater than 20% of all samples)][PUBMED_ID:15303102][Contributor:Jean Junior][Abstract:AB - Major depressive disorder is one of the most common and devastating psychiatric disorders. To identify candidate mechanisms for ma…	0.413043	0	46	-1.1666	0.48924	19	0.768939	0	-0.701806	0.6088	19	0.818371	0	-2.19141	0.088516	19	0.258015	0	-2.62941	0.25386	19	0.615554	0	-1.8486	0.32852	19	0.656242	0	0.248582	0.89226	19	0.959997	0
ASTON_OLIGODENDROGLIA_MYELINATION_SUBSET	[Human][description:Oligodendroglia/myelination related genes which are downregulated in major depressive disorder (p < 0.05, fold change > 1.4, mean average difference > 150 in at least one of the groups, called present in greater than 20% of all samples)][PUBMED_ID:15303102][Contributor:Jean Junior][Abstract:AB - Major depressive disorder is one of the most common and devastating psychiatric di…	0.470588	0	17	0.141252	0.93088	8	0.976622	0	2.4466	0.142596	8	0.395993	0	-0.864175	0.59132	8	0.764855	0	2.08937	0.22424	8	0.587959	0	2.45354	0.17024	8	0.464908	0	0.913724	0.46832	8	0.734655	0
AT1RPATHWAY	[Generic][description:Binding of angiotensin II to AT1-R activates Ca2+ signaling and the JNK pathway.][PUBMED_ID:na][Contributor:BioCarta][Abstract:na]	0.735294	0	34	-0.632297	0.54564	25	0.800922	0	0.905494	0.3367	25	0.614356	0	-1.66348	0.086962	25	0.254841	0	-0.275482	0.78138	25	0.914949	0	0.316639	0.73734	25	0.893284	0	0.532253	0.62976	25	0.843786	0
ATMPATHWAY	[Generic][description:The tumor-suppressing protein kinase ATM responds to radiation-induced DNA damage by blocking cell-cycle progression and activating DNA repair.][PUBMED_ID:na][Contributor:BioCarta][Abstract:na]	0.65	0	20	0.333281	0.82598	13	0.941033	0	1.52714	0.169386	13	0.431737	0	-1.23011	0.39582	13	0.623303	0	0.120014	0.91416	13	0.96835	0	0.863699	0.441	13	0.735298	0	1.48	0.23284	13	0.555572	0
ATP_SYNTHESIS	[Generic][description:na][PUBMED_ID:na][Contributor:GenMAPP][Abstract:na]	0.565217	0	23	0.0363165	0.98164	13	0.993118	0	-2.38509	0.045788	13	0.196542	-2	1.44192	0.47142	13	0.692596	0	-1.42696	0.20138	13	0.560184	0	-2.04792	0.053688	13	0.24793	0	-1.1556	0.32208	13	0.623674	0
ATRBRCAPATHWAY	[Generic][description:BRCA1 and 2 block cell cycle progression in response to DNA damage and promote double-stranded break repair; mutations induce breast cancer susceptibility.][PUBMED_ID:na][Contributor:BioCarta][Abstract:na]	0.590909	0	22	-0.00634358	0.99526	13	0.998296	0	-0.913875	0.068966	13	0.252517	0	0.237424	0.8327	13	0.913858	0	-0.944218	0.2453	13	0.607339	0	-1.00882	0.039364	13	0.215715	0	-0.206997	0.85086	13	0.947064	0
ATRIA_UP	[Human][description:Upregulated in the atria of healthy hearts, compared to venticles][PUBMED_ID:15103417][Contributor:L2L John Newman][Abstract:AB - To obtain region- and disease-specific transcription profiles of human myocardial tissue we explored mRNA expression from all four chambers of eight explanted failing [idiopathic dilated cardiomyopathy (DCM) n=5 ischemic cardiomyopathy (ICM) n=3] an…	0.621212	0	198	1.75807	0.27844	123	0.590652	0	2.57859	0.112916	123	0.349593	0	0.500935	0.72254	123	0.846654	0	2.34251	0.159422	123	0.511894	0	2.66509	0.115774	123	0.380665	0	1.96636	0.21364	123	0.53704	0
BADPATHWAY	[Generic][description:When phosphorylated, BAD is inhibited by sequestration; when non-phosphorylated, it promotes apoptosis by inactivating pro-survival BCL-XL and BCL-2.][PUBMED_ID:na][Contributor:BioCarta][Abstract:na]	0.636364	0	22	0.592942	0.66636	14	0.876397	0	-0.244343	0.82036	14	0.913116	0	1.09537	0.47856	14	0.700581	0	0.47854	0.68254	14	0.897677	0	0.142496	0.89588	14	0.949598	0	-0.110933	0.92208	14	0.969245	0
BAF57_BT549_DN	[Human][description:Down-regulated following stable re-expression of BAF57 in Bt549 breast cancer cells that lack functional BAF57][PUBMED_ID:16135788][Contributor:L2L John Newman][Abstract:AB - Mutation of BRG1 hBRM and their associated factors INI1 and BAF57 in primary human tumors has suggested that inactivation of human SWI/SNF (hSWI/SNF) complexes may be involved in neoplastic transformation…	0.540299	0	335	-1.79317	0.128886	181	0.419581	0	-2.0086	0.131718	181	0.379902	0	-0.563125	0.66152	181	0.807379	0	-1.59707	0.21734	181	0.580987	0	-1.9476	0.142714	181	0.42504	0	-1.962	0.091392	181	0.358588	0
BAF57_BT549_UP	[Human][description:Up-regulated following stable re-expression of BAF57 in Bt549 breast cancer cells that lack functional BAF57][PUBMED_ID:16135788][Contributor:L2L John Newman][Abstract:AB - Mutation of BRG1 hBRM and their associated factors INI1 and BAF57 in primary human tumors has suggested that inactivation of human SWI/SNF (hSWI/SNF) complexes may be involved in neoplastic transformation. …	0.5875	12.0125	240	-1.01819	0.53142	141	0.797858	0	6.32687	0.00062078	141	0.00927784	2	-5.68562	9.3876e-05	141	0.00185942	-2	2.30468	0.24806	141	0.607765	0	4.59755	0.02102	141	0.149597	2	3.36967	0.039332	141	0.226884	2
BASSO_GERMINAL_CENTER_CD40_DN	[Human][description:CD40 down-regulated genes][PUBMED_ID:15331443][Contributor:Kevin Vogelsang][Abstract:AB - Substantial evidence indicates that signaling through the CD40 receptor (CD40) is required for germinal center (GC) and memory B-cell formation. However it is not fully understood at which stages of B-cell development the CD40 pathway is activated in vivo. To address this question we indu…	0.448718	0	78	-0.346846	0.74662	35	0.904527	0	-1.89481	0.117642	35	0.355521	0	1.28568	0.24726	35	0.476548	0	-0.541166	0.71592	35	0.902586	0	-1.29285	0.34128	35	0.660076	0	-1.54484	0.191232	35	0.507073	0
BASSO_GERMINAL_CENTER_CD40_UP	[Human][description:CD40 up-regulated genes][PUBMED_ID:15331443][Contributor:Kevin Vogelsang][Abstract:AB - Substantial evidence indicates that signaling through the CD40 receptor (CD40) is required for germinal center (GC) and memory B-cell formation. However it is not fully understood at which stages of B-cell development the CD40 pathway is activated in vivo. To address this question we induce…	0.5	18.2389	108	-1.3165	0.33308	54	0.649565	0	-4.87358	0.0044216	54	0.0408377	-2	-1.19223	0.29808	54	0.529777	0	-6.92168	0.00116884	54	0.0315012	-2	-6.44365	0.00158846	54	0.0296753	-2	-0.789694	0.54096	54	0.783558	0
BASSO_HCL_DIFF	[Human][description:Identification of HCL-specific genes, The analysis identified 89 genes that are differentially expressed in HCL versus all the other samples][PUBMED_ID:14707115][Contributor:Kevin Vogelsang][Abstract:AB - Hairy cell leukemia (HCL) is a chronic B cell malignancy characterized by the diffuse infiltration of bone marrow and spleen by cells displaying a typical "hairy" morphology.…	0.681818	9.49284	88	4.40793	0.0021626	60	0.034856	2	3.49098	0.049568	60	0.203724	2	1.07077	0.50752	60	0.719899	0	1.50304	0.4364	60	0.768962	0	2.66727	0.160672	60	0.45153	0	5.0849	0.00028888	60	0.00678455	2
BASSO_REGULATORY_HUBS	[Human][description:Genes which comprise the top 1% of highly interconnected genes (major hubs) that account for most of the interactions in the reconstructed regulatory networks from expression profiles in human B cells.][PUBMED_ID:15778709][Contributor:Jean Junior][Abstract:AB - Cellular phenotypes are determined by the differential activity of networks linking coregulated genes. Available meth…	0.680272	22.6877	147	-2.12206	0.148614	100	0.452447	0	-7.36416	2.5382e-07	100	1.19223e-05	-2	3.03088	0.039424	100	0.153222	2	-3.88357	0.002762	100	0.0582145	-2	-6.0286	1.17182e-05	100	0.000535131	-2	-5.41132	9.0688e-05	100	0.00292335	-2
BBCELLPATHWAY	[Generic][description:Fas ligand expression by T cells induces apoptosis in Fas-expressing, inactive B cells.][PUBMED_ID:na][Contributor:BioCarta][Abstract:na]	0	0	8	0	0	0	1	0	0	0	0	1	0	0	0	0	1	0	0	0	0	1	0	0	0	0	1	0	0	0	0	1	0
BCL2_FAMILY_AND_REG_NETWORK	[Human][description:Genes part of the BCL2 family and regulatory network][PUBMED_ID:na][Contributor:Broad Institute][Abstract:na]	0.625	0	24	-3.16787	0.21772	15	0.538243	0	-2.26096	0.1615	15	0.418779	0	0.128382	0.91654	15	0.956086	0	0.458671	0.67532	15	0.892465	0	-0.919871	0.44724	15	0.735263	0	-4.4047	0.13158	15	0.430911	0
BCNU_GLIOMA_MGMT_24HRS_DN	[Human][description:Down-regulated in an MGMT+ glioma cell line (T98G) at 24 hours following treatment with BCNU][PUBMED_ID:15980968][Contributor:L2L John Newman][Abstract:AB - Chemotherapy with the alkylating agent BCNU (1 3-bis (2-chloroethyl)-1-nitrosourea) is the most commonly used chemotherapeutic agent for gliomas. However the usefulness of this agent is limited because tumor cell resistanc…	0.53125	0	32	0.206925	0.846	17	0.952619	0	0.367002	0.72878	17	0.877097	0	0.63776	0.51332	17	0.723755	0	1.13414	0.13342	17	0.471704	0	0.830868	0.2811	17	0.609668	0	-0.252207	0.86264	17	0.95116	0
BCNU_GLIOMA_MGMT_48HRS_DN	[Human][description:Down-regulated in an MGMT+ glioma cell line (T98G) at 48 hours following treatment with BCNU][PUBMED_ID:15980968][Contributor:L2L John Newman][Abstract:AB - Chemotherapy with the alkylating agent BCNU (1 3-bis (2-chloroethyl)-1-nitrosourea) is the most commonly used chemotherapeutic agent for gliomas. However the usefulness of this agent is limited because tumor cell resistanc…	0.484472	0	161	-2.75551	0.036306	78	0.204408	-2	0.053969	0.96914	78	0.985932	0	-2.51196	0.038188	78	0.150194	-2	-0.291505	0.83464	78	0.930901	0	-0.136255	0.92286	78	0.962068	0	-1.63903	0.24238	78	0.564409	0
BCNU_GLIOMA_MGMT_48HRS_UP	[Human][description:Up-regulated in an MGMT+ glioma cell line (T98G) at 48 hours following treatment with BCNU][PUBMED_ID:15980968][Contributor:L2L John Newman][Abstract:AB - Chemotherapy with the alkylating agent BCNU (1 3-bis (2-chloroethyl)-1-nitrosourea) is the most commonly used chemotherapeutic agent for gliomas. However the usefulness of this agent is limited because tumor cell resistance …	0.388889	0	18	0.702136	0.4247	7	0.720544	0	-0.49746	0.72694	7	0.876808	0	0.384586	0.73926	7	0.857083	0	-0.936436	0.5228	7	0.824049	0	-0.787379	0.594	7	0.826872	0	0.631131	0.53288	7	0.778715	0
BCNU_GLIOMA_NOMGMT_24HRS_UP	[Human][description:Up-regulated in an MGMT-deficient glioma cell line (A172) at 24 hours following treatment with BCNU][PUBMED_ID:15980968][Contributor:L2L John Newman][Abstract:AB - Chemotherapy with the alkylating agent BCNU (1 3-bis (2-chloroethyl)-1-nitrosourea) is the most commonly used chemotherapeutic agent for gliomas. However the usefulness of this agent is limited because tumor cell re…	0.785714	0	14	-0.864044	0.40296	11	0.707763	0	-0.798532	0.4968	11	0.735139	0	0.0739079	0.94218	11	0.970516	0	-0.0752669	0.9425	11	0.985041	0	-0.45868	0.69356	11	0.873726	0	-1.23389	0.181166	11	0.503954	0
BCNU_GLIOMA_NOMGMT_48HRS_DN	[Human][description:Down-regulated in an MGMT-deficient glioma cell line (A172) at 48 hours following treatment with BCNU][PUBMED_ID:15980968][Contributor:L2L John Newman][Abstract:AB - Chemotherapy with the alkylating agent BCNU (1 3-bis (2-chloroethyl)-1-nitrosourea) is the most commonly used chemotherapeutic agent for gliomas. However the usefulness of this agent is limited because tumor cell …	0.53125	2.81228	32	-2.81228	0.0105076	17	0.0987114	-2	0.557974	0.65946	17	0.842387	0	-2.21011	0.15419	17	0.360069	0	0.870382	0.41416	17	0.74413	0	0.781673	0.47194	17	0.756208	0	-1.96826	0.08779	17	0.348615	0
BCNU_GLIOMA_NOMGMT_48HRS_UP	[Human][description:Up-regulated in an MGMT-deficient glioma cell line (A172) at 48 hours following treatment with BCNU][PUBMED_ID:15980968][Contributor:L2L John Newman][Abstract:AB - Chemotherapy with the alkylating agent BCNU (1 3-bis (2-chloroethyl)-1-nitrosourea) is the most commonly used chemotherapeutic agent for gliomas. However the usefulness of this agent is limited because tumor cell re…	0.722222	1.60886	18	0.222386	0.76854	13	0.911602	0	-1.60886	0.0047608	13	0.0427692	-2	0.312572	0.76964	13	0.877454	0	-2.05491	0.122498	13	0.449524	0	-1.99743	0.034632	13	0.201184	-2	0.040495	0.96182	13	0.979698	0
BCRABL_HL60_AFFY_DN	[Human][description:Down-regulated by expression of p210(BCR-ABL) in human leukemia (HL-60) cells; detected by Affymetrix arrays][PUBMED_ID:15155749][Contributor:L2L John Newman][Abstract:AB - Chronic myelogenous leukemia (CML) results from a t(9 22) translocation producing the p210(BCR-ABL) oncoprotein a tyrosine kinase that causes transformation and chemotherapy resistance. To further understan…	0.6	0	10	-2.42874	0.0173794	6	0.13414	-2	-0.871462	0.34754	6	0.625116	0	-2.32673	0.028496	6	0.126615	-2	-1.68111	0.020524	6	0.182386	-2	-1.40227	0.097482	6	0.342437	0	-1.35052	0.11164	6	0.398126	0
BCRABL_HL60_AFFY_UP	[Human][description:Up-regulated by expression of p210(BCR-ABL) in human leukemia (HL-60) cells; detected by Affymetrix arrays][PUBMED_ID:15155749][Contributor:L2L John Newman][Abstract:AB - Chronic myelogenous leukemia (CML) results from a t(9 22) translocation producing the p210(BCR-ABL) oncoprotein a tyrosine kinase that causes transformation and chemotherapy resistance. To further understand …	0.461538	0	13	-1.74991	0.36292	6	0.68032	0	0.0269122	0.97646	6	0.98727	0	-2.29526	0.18273	6	0.400011	0	-1.12705	0.37564	6	0.724826	0	-0.621541	0.58772	6	0.826528	0	-0.455946	0.72922	6	0.899353	0
BCRABL_HL60_CDNA_DN	[Human][description:Down-regulated by expression of p210(BCR-ABL) in human leukemia (HL-60) cells; detected by spotted cDNA arrays][PUBMED_ID:15155749][Contributor:L2L John Newman][Abstract:AB - Chronic myelogenous leukemia (CML) results from a t(9 22) translocation producing the p210(BCR-ABL) oncoprotein a tyrosine kinase that causes transformation and chemotherapy resistance. To further underst…	0.571429	0	28	-1.27503	0.42602	16	0.722038	0	0.428794	0.77632	16	0.890628	0	-2.82967	0.106256	16	0.284967	0	-1.79421	0.165412	16	0.513089	0	-0.788288	0.56824	16	0.813043	0	0.634819	0.66672	16	0.866472	0
BCRABL_HL60_CDNA_UP	[Human][description:Up-regulated by expression of p210(BCR-ABL) in human leukemia (HL-60) cells; detected by spotted cDNA arrays][PUBMED_ID:15155749][Contributor:L2L John Newman][Abstract:AB - Chronic myelogenous leukemia (CML) results from a t(9 22) translocation producing the p210(BCR-ABL) oncoprotein a tyrosine kinase that causes transformation and chemotherapy resistance. To further understan…	0.785714	0	14	-2.17022	0.39746	11	0.702607	0	-2.22134	0.39042	11	0.66102	0	-1.66922	0.29366	11	0.525901	0	-2.95689	0.33396	11	0.703885	0	-2.82533	0.3454	11	0.663362	0	-1.54923	0.5372	11	0.78294	0
BCRPATHWAY	[Generic][description:B cell antigen receptors (BCRs) activate tyrosine kinases and transiently increase tyrosine phosphorylation on binding to antigen.][PUBMED_ID:na][Contributor:BioCarta][Abstract:na]	0.714286	0	35	-0.511998	0.67706	25	0.874381	0	-0.606905	0.60596	25	0.817897	0	-2.25046	0.045864	25	0.169059	-2	-3.28366	0.022472	25	0.187533	-2	-2.16808	0.11076	25	0.368602	0	1.18593	0.28036	25	0.588649	0
BECKER_CANCER_ASSOCIATED_SUBSET_1	[Human][description:Genes which are known to be associated with cancer and which are upregulated in MaCa 3366/TAM compared to MaCa 3366 (fold change > 2)][PUBMED_ID:15657362][Contributor:Jean Junior][Abstract:AB - The reasons why human mammary tumors become resistant to tamoxifen therapy are mainly unknown. Changes in gene expression may occur as cells acquire resistance to antiestrogens. We ther…	0.333333	0	9	-0.355054	0.61964	3	0.84679	0	0.359973	0.73116	3	0.878033	0	-0.255136	0.6986	3	0.83044	0	0.543119	0.4685	3	0.789963	0	0.493913	0.58586	3	0.826032	0	-0.268461	0.78738	3	0.925932	0
BECKER_CANCER_ASSOCIATED_SUBSET_2	[Human][description:Genes which are known to be associated with cancer and which are downregulated in MaCa 3366/TAM compared to MaCa 3366 (fold change > 2)][PUBMED_ID:15657362][Contributor:Jean Junior][Abstract:AB - The reasons why human mammary tumors become resistant to tamoxifen therapy are mainly unknown. Changes in gene expression may occur as cells acquire resistance to antiestrogens. We th…	0.6	0	15	-0.624742	0.51442	9	0.786704	0	-1.11643	0.50032	9	0.738354	0	-0.624113	0.27604	9	0.511047	0	-1.70364	0.38626	9	0.73327	0	-1.54266	0.42424	9	0.725001	0	-0.325992	0.77554	9	0.920569	0
BECKER_ESTROGEN_RESPONSIVE_SUBSET_2	[Human][description:Estrogen-responsive genes which are downregulated in MaCa 3366/TAM compared to MaCa 3366 (fold change > 2)][PUBMED_ID:15657362][Contributor:Jean Junior][Abstract:AB - The reasons why human mammary tumors become resistant to tamoxifen therapy are mainly unknown. Changes in gene expression may occur as cells acquire resistance to antiestrogens. We therefore undertook a comparati…	0.545455	0	11	-1.52044	0.23858	6	0.558726	0	-0.721232	0.69306	6	0.862521	0	-1.36745	0.164332	6	0.37627	0	-1.17735	0.60336	6	0.859553	0	-1.03988	0.63356	6	0.846807	0	-0.919938	0.48242	6	0.743298	0
BECKER_IFN_INDUCIBLE_SUBSET_1	[Human][description:Interferon-inducible genes which are upregulated in MaCa 3366/TAM compared to MaCa 3366 (fold change > 2)][PUBMED_ID:15657362][Contributor:Jean Junior][Abstract:AB - The reasons why human mammary tumors become resistant to tamoxifen therapy are mainly unknown. Changes in gene expression may occur as cells acquire resistance to antiestrogens. We therefore undertook a comparativ…	0.5	1.66013	8	0.380341	0.6687	4	0.874577	0	-0.300739	0.82584	4	0.914879	0	1.86929	0.070896	4	0.226757	0	1.66013	1.0498e-09	4	5.7529e-07	2	0.779426	0.35104	4	0.664873	0	-1.04603	0.48508	4	0.744605	0
BECKER_TAMOXIFEN_RESISTANT_DN	[Human][description:Genes that are reproducibly down-regulated in untreated or permanently tamoxifen-treated MaCa 3366/TAM (a tamoxifen-resistant, patient-derived mammary carcinoma xenograft) compared with untreated MaCa 3366 (a tamoxifen-sensitive, patient-derived mammary carcinoma xenograft). (fold change > 2)][PUBMED_ID:15657362][Contributor:Jean Junior][Abstract:AB - The reasons why human mam…	0.584906	0	53	-1.52602	0.104334	31	0.37948	0	0.0400348	0.97604	31	0.987452	0	-1.04196	0.28862	31	0.520847	0	0.317386	0.83948	31	0.931874	0	0.199849	0.8941	31	0.949548	0	-1.19948	0.2487	31	0.568655	0
BECKER_TAMOXIFEN_RESISTANT_UP	[Human][description:Genes that are reproducibly up-regulated in untreated or permanently tamoxifen-treated MaCa 3366/TAM (a tamoxifen-resistant, patient-derived mammary carcinoma xenograft) compared with untreated MaCa 3366 (a tamoxifen-sensitive, patient-derived mammary carcinoma xenograft). (fold change > 2)][PUBMED_ID:15657362][Contributor:Jean Junior][Abstract:AB - The reasons why human mamma…	0.571429	0	42	-0.32165	0.76746	24	0.911636	0	-0.853885	0.48866	24	0.727678	0	2.33158	0.062098	24	0.206658	0	2.26693	0.11573	24	0.436376	0	0.833288	0.5335	24	0.793732	0	-2.38461	0.034524	24	0.211782	-2
BENNETT_SLE_UP	[Human][description:Genes Significantly up-regulated in SLE patient Blood Mononuclear Cells][PUBMED_ID:12642603][Contributor:Kevin Vogelsang][Abstract:AB - Systemic lupus erythematosus (SLE) is a prototype systemic autoimmune disease characterized by flares of high morbidity. Using oligonucleotide microarrays we now show that active SLE can be distinguished by a remarkably homogeneous gene expres…	0.419355	0	31	2.54106	0.026486	13	0.173478	2	-0.614718	0.671	13	0.848557	0	2.46442	0.037802	13	0.149391	2	-0.317552	0.82616	13	0.929006	0	-0.499497	0.73312	13	0.890798	0	1.38784	0.2806	13	0.588401	0
BENZOATE_DEGRADATION_VIA_COA_LIGATION	[Generic][description:na][PUBMED_ID:na][Contributor:GenMAPP][Abstract:na]	0.6	0	10	1.24916	0.20822	6	0.529078	0	-0.813551	0.126788	6	0.37023	0	2.02489	0.057624	6	0.197362	0	0.21754	0.68326	6	0.897905	0	-0.301388	0.21974	6	0.528147	0	0.00256341	0.9981	6	0.998707	0
BETAOXIDATIONPATHWAY	[Generic][description:Beta-Oxidation of Fatty Acids][PUBMED_ID:na][Contributor:BioCarta][Abstract:na]	0.833333	6.60425	6	1.53705	0.0023986	5	0.0348964	2	0.539524	0.41054	5	0.670902	0	2.01624	0.0030394	5	0.0302835	2	1.77102	2.04e-06	5	0.000128991	2	1.27994	0.0096606	5	0.0902388	0	0.40033	0.50616	5	0.755106	0
BETA_ALANINE_METABOLISM	[Generic][description:na][PUBMED_ID:na][Contributor:GenMAPP][Abstract:na]	0.444444	0	27	0.748637	0.41402	12	0.717984	0	-0.557318	0.60764	12	0.81882	0	1.17647	0.31218	12	0.544824	0	-0.0156777	0.98652	12	0.994993	0	-0.299344	0.77076	12	0.901871	0	0.0325161	0.9658	12	0.980714	0
BHATTACHARYA_ESC_UP	[Human][description:Genes upregulated in undifferentiated human embryonic stem cells.][PUBMED_ID:15070671][Contributor:Kate Stafford][Abstract:AB - Human embryonic stem (huES) cells have the ability to differentiate into a variety of cell lineages and potentially provide a source of differentiated cells for many therapeutic uses. However little is known about the mechanism of differentiation of h…	0.391304	18.8468	92	-4.88334	0.00109846	36	0.0228591	-2	-4.53595	0.0010231	36	0.0136746	-2	-1.5614	0.2763	36	0.510953	0	-3.09129	0.025432	36	0.197218	-2	-4.10762	0.0031652	36	0.0426524	-2	-5.31984	0.000174664	36	0.00478579	-2
BILE_ACID_BIOSYNTHESIS	[Generic][description:na][PUBMED_ID:na][Contributor:GenMAPP][Abstract:na]	0.2	0	30	1.23355	0.23886	6	0.557792	0	-1.67757	0.077198	6	0.2753	0	1.9573	0.062292	6	0.206468	0	-1.05351	0.37998	6	0.729775	0	-1.46853	0.199372	6	0.505814	0	0.0378651	0.95662	6	0.978645	0
BIOGENIC_AMINE_SYNTHESIS	[Generic][description:na][PUBMED_ID:na][Contributor:GenMAPP][Abstract:na]	0	0	16	0	0	2	1	0	0	0	2	1	0	0	0	2	1	0	0	0	2	1	0	0	0	2	1	0	0	0	2	1	0
BIOPEPTIDESPATHWAY	[Generic][description:Extracellular signaling peptides exert biological effects via G-protein coupled receptors (GPCRs), which activate intracellular GTPases.][PUBMED_ID:na][Contributor:BioCarta][Abstract:na]	0.74359	2.97929	39	-0.342168	0.74218	29	0.903141	0	2.97929	0.0048866	29	0.0434247	2	-2.1026	0.029926	29	0.129811	-2	1.70189	0.120254	29	0.445265	0	2.51269	0.0178636	29	0.139184	2	1.29276	0.26594	29	0.584499	0
BIOSYNTHESIS_OF_STEROIDS	[Generic][description:na][PUBMED_ID:na][Contributor:GenMAPP][Abstract:na]	0.6875	0	16	1.57582	0.03703	11	0.206364	2	1.42958	0.198948	11	0.467244	0	0.879361	0.4104	11	0.638918	0	1.45	0.1296	11	0.464188	0	1.56286	0.122444	11	0.39316	0	1.40291	0.12892	11	0.427307	0
BLEO_HUMAN_LYMPH_HIGH_24HRS_UP	[Human][description:Up-regulated at 24 hours following treatment of human lymphocytes (TK6) with a high dose of bleomycin][PUBMED_ID:15515172][Contributor:L2L John Newman][Abstract:AB - Exposure to DNA-damaging agents can elicit a variety of stress-related responses that may alter the gene expression of numerous biological pathways. We used Affymetrix microarrays to detect gene expression changes…	0.666667	0	93	-1.04857	0.44312	62	0.738833	0	-0.337731	0.84426	62	0.922848	0	-2.55614	0.056616	62	0.194315	0	-2.7376	0.120354	62	0.444634	0	-1.71984	0.33064	62	0.654906	0	0.71347	0.64722	62	0.856707	0
BLEO_HUMAN_LYMPH_HIGH_4HRS_UP	[Human][description:Up-regulated at 4 hours following treatment of human lymphocytes (TK6) with a high dose of bleomycin][PUBMED_ID:15515172][Contributor:L2L John Newman][Abstract:AB - Exposure to DNA-damaging agents can elicit a variety of stress-related responses that may alter the gene expression of numerous biological pathways. We used Affymetrix microarrays to detect gene expression changes …	0.666667	6.06533	21	2.60685	0.03196	14	0.189683	2	3.07621	0.002702	14	0.0279377	2	0.654896	0.65564	14	0.802585	0	2.32035	0.089162	14	0.387784	0	2.91197	0.0117176	14	0.101925	2	2.98912	0.0067736	14	0.0801137	2
BLEO_MOUSE_LYMPH_HIGH_24HRS_DN	[Mouse][description:Down-regulated at 24 hours following treatment of mouse lymphocytes (TK 3.7.2C) with a high dose of bleomycin][PUBMED_ID:15515172][Contributor:L2L John Newman][Abstract:AB - Exposure to DNA-damaging agents can elicit a variety of stress-related responses that may alter the gene expression of numerous biological pathways. We used Affymetrix microarrays to detect gene expression…	0.735294	3.85307	34	-3.85307	0.008035	25	0.0815404	-2	-2.4005	0.106108	25	0.334821	0	-1.91509	0.122704	25	0.308921	0	-1.71436	0.102146	25	0.4126	0	-2.21803	0.06669	25	0.27827	0	-3.62668	0.041686	25	0.236316	-2
BLEO_MOUSE_LYMPH_HIGH_4HRS_UP	[Mouse][description:Up-regulated at 4 hours following treatment of mouse lymphocytes (TK 3.7.2C) with a high dose of bleomycin][PUBMED_ID:15515172][Contributor:L2L John Newman][Abstract:AB - Exposure to DNA-damaging agents can elicit a variety of stress-related responses that may alter the gene expression of numerous biological pathways. We used Affymetrix microarrays to detect gene expression ch…	0.545455	0	11	-0.411474	0.54924	6	0.802623	0	-1.49195	0.184542	6	0.448134	0	0.941124	0.035024	6	0.143232	0	-0.371382	0.60718	6	0.862752	0	-0.987109	0.3175	6	0.64841	0	-1.34459	0.154248	6	0.454451	0
BLEO_MOUSE_LYMPH_LOW_24HRS_DN	[Mouse][description:Down-regulated at 24 hours following treatment of mouse lymphocytes (TK 3.7.2C) with a low dose of bleomycin][PUBMED_ID:15515172][Contributor:L2L John Newman][Abstract:AB - Exposure to DNA-damaging agents can elicit a variety of stress-related responses that may alter the gene expression of numerous biological pathways. We used Affymetrix microarrays to detect gene expression …	0.821429	0	28	-1.52923	0.2101	23	0.531391	0	-1.76361	0.142294	23	0.397167	0	-0.84354	0.57074	23	0.75184	0	-1.9158	0.058292	23	0.313177	0	-1.99965	0.048824	23	0.23818	-2	-1.36963	0.28774	23	0.595025	0
BLOOD_CLOTTING_CASCADE	[Generic][description:na][PUBMED_ID:na][Contributor:GenMAPP][Abstract:na]	0.136364	0	22	-1.24845	0.39646	3	0.703107	0	-1.31651	0.031916	3	0.157096	0	-0.584538	0.67472	3	0.818023	0	-1.25452	0.2278	3	0.586077	0	-1.39368	0.09934	3	0.345275	0	-1.20516	0.24274	3	0.564448	0
BLOOD_GROUP_GLYCOLIPID_BIOSYNTHESIS_LACTOSERIES	[Generic][description:na][PUBMED_ID:na][Contributor:GenMAPP][Abstract:na]	0	0	8	0	0	1	1	0	0	0	1	1	0	0	0	1	1	0	0	0	1	1	0	0	0	1	1	0	0	0	1	1	0
BLOOD_GROUP_GLYCOLIPID_BIOSYNTHESIS_NEOLACTOSERIES	[Generic][description:na][PUBMED_ID:na][Contributor:GenMAPP][Abstract:na]	0.428571	7.66282	7	0.767299	0.105082	3	0.381357	0	-1.55524	0.038366	3	0.173279	-2	-0.39162	0.61146	3	0.772074	0	-3.50658	0.00033268	3	0.0109385	-2	-2.78811	0.00218	3	0.0344608	-2	1.36813	2.6398e-22	3	2.16992e-19	0
BLYMPHOCYTEPATHWAY	[Generic][description:B cells express the major histocompatibility complex (class II MHC), immunoglobulins, adhesion proteins, and other factors on their cell surface.][PUBMED_ID:na][Contributor:BioCarta][Abstract:na]	0.545455	17.7548	11	-1.12664	0.41592	6	0.718248	0	-4.78554	0.004694	6	0.0424007	-2	-0.9616	0.239	6	0.469434	0	-6.69778	0.0036288	6	0.0670309	-2	-6.2715	0.0031708	6	0.0420387	-2	-0.724844	0.624	6	0.840177	0
BOQUEST_CD31PLUS_VS_CD31MINUS_DN	[Human][description:Genes overexpressed 3-fold or more in freshly isolated CD31- versus freshly isolated CD31+ cells][PUBMED_ID:15635089][Contributor:Kevin Vogelsang][Abstract:AB - Stromal stem cells proliferate in vitro and may be differentiated along several lineages. Freshly isolated these cells have been too few or insufficiently pure to be thoroughly characterized. Here we have isolated two …	0.56044	12.861	273	-0.95201	0.57362	153	0.823608	0	6.62829	0.00050392	153	0.00804315	2	-6.23272	5.2422e-05	153	0.00118057	-2	1.9229	0.3065	153	0.672745	0	4.53937	0.020472	153	0.147614	2	3.91661	0.02032	153	0.171313	2
BOQUEST_CD31PLUS_VS_CD31MINUS_UP	[Human][description:Genes overexpressed 3-fold or more in freshly isolated CD31+ versus freshly isolated CD31- cells][PUBMED_ID:15635089][Contributor:Kevin Vogelsang][Abstract:AB - Stromal stem cells proliferate in vitro and may be differentiated along several lineages. Freshly isolated these cells have been too few or insufficiently pure to be thoroughly characterized. Here we have isolated two …	0.506627	5.05219	679	-0.172525	0.91742	344	0.97874	0	3.9128	0.028464	344	0.143103	2	-5.05219	0.00053618	344	0.00740739	-2	-1.11298	0.53528	344	0.827068	0	1.41192	0.4433	344	0.734662	0	3.98758	0.0182926	344	0.164334	2
BOTULINPATHWAY	[Generic][description:Blockade of Neurotransmitter Relase by Botulinum Toxin][PUBMED_ID:na][Contributor:BioCarta][Abstract:na]	0	0	5	0	0	2	1	0	0	0	2	1	0	0	0	2	1	0	0	0	2	1	0	0	0	2	1	0	0	0	2	1	0
BRACX_DN	[Human][description:Down-regulated in one group (A) of BRCAx tumors (familial non-BRCA1/BRCA2 breast cancer), compared to a second BRCAx group (B)][PUBMED_ID:12610208][Contributor:L2L John Newman][Abstract:AB - In the decade since their discovery the two major breast cancer susceptibility genes BRCA1 and BRCA2 have been shown conclusively to be involved in a significant fraction of families segre…	0.363636	0	11	-0.367553	0.85278	4	0.952425	0	-1.37074	0.39798	4	0.666272	0	1.09676	0.48474	4	0.702745	0	-0.0436186	0.96486	4	0.992634	0	-0.739095	0.57082	4	0.812492	0	-1.41507	0.48694	4	0.746762	0
BRACX_UP	[Human][description:Up-regulated in one group (A) of BRCAx tumors (familial non-BRCA1/BRCA2 breast cancer), compared to a second BRCAx group (B)][PUBMED_ID:12610208][Contributor:L2L John Newman][Abstract:AB - In the decade since their discovery the two major breast cancer susceptibility genes BRCA1 and BRCA2 have been shown conclusively to be involved in a significant fraction of families segrega…	0.545455	0	22	0.382287	0.76668	12	0.912688	0	-0.346958	0.63922	12	0.837353	0	-0.264153	0.78562	12	0.88828	0	-1.24567	0.08382	12	0.382778	0	-0.883314	0.082406	12	0.310724	0	0.739323	0.62694	12	0.841379	0
BRCA1KO_MEF_DN	[Mouse][description:Down-regulated in mouse embryonic fibroblasts following targeted deletion of BRCA1 (exon 11) compared to wild-type MEFs][PUBMED_ID:15520196][Contributor:L2L John Newman][Abstract:AB - Mutations of the breast cancer susceptibility gene 1 (BRCA1) a tumor suppressor confer an increased risk for breast ovarian and prostate cancers. To investigate the function of the BRCA1 gene we …	0.728395	14.6119	81	-1.60527	0.183132	59	0.500947	0	5.29345	9.1026e-05	59	0.00216879	2	-5.78293	1.1094e-06	59	4.79961e-05	-2	1.37661	0.27728	59	0.651212	0	3.53551	0.0086866	59	0.0835133	2	2.65458	0.024326	59	0.185148	2
BRCA1_MES_UP	[Mouse][description:Genes with reduced expression in mouse embryonic stem cells with a targeted deletion of BRCA1, whose expression was rescued by ectopic expression of a BRCA1 transgene][PUBMED_ID:11384963][Contributor:L2L John Newman][Abstract:AB - BRCA1 gene is a tumor suppressor for breast and ovarian cancers with the putative role in DNA repair and transcription. To characterize the role of …	0.65	0	40	-1.72001	0.45136	26	0.740555	0	-2.73962	0.096482	26	0.312853	0	0.316393	0.86006	26	0.921733	0	-1.51903	0.32592	26	0.694958	0	-2.28464	0.136568	26	0.415774	0	-2.59769	0.26212	26	0.583119	0
BRCA1_OVEREXP_DN	[Human][description:Downregulated by induction of exogenous BRCA1 in EcR-293 cells][PUBMED_ID:12032322][Contributor:L2L John Newman][Abstract:AB - Loss of function of BRCA1 caused by inherited mutation and tissue-specific somatic mutation leads to breast and ovarian cancer. Nearly all BRCA1 germ-line mutations involve truncation or loss of the C-terminal BRCT transcriptional activation domain sug…	0.75	11.2649	112	-4.05812	0.0014215	84	0.0262578	-2	-1.1063	0.39456	84	0.663248	0	-4.3146	0.0022024	84	0.023665	-2	-2.89218	0.0064306	84	0.0935567	-2	-2.20763	0.06109	84	0.265693	0	-1.89981	0.110878	84	0.397132	0
BRCA1_OVEREXP_PROSTATE_DN	[Human][description:Down-regulated with stable, ectopic overexpression of BRCA1 in DU-145 human prostate cancer cell lines, compared to neo-only controls][PUBMED_ID:15520196][Contributor:L2L John Newman][Abstract:AB - Mutations of the breast cancer susceptibility gene 1 (BRCA1) a tumor suppressor confer an increased risk for breast ovarian and prostate cancers. To investigate the function of the …	0.602564	6.10923	78	-3.08097	0.0096086	47	0.0913095	-2	1.07312	0.41804	47	0.676435	0	-3.02826	0.009295	47	0.0611239	-2	0.785974	0.52548	47	0.825109	0	1.00259	0.44856	47	0.735961	0	-1.64911	0.148514	47	0.447174	0
BRCA1_OVEREXP_PROSTATE_UP	[Human][description:Up-regulated with stable, ectopic overexpression of BRCA1 in DU-145 human prostate cancer cell lines, compared to neo-only controls][PUBMED_ID:15520196][Contributor:L2L John Newman][Abstract:AB - Mutations of the breast cancer susceptibility gene 1 (BRCA1) a tumor suppressor confer an increased risk for breast ovarian and prostate cancers. To investigate the function of the BR…	0.638037	0	163	-0.716955	0.61926	104	0.846975	0	1.40308	0.2793	104	0.557921	0	-1.80478	0.2501	104	0.480332	0	0.317806	0.81554	104	0.927853	0	0.910575	0.48618	104	0.760495	0	0.535484	0.68518	104	0.876604	0
BRCA1_OVEREXP_UP	[Human][description:Upregulated by induction of exogenous BRCA1 in EcR-293 cells][PUBMED_ID:12032322][Contributor:L2L John Newman][Abstract:AB - Loss of function of BRCA1 caused by inherited mutation and tissue-specific somatic mutation leads to breast and ovarian cancer. Nearly all BRCA1 germ-line mutations involve truncation or loss of the C-terminal BRCT transcriptional activation domain sugge…	0.742138	0	159	-1.62205	0.23516	118	0.556263	0	1.00146	0.52564	118	0.751437	0	-2.36546	0.080722	118	0.242609	0	-0.00743374	0.99618	118	0.99861	0	0.517821	0.74752	118	0.895064	0	-0.223822	0.86904	118	0.952468	0
BRCA1_SW480_DN	[Human][description:Down-regulated by infection of human colon adenocarcinoma cells (SW480) with Ad-BRCA1, versus Ad-LacZ control][PUBMED_ID:10644742][Contributor:L2L John Newman][Abstract:AB - The breast and ovarian cancer susceptibility gene product BRCA1 has been reported to be expressed in a cell cycle-dependent manner possess transcriptional activity associate with several proteins including…	0.764706	0	17	-4.12508	0.156394	13	0.46494	0	-1.92391	0.42756	13	0.686434	0	-2.01161	0.09668	13	0.272161	0	-0.888167	0.5891	13	0.858582	0	-1.5037	0.4402	13	0.734709	0	-3.91502	0.27456	13	0.586966	0
BRCA1_SW480_UP	[Human][description:Up-regulated by infection of human colon adenocarcinoma cells (SW480) with Ad-BRCA1, versus Ad-LacZ control][PUBMED_ID:10644742][Contributor:L2L John Newman][Abstract:AB - The breast and ovarian cancer susceptibility gene product BRCA1 has been reported to be expressed in a cell cycle-dependent manner possess transcriptional activity associate with several proteins including t…	0.84	0	25	-0.954768	0.51756	21	0.788571	0	-1.30207	0.44474	21	0.696336	0	0.304029	0.8281	21	0.911853	0	-0.369109	0.85104	21	0.936486	0	-0.886853	0.6383	21	0.848315	0	-1.54925	0.31178	21	0.61755	0
BRCA2_BRCA1_DN	[Human][description:Genes down-regulated in BRCA2-linked breast tumors, relative to BRCA1-linked tumors][PUBMED_ID:12096084][Contributor:L2L John Newman][Abstract:AB - BACKGROUND Germline mutations in BRCA1 and BRCA2 are responsible for 5%-10% of epithelial ovarian cancers but the molecular pathways affected by these mutations are unknown. We used complementary DNA (cDNA) microarrays to compare g…	0.674419	0	43	-0.943127	0.3524	29	0.665914	0	-0.185135	0.92736	29	0.96676	0	-2.78091	0.02338	29	0.112388	-2	-2.93911	0.21226	29	0.577741	0	-1.75393	0.43982	29	0.734821	0	1.04432	0.46946	29	0.73504	0
BRCA2_BRCA1_UP	[Human][description:Genes up-regulated in BRCA2-linked breast tumors, relative to BRCA1-linked tumors][PUBMED_ID:12096084][Contributor:L2L John Newman][Abstract:AB - BACKGROUND Germline mutations in BRCA1 and BRCA2 are responsible for 5%-10% of epithelial ovarian cancers but the molecular pathways affected by these mutations are unknown. We used complementary DNA (cDNA) microarrays to compare gen…	0.693878	0	49	-1.4422	0.33318	34	0.64899	0	0.696256	0.506	34	0.738122	0	-2.60663	0.10885	34	0.288163	0	-0.945904	0.22132	34	0.584968	0	-0.170493	0.8229	34	0.922816	0	0.221673	0.87506	34	0.953978	0
BRCA_BRCA1_NEG	[Human][description:Genes whose expression is consistently negatively correlated with brca1 germline status in breast cancer - higher expression is associated with BRCA1 tumors][PUBMED_ID:11823860][Contributor:L2L John Newman][Abstract:AB - Breast cancer patients with the same stage of disease can have markedly different treatment responses and overall outcome. The strongest predictors for metast…	0.551948	8.19738	154	0.856368	0.53298	85	0.796563	0	4.43961	0.00055364	85	0.00858664	2	-2.00624	0.102102	85	0.281165	0	2.55996	0.07082	85	0.344462	0	3.75777	0.0069956	85	0.0727897	2	2.83813	0.024732	85	0.18315	2
BRCA_BRCA1_POS	[Human][description:Genes whose expression is consistently positively correlated with brca1 germline status in breast cancer - higher expression is associated with sporadic tumors][PUBMED_ID:11823860][Contributor:L2L John Newman][Abstract:AB - Breast cancer patients with the same stage of disease can have markedly different treatment responses and overall outcome. The strongest predictors for met…	0.495327	0	107	-1.88703	0.22034	53	0.539046	0	-1.00764	0.38548	53	0.656714	0	-1.17415	0.47192	53	0.692711	0	-0.92112	0.38938	53	0.734106	0	-1.04467	0.33782	53	0.660376	0	-1.57875	0.207	53	0.526793	0
BRCA_ER_NEG	[Human][description:Genes whose expression is consistently negatively correlated with estrogen receptor status in breast cancer - higher expression is associated with ER-negative tumors][PUBMED_ID:11823860][Contributor:L2L John Newman][Abstract:AB - Breast cancer patients with the same stage of disease can have markedly different treatment responses and overall outcome. The strongest predictors f…	0.575888	47.6742	929	-7.31021	3.2352e-07	535	3.54578e-05	-2	-9.55436	9.796e-09	535	5.55332e-07	-2	-3.36029	0.0133586	535	0.0792835	-2	-9.82159	9.9006e-09	535	2.32523e-06	-2	-10.5188	2.0862e-09	535	3.11792e-07	-2	-7.1089	3.1e-07	535	3.92031e-05	-2
BRCA_ER_POS	[Human][description:Genes whose expression is consistently positively correlated with estrogen receptor status in breast cancer - higher expression is associated with ER-positive tumors][PUBMED_ID:11823860][Contributor:L2L John Newman][Abstract:AB - Breast cancer patients with the same stage of disease can have markedly different treatment responses and overall outcome. The strongest predictors f…	0.550285	8.7183	527	3.0964	0.030034	290	0.183554	2	4.28672	0.0029902	290	0.0297933	2	-0.276579	0.83412	290	0.914196	0	2.23001	0.130512	290	0.464419	0	3.49201	0.0186882	290	0.141582	2	4.43157	0.00177366	290	0.0303739	2
BRCA_PROGNOSIS_NEG	[Human][description:Genes whose expression is consistently negatively correlated with breast cancer outcomes - higher expression is associated with metastasis and poor prognosis][PUBMED_ID:11823860][Contributor:L2L John Newman][Abstract:AB - Breast cancer patients with the same stage of disease can have markedly different treatment responses and overall outcome. The strongest predictors for metas…	0.589474	3.55646	95	-2.80821	0.049934	56	0.248762	-2	-0.624059	0.73002	56	0.877947	0	-3.55646	0.010699	56	0.0673914	-2	-2.56488	0.128426	56	0.460988	0	-1.77169	0.33554	56	0.659053	0	-0.837732	0.5341	56	0.779805	0
BRCA_PROGNOSIS_POS	[Human][description:Genes whose expression is consistently positively correlated with breast cancer outcomes - higher expression is associated with good prognosis][PUBMED_ID:11823860][Contributor:L2L John Newman][Abstract:AB - Breast cancer patients with the same stage of disease can have markedly different treatment responses and overall outcome. The strongest predictors for metastases (for exam…	0.536585	0	41	1.08368	0.3282	22	0.6431	0	0.31006	0.75016	22	0.883426	0	0.323537	0.7945	22	0.892794	0	-0.310292	0.8228	22	0.929041	0	-0.0133618	0.99128	22	0.998569	0	1.19973	0.141036	22	0.436654	0
BREASTCA_THREE_CLASSES	[Human][description:Gene set that can be used to differentiate BRCA1-linked, BRCA2-linked, and sporadic primary breast cancers][PUBMED_ID:11207349][Contributor:L2L John Newman][Abstract:AB - BACKGROUND Many cases of hereditary breast cancer are due to mutations in either the BRCA1 or the BRCA2 gene. The histopathological changes in these cancers are often characteristic of the mutant gene. We hyp…	0.642857	0	42	-2.29261	0.123072	27	0.408748	0	-0.275429	0.87264	27	0.938888	0	-3.09133	0.028888	27	0.126984	-2	-2.01948	0.056926	27	0.309889	0	-1.2824	0.36028	27	0.672305	0	-0.526945	0.76106	27	0.914607	0
BREASTCA_TWO_CLASSES	[Human][description:Gene set that can be used to differentiate BRCA1-linked and BRCA2-linked breast cancers][PUBMED_ID:11207349][Contributor:L2L John Newman][Abstract:AB - BACKGROUND Many cases of hereditary breast cancer are due to mutations in either the BRCA1 or the BRCA2 gene. The histopathological changes in these cancers are often characteristic of the mutant gene. We hypothesized that the …	0.7	0	140	-1.48523	0.20278	98	0.524993	0	-1.21427	0.40772	98	0.670292	0	-0.856871	0.5739	98	0.754793	0	-1.21942	0.28744	98	0.659988	0	-1.3206	0.30954	98	0.639301	0	-1.2988	0.26766	98	0.58515	0
BREAST_CANCER_ESTROGEN_SIGNALING	[Generic][description:Genes preferentially expressed in breast cancers, especially those involved in estrogen-receptor-dependent signal transduction.][PUBMED_ID:na][Contributor:GEArray][Abstract:na]	0.514851	0	101	-4.63466	0.0180154	52	0.135239	-2	-3.0462	0.152488	52	0.410968	0	-2.79263	0.05779	52	0.197109	0	-2.93319	0.163352	52	0.511525	0	-3.24193	0.136112	52	0.4167	0	-3.95368	0.065342	52	0.299226	0
BREAST_DUCTAL_CARCINOMA_GENES	[Human][description:Genes upregulated in breast tumors that are identified as high tumor grade and that are progressing from preinvasive ductal carcinoma in situ (DCIS) to invasive ductal carcinoma (IDC).][PUBMED_ID:na][Contributor:Kate Stafford][Abstract:na]	0.40625	30.7737	32	-4.68758	0.0030412	13	0.0423706	-2	-7.58611	4.5516e-05	13	0.00124714	-2	0.274694	0.82742	13	0.911715	0	-5.08798	0.0041436	13	0.0717061	-2	-6.82349	0.00034002	13	0.00931655	-2	-6.58853	5.2674e-05	13	0.00188252	-2
BRENTANI_ANGIOGENESIS	[Human][description:Cancer related genes involved in angiogenesis][PUBMED_ID:14593198][Contributor:Broad Institute][Abstract:AB - Whereas genome sequencing defines the genetic potential of an organism transcript sequencing defines the utilization of this potential and links the genome with most areas of biology. To exploit the information within the human genome in the fight against cancer we hav…	0.4	2.28965	10	-0.19651	0.79096	4	0.922226	0	2.61361	0.057984	4	0.22589	0	-2.28965	0.0187512	4	0.0984887	-2	0.78855	0.162778	4	0.513641	0	1.80703	0.023416	4	0.159734	2	1.64665	0.3343	4	0.63463	0
BRENTANI_CANCER_TESTIS	[Human][description:Cancer related genes expressed in the testis][PUBMED_ID:14593198][Contributor:Broad Institute][Abstract:AB - Whereas genome sequencing defines the genetic potential of an organism transcript sequencing defines the utilization of this potential and links the genome with most areas of biology. To exploit the information within the human genome in the fight against cancer we have…	0	0	12	0	0	2	1	0	0	0	2	1	0	0	0	2	1	0	0	0	2	1	0	0	0	2	1	0	0	0	2	1	0
BRENTANI_CELL_ADHESION	[Human][description:Cancer related genes involved in cell adhesion and metalloproteinases][PUBMED_ID:14593198][Contributor:Broad Institute][Abstract:AB - Whereas genome sequencing defines the genetic potential of an organism transcript sequencing defines the utilization of this potential and links the genome with most areas of biology. To exploit the information within the human genome in the fig…	0.526316	6.7482	95	-3.17926	0.018694	50	0.137816	-2	1.32312	0.384	50	0.656233	0	-6.7482	4.5818e-06	50	0.000167388	-2	-3.71243	0.0133552	50	0.144447	-2	-1.40385	0.3618	50	0.674376	0	1.32593	0.29874	50	0.604094	0
BRENTANI_CELL_CYCLE	[Human][description:Cancer related genes involved in the cell cycle][PUBMED_ID:14593198][Contributor:Broad Institute][Abstract:AB - Whereas genome sequencing defines the genetic potential of an organism transcript sequencing defines the utilization of this potential and links the genome with most areas of biology. To exploit the information within the human genome in the fight against cancer we h…	0.581395	0	86	-1.70301	0.142198	50	0.445283	0	-3.48046	0.039668	50	0.177212	-2	-0.647559	0.51212	50	0.723304	0	-3.84759	0.027028	50	0.202895	-2	-3.98394	0.027088	50	0.17128	-2	-1.76913	0.17148	50	0.487739	0
BRENTANI_CYTOSKELETON	[Human][description:Cancer related genes also related to the cytoskeleton][PUBMED_ID:14593198][Contributor:Broad Institute][Abstract:AB - Whereas genome sequencing defines the genetic potential of an organism transcript sequencing defines the utilization of this potential and links the genome with most areas of biology. To exploit the information within the human genome in the fight against cance…	0.32	3.48302	25	-3.48302	0.0067136	8	0.0703004	-2	-0.831845	0.63608	8	0.834569	0	-2.33792	0.110066	8	0.289518	0	-0.502032	0.62684	8	0.868176	0	-0.716707	0.59352	8	0.828308	0	-2.77137	0.122904	8	0.416607	0
BRENTANI_DEATH	[Human][description:Cancer related genes involved in cell death][PUBMED_ID:14593198][Contributor:Broad Institute][Abstract:AB - Whereas genome sequencing defines the genetic potential of an organism transcript sequencing defines the utilization of this potential and links the genome with most areas of biology. To exploit the information within the human genome in the fight against cancer we have …	0.578947	0	76	-0.902375	0.44672	44	0.739585	0	-0.13148	0.88698	44	0.946265	0	-0.194602	0.887	44	0.937165	0	0.533624	0.62636	44	0.868975	0	0.232389	0.81652	44	0.919424	0	-1.06152	0.23046	44	0.555537	0
BRENTANI_DNA_METHYLATION_AND_MODIFICATION	[Human][description:Cancer related genes involved in DNA methylation and modification][PUBMED_ID:14593198][Contributor:Broad Institute][Abstract:AB - Whereas genome sequencing defines the genetic potential of an organism transcript sequencing defines the utilization of this potential and links the genome with most areas of biology. To exploit the information within the human genome in the fight a…	0.625	3.76338	24	-1.39659	0.30478	15	0.622433	0	-2.19526	0.1026	15	0.326888	0	-1.67434	0.08182	15	0.244567	0	-3.76338	0.00125712	15	0.033334	-2	-3.26654	0.0138764	15	0.114637	-2	-0.495483	0.70836	15	0.888287	0
BRENTANI_HORMONAL_FUNCTION	[Human][description:Cancer related genes involved in hormonal functions][PUBMED_ID:14593198][Contributor:Broad Institute][Abstract:AB - Whereas genome sequencing defines the genetic potential of an organism transcript sequencing defines the utilization of this potential and links the genome with most areas of biology. To exploit the information within the human genome in the fight against cancer …	0.5	0	12	-0.357087	0.68166	6	0.876877	0	0.431133	0.78274	6	0.894871	0	-0.00770994	0.98034	6	0.988154	0	0.973301	0.51548	6	0.818791	0	0.773595	0.63454	6	0.847428	0	-0.477968	0.68288	6	0.875706	0
BRENTANI_IMMUNE_FUNCTION	[Human][description:Cancer related genes involved in immune function][PUBMED_ID:14593198][Contributor:Broad Institute][Abstract:AB - Whereas genome sequencing defines the genetic potential of an organism transcript sequencing defines the utilization of this potential and links the genome with most areas of biology. To exploit the information within the human genome in the fight against cancer we …	0.425926	24.1853	54	-0.85432	0.45736	23	0.744455	0	-6.81627	0.00175236	23	0.0205777	-2	-0.230302	0.83098	23	0.913189	0	-8.83424	0.0021266	23	0.0506686	-2	-8.53482	0.00166162	23	0.0300187	-2	-0.966499	0.39638	23	0.685225	0
BRENTANI_PROTEIN_MODIFICATION	[Human][description:Cancer related genes involved in protein modification][PUBMED_ID:14593198][Contributor:Broad Institute][Abstract:AB - Whereas genome sequencing defines the genetic potential of an organism transcript sequencing defines the utilization of this potential and links the genome with most areas of biology. To exploit the information within the human genome in the fight against cance…	0.586667	5.06768	150	-2.06571	0.088868	88	0.343762	0	2.79952	0.028236	88	0.143272	2	-5.06768	1.49894e-06	88	6.31861e-05	-2	-0.631745	0.62476	88	0.870428	0	1.103	0.3982	88	0.706193	0	1.4323	0.26394	88	0.584007	0
BRENTANI_REPAIR	[Human][description:Cancer related genes involved in DNA repair][PUBMED_ID:14593198][Contributor:Broad Institute][Abstract:AB - Whereas genome sequencing defines the genetic potential of an organism transcript sequencing defines the utilization of this potential and links the genome with most areas of biology. To exploit the information within the human genome in the fight against cancer we have …	0.585366	0	41	-2.06742	0.034374	24	0.196902	-2	-1.18496	0.2574	24	0.539064	0	-1.09787	0.2843	24	0.518745	0	-0.870541	0.34226	24	0.706879	0	-1.10858	0.26566	24	0.5894	0	-1.88721	0.043886	24	0.245403	-2
BRENTANI_SIGNALING	[Human][description:Cancer related genes involved in the cell signaling][PUBMED_ID:14593198][Contributor:Broad Institute][Abstract:AB - Whereas genome sequencing defines the genetic potential of an organism transcript sequencing defines the utilization of this potential and links the genome with most areas of biology. To exploit the information within the human genome in the fight against cancer …	0.535354	13.8228	198	-2.98948	0.0047622	106	0.057993	-2	3.69339	0.00199948	106	0.02267	2	-7.13991	6.6044e-12	106	6.78602e-10	-2	-1.15249	0.38398	106	0.733174	0	1.27527	0.3217	106	0.652127	0	1.9107	0.078614	106	0.333096	0
BRENTANI_TRANSCRIPTION_FACTORS	[Human][description:Cancer related genes that are also transcription factors][PUBMED_ID:14593198][Contributor:Broad Institute][Abstract:AB - Whereas genome sequencing defines the genetic potential of an organism transcript sequencing defines the utilization of this potential and links the genome with most areas of biology. To exploit the information within the human genome in the fight against ca…	0.43662	3.29973	71	-0.282861	0.8277	31	0.941688	0	2.16817	0.183532	31	0.447666	0	-3.29973	0.0038046	31	0.0351391	-2	-1.08017	0.42894	31	0.759071	0	0.521024	0.73736	31	0.892651	0	2.37354	0.098094	31	0.37244	0
BRENTANI_TRANSPORT	[Human][description:Cancer related genes involved in cellular transport][PUBMED_ID:14593198][Contributor:Broad Institute][Abstract:AB - Whereas genome sequencing defines the genetic potential of an organism transcript sequencing defines the utilization of this potential and links the genome with most areas of biology. To exploit the information within the human genome in the fight against cancer …	0.714286	0	7	-0.314521	0.80358	5	0.928381	0	-1.53595	0.30836	5	0.581358	0	-0.323571	0.60828	5	0.771614	0	-2.22045	0.26858	5	0.643652	0	-2.05278	0.27724	5	0.603686	0	-0.156291	0.90172	5	0.961991	0
BRENTANI_TRANSPORT_OF_VESICLES	[Human][description:Cancer related genes involved in vesicle transport][PUBMED_ID:14593198][Contributor:Broad Institute][Abstract:AB - Whereas genome sequencing defines the genetic potential of an organism transcript sequencing defines the utilization of this potential and links the genome with most areas of biology. To exploit the information within the human genome in the fight against cancer w…	0.692308	0	26	-1.65112	0.116618	18	0.399417	0	-0.6075	0.55842	18	0.778662	0	-0.546289	0.64664	18	0.796909	0	0.214475	0.85092	18	0.936981	0	-0.195712	0.86036	18	0.942955	0	-1.78336	0.034708	18	0.211333	-2
BRG1_ALAB_DN	[Human][description:Down-regulated at 18 and 24 hours following adenovirus-mediated expression of BRG1 in ALAB breast cancer cells with mutant, inactive BRG1][PUBMED_ID:14673169][Contributor:L2L John Newman][Abstract:AB - Human BRG1 a subunit of the Swi/Snf chromatin remodeling apparatus has been implicated in regulation of cellular proliferation and is a candidate tumor suppressor. Reintroductio…	0.648649	2.98641	37	-2.92244	0.0180336	24	0.13476	-2	-2.59807	0.099314	24	0.318891	0	-1.1705	0.38842	24	0.616373	0	-2.00271	0.2007	24	0.562097	0	-2.48362	0.129462	24	0.40463	0	-2.98641	0.0074644	24	0.0858145	-2
BRG1_ALAB_UP	[Human][description:Up-regulated at 18 and 24 hours following adenovirus-mediated expression of BRG1 in ALAB breast cancer cells with mutant, inactive BRG1][PUBMED_ID:14673169][Contributor:L2L John Newman][Abstract:AB - Human BRG1 a subunit of the Swi/Snf chromatin remodeling apparatus has been implicated in regulation of cellular proliferation and is a candidate tumor suppressor. Reintroduction …	0.625	0	40	-0.679302	0.66246	25	0.872664	0	0.495874	0.75426	25	0.884453	0	-1.86331	0.233	25	0.460953	0	-1.05862	0.4882	25	0.806634	0	-0.338504	0.83058	25	0.926373	0	0.635472	0.66476	25	0.865293	0
BRG1_H1299_UP	[Human][description:Up-regulated by transient expression of BRG1 in H1299 lung cancer cells with mutant, inactive BRG1][PUBMED_ID:15731117][Contributor:L2L John Newman][Abstract:AB - BRG1 also called SMARCA4 is the catalytic subunit of the SWI/SNF chromatin-remodelling complex and influences transcriptional regulation by disrupting histone-DNA contacts in an ATP-dependent manner. BRG1 and other m…	0.583333	0	36	0.42047	0.72226	21	0.897502	0	1.00443	0.25136	21	0.535974	0	0.54978	0.63864	21	0.791201	0	1.67011	0.022496	21	0.186785	2	1.46537	0.040064	21	0.218821	0	0.110998	0.92602	21	0.970285	0
BRG1_SW13_UP	[Human][description:Up-regulated by transient expression of BRG1 at 24 hours in human, BRG1-lacking SW-13 cells][PUBMED_ID:11509180][Contributor:L2L John Newman][Abstract:AB - The mammalian BAF complex regulates gene expression by modifying chromatin structure. In this report we identify 80 genes activated and 2 genes repressed by the BAF complex in SW-13 cells. We find that prior binding of NFI/…	0.634615	0	52	-0.0147275	0.99304	33	0.999117	0	-2.28585	0.2885	33	0.564636	0	2.14678	0.26702	33	0.502266	0	-0.296036	0.88342	33	0.952356	0	-1.35844	0.52742	33	0.790409	0	-1.81383	0.25856	33	0.5807	0
BROCKE_IL6	[Human][description:Genes whose expression was modulated at least 1.5-fold in multiple myeloma INA-6 cells on addition of interleukin-6.][PUBMED_ID:12969979][Contributor:Kate Stafford][Abstract:AB - Interleukin 6 (IL-6) is a growth and survival factor for multiple myeloma cells. As we report here the IL-6-dependent human myeloma cell line INA-6 responds with a remarkably rapid and complete apopto…	0.601307	0	153	1.15062	0.33402	92	0.647558	0	1.39171	0.28036	92	0.555985	0	-0.601779	0.64316	92	0.79381	0	-0.114514	0.94614	92	0.985088	0	0.660852	0.66636	92	0.861239	0	2.06374	0.06508	92	0.298859	0
BROWN_GRAN_MONO_DIFFERENTIATION	[Human][description:Genes associated with Granulocyte and Macrophage differentiation][PUBMED_ID:16769770][Contributor:Kevin Vogelsang][Abstract:AB - Mechanisms controlling the balance between proliferation and self-renewal versus growth suppression and differentiation during normal and leukemic myelopoiesis are not understood. We have used the bi-potent FDB1 myeloid cell line model which is respo…	0.437811	44.3131	201	-4.65083	3.6122e-05	88	0.00179953	-2	-10.41	4.5226e-09	88	2.85967e-07	-2	-2.2494	0.079988	88	0.240843	0	-12.4025	1.11108e-11	88	1.82662e-08	-2	-12.4203	3.658e-11	88	1.20275e-08	-2	-4.42954	0.00023122	88	0.00593946	-2
BROWN_MYELOID_PROLIF_AND_SELF_RENEWAL	[Human][description:Genes associated with Myeloid cell proliferation and self-renewal][PUBMED_ID:16769770][Contributor:Kevin Vogelsang][Abstract:AB - Mechanisms controlling the balance between proliferation and self-renewal versus growth suppression and differentiation during normal and leukemic myelopoiesis are not understood. We have used the bi-potent FDB1 myeloid cell line model which is resp…	0.391304	3.03926	161	-3.03926	0.008853	63	0.0856137	-2	-1.21401	0.40832	63	0.668604	0	-1.57662	0.2446	63	0.474201	0	-0.498052	0.69574	63	0.892197	0	-0.913666	0.50884	63	0.774568	0	-2.80552	0.021428	63	0.176138	-2
BRUNO_IL3_DN	[Human][description:Annotated list of commonly downregulated genes in differentiation pathways][PUBMED_ID:14701746][Contributor:Kevin Vogelsang][Abstract:AB - The molecular mechanisms governing self-renewal differentiation and lineage specification remain unknown. Transcriptional profiling is likely to provide insight into these processes but as yet has been confined to "static" molecular profile…	0.753623	0	69	-1.32476	0.31674	52	0.634252	0	-1.54837	0.4002	52	0.66592	0	-1.12053	0.42566	52	0.646751	0	-2.20695	0.27376	52	0.64757	0	-2.05164	0.31036	52	0.640191	0	-0.860797	0.49498	52	0.752077	0
BUTANOATE_METABOLISM	[Generic][description:na][PUBMED_ID:na][Contributor:GenMAPP][Abstract:na]	0.551724	5.15587	29	2.8795	1.00778e-05	16	0.000637227	2	-0.378175	0.71282	16	0.869344	0	2.27637	0.0114236	16	0.0703386	2	-0.605539	0.43778	16	0.768921	0	-0.538601	0.5361	16	0.792579	0	2.00409	0.032136	16	0.204774	2
BUT_TSA_UP	[Human][description:Upregulated by the combination of TSA and butyrate in HT-29 cells][PUBMED_ID:11423116][Contributor:L2L John Newman][Abstract:AB - A wealth of evidence correlates the chemopreventive activity of a fiber-rich diet with the production of butyrate. In order to identify the genes transcriptionally modulated by the molecule we analyzed the expression profile of butyrate-treated colo…	0.777778	0	18	-1.35522	0.48004	14	0.762498	0	-0.912241	0.7562	14	0.885465	0	-2.48071	0.091982	14	0.265762	0	-3.10244	0.28472	14	0.657415	0	-2.22505	0.47432	14	0.757806	0	0.234445	0.90988	14	0.964438	0
BYSTROM_IL5_DN	[Mouse][description:Genes downregulated in mouse bone marrow in response to interleukin-5.][PUBMED_ID:14525773][Contributor:Kate Stafford][Abstract:AB - Interleukin-5 (IL-5) is a hematopoietic differentiation factor that promotes the development of mature eosinophils from progenitors in bone marrow. We present a multifactorial microarray study documenting the transcriptional events in bone marrow…	0.589041	7.19483	73	-2.86479	0.0050648	43	0.0599031	-2	0.588892	0.56742	43	0.785879	0	-4.33004	2.5442e-06	43	0.000102016	-2	-1.85163	0.041496	43	0.259389	-2	-0.737218	0.44636	43	0.737503	0	-0.268082	0.80582	43	0.936232	0
BYSTROM_IL5_UP	[Mouse][description:Genes downregulated in mouse bone marrow in response to interleukin-5.][PUBMED_ID:14525773][Contributor:Kate Stafford][Abstract:AB - Interleukin-5 (IL-5) is a hematopoietic differentiation factor that promotes the development of mature eosinophils from progenitors in bone marrow. We present a multifactorial microarray study documenting the transcriptional events in bone marrow…	0.581818	0	55	-2.58207	0.059852	32	0.276395	0	-2.77618	0.059176	32	0.228907	0	-1.04769	0.46326	32	0.686744	0	-2.45394	0.061218	32	0.317484	0	-2.83092	0.04706	32	0.235874	-2	-2.62729	0.038084	32	0.222022	-2
BYSTRYKH_FGF3_TARGETS_GLOCUS	[Mouse][description:Coregulated and trans-regulated putative downstream targets of the cis-regulated HSC transcript, Fgf3 (found using WebQTL's correlation search)][PUBMED_ID:15711547][Contributor:Jean Junior][Abstract:AB - We combined large-scale mRNA expression analysis and gene mapping to identify genes and loci that control hematopoietic stem cell (HSC) function. We measured mRNA expression l…	0.375	4.23954	8	-2.43481	5.5058e-06	3	0.000377147	-2	0.268875	0.50178	3	0.73852	0	-1.80473	0.0051872	3	0.0415988	-2	0.601286	0.43866	3	0.769645	0	0.47923	0.3467	3	0.664306	0	-1.79493	0.020632	3	0.173056	-2
BYSTRYKH_FLI1_TARGETS_GLOCUS	[Mouse][description:Coregulated and trans-regulated putative downstream targets of the cis-regulated HSC transcript, Fli1 (found using WebQTL's correlation search)][PUBMED_ID:15711547][Contributor:Jean Junior][Abstract:AB - We combined large-scale mRNA expression analysis and gene mapping to identify genes and loci that control hematopoietic stem cell (HSC) function. We measured mRNA expression l…	0.666667	0	9	-0.556587	0.67466	6	0.874717	0	-0.359046	0.73162	6	0.876664	0	-1.04617	0.57622	6	0.755427	0	-1.28892	0.30044	6	0.671092	0	-0.914004	0.41694	6	0.723048	0	0.119133	0.82158	6	0.937971	0
BYSTRYKH_HSC_BRAIN_CIS_GLOCUS	[Mouse][description:Stable, cis-regualted brain and HSC transcripts (studies to find cis-regulated brain transcipts were parallel to those in this HSC-transcript study)][PUBMED_ID:15711547][Contributor:Jean Junior][Abstract:AB - We combined large-scale mRNA expression analysis and gene mapping to identify genes and loci that control hematopoietic stem cell (HSC) function. We measured mRNA express…	0.613333	0	75	1.08076	0.46058	46	0.746739	0	-0.808878	0.61072	46	0.819611	0	1.31454	0.4195	46	0.643338	0	-0.539526	0.74992	46	0.91256	0	-0.72588	0.6623	46	0.860048	0	0.367694	0.7883	46	0.925689	0
BYSTRYKH_HSC_BRAIN_TRANS_GLOCUS	[Mouse][description:Stable, trans-regulated brain and HSC transcripts (studies to find cis-regulated brain transcipts were parallel to those in this HSC-transcript study)][PUBMED_ID:15711547][Contributor:Jean Junior][Abstract:AB - We combined large-scale mRNA expression analysis and gene mapping to identify genes and loci that control hematopoietic stem cell (HSC) function. We measured mRNA expre…	0.513761	0	218	0.0820612	0.9496	112	0.982468	0	-0.956115	0.4814	112	0.725409	0	-0.458057	0.73622	112	0.855973	0	-2.02398	0.102562	112	0.413265	0	-1.63975	0.199988	112	0.506595	0	0.494075	0.71712	112	0.892464	0
BYSTRYKH_HSC_CIS_GLOCUS	[Mouse][description:Cis-regulated hematopoietic stem cell (HSC) transcripts detected in bone marrow tissue (high likelihood ratio statistic (LRS) value and genome-wide linkage P < 0.005)][PUBMED_ID:15711547][Contributor:Jean Junior][Abstract:AB - We combined large-scale mRNA expression analysis and gene mapping to identify genes and loci that control hematopoietic stem cell (HSC) function. We mea…	0.590909	0	154	0.634695	0.6592	91	0.873267	0	-2.96269	0.065248	91	0.242139	0	1.64431	0.27026	91	0.505469	0	-2.6049	0.08905	91	0.389357	0	-3.01327	0.061064	91	0.266993	0	-0.512986	0.70808	91	0.888613	0
BYSTRYKH_HSC_TRANS_GLOCUS	[Mouse][description:Trans-regulated hematopoietic stem cell (HSC) transcripts detected in bone marrow tissue (high likelihood ratio statistic (LRS) value and genome-wide linkage P < 0.005)][PUBMED_ID:15711547][Contributor:Jean Junior][Abstract:AB - We combined large-scale mRNA expression analysis and gene mapping to identify genes and loci that control hematopoietic stem cell (HSC) function. We m…	0.545005	0	1011	-0.125684	0.92194	551	0.980381	0	-0.0232611	0.98594	551	0.993799	0	-0.719	0.59328	551	0.765583	0	-0.853449	0.56334	551	0.84501	0	-0.493405	0.72754	551	0.888615	0	0.4303	0.72426	551	0.897275	0
BYSTRYKH_RUNX1_TARGETS_GLOCUS	[Mouse][description:Coregulated and trans-regulated putative downstream targets of the cis-regulated HSC transcript, Runx1 (found using WebQTL's correlation search)][PUBMED_ID:15711547][Contributor:Jean Junior][Abstract:AB - We combined large-scale mRNA expression analysis and gene mapping to identify genes and loci that control hematopoietic stem cell (HSC) function. We measured mRNA expression …	0.272727	2.59217	11	2.59217	0.0052202	3	0.0613001	2	-1.00729	0.20242	3	0.471358	0	2.453	0.17152	3	0.386272	0	-0.932273	0.42188	3	0.752246	0	-1.05078	0.064146	3	0.271794	0	1.46671	0.2432	3	0.564719	0
BYSTRYKH_SCP2_CIS_TRANSCRIPTS_GLOCUS	[Mouse][description:Cis-acting transcripts that physically map to the Scp2 locus and show linkage on chromosome 11 (Genes in this set have likehood ratio statistics ranging from 17.0 to 47.8)][PUBMED_ID:15711547][Contributor:Jean Junior][Abstract:AB - We combined large-scale mRNA expression analysis and gene mapping to identify genes and loci that control hematopoietic stem cell (HSC) function. W…	0.625	0	8	1.1937	0.62468	5	0.849441	0	-1.26631	0.53786	5	0.763594	0	0.48434	0.77942	5	0.884311	0	-2.40076	0.19455	5	0.557213	0	-2.01391	0.33912	5	0.661344	0	1.21461	0.5584	5	0.796192	0
C21_STEROID_HORMONE_METABOLISM	[Generic][description:na][PUBMED_ID:na][Contributor:GenMAPP][Abstract:na]	0	0	11	0	0	2	1	0	0	0	2	1	0	0	0	2	1	0	0	0	2	1	0	0	0	2	1	0	0	0	2	1	0
CACAMPATHWAY	[Generic][description:Calcium functions as a second messenger activating the calcium/calmodulin-dependent kinases, which phosphorylate targets such as CREB.][PUBMED_ID:na][Contributor:BioCarta][Abstract:na]	0.642857	0	14	-0.147892	0.8656	9	0.958926	0	0.559566	0.5509	9	0.772105	0	-0.179384	0.88324	9	0.934995	0	0.696859	0.47354	9	0.795199	0	0.684649	0.44294	9	0.734807	0	-0.0507317	0.95438	9	0.979401	0
CALCINEURINPATHWAY	[Generic][description:Increased intracellular calcium activates the phosphatase calcineurin in differentiating keratinocytes.][PUBMED_ID:na][Contributor:BioCarta][Abstract:na]	0.789474	0	19	0.0450838	0.97048	15	0.989132	0	1.47385	0.2566	15	0.540141	0	-2.16748	0.058454	15	0.198141	0	-0.890142	0.49648	15	0.808933	0	0.266272	0.84238	15	0.935093	0	1.87231	0.116554	15	0.405964	0
CALCINEURIN_NF_AT_SIGNALING	[Generic][description:Mouse genes associated with signal transduction through calcium, calcineurin, and NF-AT.][PUBMED_ID:na][Contributor:GEArray][Abstract:na]	0.45	0	100	-3.7288	0.048116	45	0.247196	-2	-1.82271	0.174994	45	0.437219	0	-2.98843	0.038792	45	0.151482	-2	-2.47614	0.030778	45	0.209087	-2	-2.34644	0.047234	45	0.236026	-2	-2.56122	0.186918	45	0.507923	0
CALCIUM_REGULATION_IN_CARDIAC_CELLS	[Generic][description:na][PUBMED_ID:na][Contributor:GenMAPP][Abstract:na]	0.541667	0	144	0.0729735	0.95102	78	0.982701	0	0.360818	0.81294	78	0.911025	0	-1.81153	0.094666	78	0.268329	0	-1.98971	0.22598	78	0.586905	0	-0.933968	0.56804	78	0.813465	0	1.61271	0.21908	78	0.544883	0
CALRES_MOUSE_DN	[Mouse][description:Downregulated in the gastrocnemius muscle of aged (30-month) mice subjected to caloric restriction since young adulthood vs. age-matched controls][PUBMED_ID:10464095][Contributor:L2L John Newman][Abstract:AB - The gene expression profile of the aging process was analyzed in skeletal muscle of mice. Use of high-density oligonucleotide arrays representing 6347 genes revealed tha…	0.7	0	40	-0.927672	0.39734	28	0.703151	0	0.102115	0.95374	28	0.977524	0	-0.325107	0.82238	28	0.907987	0	0.71113	0.59612	28	0.858914	0	0.45425	0.77294	28	0.901855	0	-0.986786	0.46154	28	0.733113	0
CALRES_MOUSE_NEOCORTEX_DN	[Mouse][description:Downregulated in the neocortex of aged (30-month) mice subjected to caloric restriction since young adulthood vs. age-matched controls][PUBMED_ID:10888876][Contributor:L2L John Newman][Abstract:AB - Ageing of the brain leads to impairments in cognitive and motor skills and is the major risk factor for several common neurological disorders such as Alzheimer disease (AD) and Par…	0.69697	4.21553	66	-2.95074	0.0161562	46	0.130841	-2	-0.564539	0.77052	46	0.887691	0	-4.21553	0.00030526	46	0.00512089	-2	-3.2056	0.130352	46	0.464856	0	-2.10198	0.32338	46	0.651516	0	-0.480352	0.7273	46	0.897659	0
CALRES_MOUSE_NEOCORTEX_UP	[Mouse][description:Upregulated in the neocortex of aged (30-month) mice subjected to caloric restriction since young adulthood vs. age-matched controls][PUBMED_ID:10888876][Contributor:L2L John Newman][Abstract:AB - Ageing of the brain leads to impairments in cognitive and motor skills and is the major risk factor for several common neurological disorders such as Alzheimer disease (AD) and Parki…	0.666667	0	60	1.2766	0.37314	40	0.682361	0	2.73376	0.061814	40	0.234693	0	-0.678522	0.53406	40	0.736573	0	1.50799	0.197436	40	0.558666	0	2.27536	0.085848	40	0.317155	0	2.29876	0.15744	40	0.461375	0
CALRES_MOUSE_UP	[Mouse][description:Upregulated in the gastrocnemius muscle of aged (30-month) mice subjected to caloric restriction since young adulthood vs. age-matched controls][PUBMED_ID:10464095][Contributor:L2L John Newman][Abstract:AB - The gene expression profile of the aging process was analyzed in skeletal muscle of mice. Use of high-density oligonucleotide arrays representing 6347 genes revealed that …	0.633333	0	30	-3.07214	0.24098	19	0.561149	0	-3.12657	0.120052	19	0.358846	0	-0.580218	0.75468	19	0.868833	0	-1.78807	0.33024	19	0.699632	0	-2.63806	0.157348	19	0.447543	0	-3.68272	0.188168	19	0.506298	0
CALRES_RHESUS_DN	[Rhesus][description:Downregulated in the vastus lateralis muscle of middle-aged rhesus monkeys subjected to caloric restriction since young adulthood vs. age-matched controls][PUBMED_ID:11309484][Contributor:L2L John Newman][Abstract:AB - In laboratory rodents caloric restriction (CR) retards several age-dependent physiological and biochemical changes in skeletal muscle including increased stead…	0.580645	0	62	-0.488635	0.68798	36	0.880872	0	-0.236009	0.87646	36	0.939922	0	1.42774	0.28918	36	0.521285	0	2.10102	0.21686	36	0.581595	0	1.06179	0.52614	36	0.78921	0	-1.85588	0.088788	36	0.350883	0
CALRES_RHESUS_UP	[Rhesus][description:Upregulated in the vastus lateralis muscle of middle-aged rhesus monkeys subjected to caloric restriction since young adulthood vs. age-matched controls][PUBMED_ID:11309484][Contributor:L2L John Newman][Abstract:AB - In laboratory rodents caloric restriction (CR) retards several age-dependent physiological and biochemical changes in skeletal muscle including increased steady-…	0.617647	4.13299	68	-0.790145	0.5648	42	0.815933	0	4.13299	0.0048092	42	0.0429692	2	-3.28796	0.031868	42	0.134681	-2	2.20777	0.111988	42	0.433196	0	3.39934	0.0161548	42	0.129554	2	1.67554	0.22388	42	0.544466	0
CAMPTOTHECIN_PROBCELL_DN	[Mouse][description:Down-regulated in pro-B cells (FL5.12) following treatment with camptothecin][PUBMED_ID:12447701][Contributor:L2L John Newman][Abstract:AB - DNA microarrays are powerful tools for the analysis of gene expression on a genomic scale. The importance of individual regulatory events for the process under study can however not be deduced unequivocally without additional experiments.…	0.516129	2.448	31	1.5578	0.193806	16	0.515562	0	-0.827692	0.41948	16	0.677431	0	2.448	0.0162116	16	0.0894358	2	0.427631	0.63336	16	0.869152	0	-0.190284	0.82438	16	0.923216	0	0.0677026	0.96276	16	0.979441	0
CAMPTOTHECIN_PROBCELL_UP	[Mouse][description:Up-regulated in pro-B cells (FL5.12) following treatment with camptothecin][PUBMED_ID:12447701][Contributor:L2L John Newman][Abstract:AB - DNA microarrays are powerful tools for the analysis of gene expression on a genomic scale. The importance of individual regulatory events for the process under study can however not be deduced unequivocally without additional experiments. W…	0.608696	0	23	2.97572	0.029972	14	0.183858	2	2.96077	0.06848	14	0.251297	0	1.19978	0.32516	14	0.555102	0	2.48701	0.089082	14	0.388464	0	2.94579	0.069016	14	0.282948	0	3.03421	0.024482	14	0.184626	2
CANCERDRUGS_PROBCELL_DN	[Mouse][description:Down-regulated by at least two of four cancer drugs (cisplatin, camptothecin, methotrextate and/or paclitaxel) in pro-B cells (FL5.12)][PUBMED_ID:12447701][Contributor:L2L John Newman][Abstract:AB - DNA microarrays are powerful tools for the analysis of gene expression on a genomic scale. The importance of individual regulatory events for the process under study can however no…	0.666667	0	15	0.590519	0.65994	10	0.872841	0	-0.128288	0.89156	10	0.948075	0	0.902157	0.3953	10	0.624278	0	0.384897	0.59506	10	0.860403	0	0.150182	0.82186	10	0.922908	0	0.0472326	0.9761	10	0.987513	0
CANCERDRUGS_PROBCELL_UP	[Mouse][description:Up-regulated by at least two of four cancer drugs (cisplatin, camptothecin, methotrextate and/or paclitaxel) in pro-B cells (FL5.12)][PUBMED_ID:12447701][Contributor:L2L John Newman][Abstract:AB - DNA microarrays are powerful tools for the analysis of gene expression on a genomic scale. The importance of individual regulatory events for the process under study can however not …	0.65	0	20	1.34186	0.40342	13	0.707815	0	2.16663	0.2347	13	0.516529	0	-0.607548	0.69726	13	0.830649	0	0.745611	0.67526	13	0.893103	0	1.54982	0.41714	13	0.722632	0	2.32799	0.077844	13	0.332404	0
CANCER_NEOPLASTIC_META_UP	[Human][description:Sixty-seven genes commonly upregulated in cancer relative to normal tissue, from a meta-analysis of the OncoMine gene expression database][PUBMED_ID:15184677][Contributor:L2L John Newman][Abstract:AB - Many studies have used DNA microarrays to identify the gene expression signatures of human cancer yet the critical features of these often unmanageably large signatures remain e…	0.65625	0	64	-2.88474	0.037638	42	0.20834	-2	-2.55382	0.121222	42	0.360378	0	-0.998397	0.56256	42	0.748259	0	-1.75301	0.22552	42	0.587567	0	-2.31974	0.133734	42	0.414047	0	-3.07908	0.021006	42	0.174413	-2
CANCER_UNDIFFERENTIATED_META_UP	[Human][description:Sixty-nine genes commonly upregulated in undifferentiated cancer relative to well-differentiated cancer, from a meta-analysis of the OncoMine gene expression database][PUBMED_ID:15184677][Contributor:L2L John Newman][Abstract:AB - Many studies have used DNA microarrays to identify the gene expression signatures of human cancer yet the critical features of these often unmanagea…	0.57971	25.074	69	-2.73945	0.050506	40	0.249345	0	-7.70632	1.86176e-05	40	0.000556497	-2	1.96385	0.13707	40	0.329449	0	-5.11117	0.003006	40	0.0610107	-2	-6.89923	0.00020794	40	0.00633062	-2	-5.35723	5.2722e-05	40	0.00184415	-2
CANTHARIDIN_DN	[Human][description:Downregulated in HL-60 promyeloid leukemic cells after treatment with the cytotoxic drug cantharidin][PUBMED_ID:14639605][Contributor:L2L John Newman][Abstract:ABCA3 MOAT-B) suggesting that cantharidin may be used as an oncotherapy sensitizer and the increased expression of genes in modulating cytokine production and inflammatory response (e.g. NFIL-3 N-formylpeptide receptor)…	0.692308	0	52	-0.893243	0.53454	36	0.797444	0	-2.28367	0.129986	36	0.376891	0	1.10974	0.51842	36	0.727203	0	-0.724154	0.54084	36	0.829423	0	-1.59873	0.22828	36	0.539213	0	-2.13904	0.111088	36	0.397019	0
CANTHARIDIN_UP	[Human][description:Upregulated in HL-60 promyeloid leukemic cells after treatment with the cytotoxic drug cantharidin][PUBMED_ID:14639605][Contributor:L2L John Newman][Abstract:ABCA3 MOAT-B) suggesting that cantharidin may be used as an oncotherapy sensitizer and the increased expression of genes in modulating cytokine production and inflammatory response (e.g. NFIL-3 N-formylpeptide receptor) w…	0.666667	2.14073	12	-2.14073	0.0021888	8	0.0345999	-2	-0.0818642	0.95226	8	0.977226	0	-1.48619	0.111034	8	0.291132	0	0.221246	0.717	8	0.903255	0	0.0820938	0.93478	8	0.967136	0	-1.66217	0.183006	8	0.507356	0
CAPROLACTAM_DEGRADATION	[Generic][description:na][PUBMED_ID:na][Contributor:GenMAPP][Abstract:na]	0	0	5	0	0	2	1	0	0	0	2	1	0	0	0	2	1	0	0	0	2	1	0	0	0	2	1	0	0	0	2	1	0
CARBON_FIXATION	[Generic][description:na][PUBMED_ID:na][Contributor:GenMAPP][Abstract:na]	0.565217	0	23	-0.531344	0.67204	13	0.874077	0	-0.222647	0.89246	13	0.948419	0	0.208472	0.85064	13	0.918825	0	0.542845	0.73108	13	0.906407	0	0.190068	0.90682	13	0.954425	0	-0.895001	0.57572	13	0.806891	0
CARDIACEGFPATHWAY	[Generic][description:Cardiac hypertrophy, a response to high blood pressure, is stimulated by GPCR ligands such as angiotensin II that activate the EGF pathway.][PUBMED_ID:na][Contributor:BioCarta][Abstract:na]	0.666667	2.07495	18	0.570951	0.65792	12	0.872275	0	2.07495	0.0143014	12	0.0936713	2	-2.04644	0.09224	12	0.265574	0	-0.463752	0.6033	12	0.860959	0	0.820052	0.32452	12	0.652214	0	2.48454	0.029566	12	0.195207	2
CARIES_PULP_DN	[Human][description:Down-regulated in pulpal tissue from extracted carious teeth (cavities), compared to tissue from extracted healthy teeth][PUBMED_ID:15869869][Contributor:L2L John Newman][Abstract:AB - High-throughput characterisation of the molecular response of pulpal tissue under carious lesions may contribute to improved future diagnosis and treatment. To identify genes associated with thi…	0.585714	6.97824	70	2.39564	0.05831	41	0.272334	0	3.47903	0.0032792	41	0.0320893	2	0.566465	0.62976	41	0.78732	0	2.98935	0.030974	41	0.208694	2	3.49921	0.006915	41	0.0724093	2	2.7765	0.027552	41	0.190317	2
CARIES_PULP_HIGH_UP	[Human][description:Highly up-regulated (>4-fold) in pulpal tissue from extracted carious teeth (cavities), compared to tissue from extracted healthy teeth][PUBMED_ID:15869869][Contributor:L2L John Newman][Abstract:AB - High-throughput characterisation of the molecular response of pulpal tissue under carious lesions may contribute to improved future diagnosis and treatment. To identify genes asso…	0.489583	31.0187	96	-6.8107	0.00075852	47	0.0175635	-2	-8.44624	0.006143	47	0.0512644	-2	-3.93321	0.033784	47	0.140255	-2	-9.58742	0.0164076	47	0.162495	-2	-9.80918	0.0100224	47	0.0925664	-2	-5.95255	0.00043814	47	0.00973381	-2
CARIES_PULP_UP	[Human][description:Up-regulated in pulpal tissue from extracted carious teeth (cavities), compared to tissue from extracted healthy teeth][PUBMED_ID:15869869][Contributor:L2L John Newman][Abstract:AB - High-throughput characterisation of the molecular response of pulpal tissue under carious lesions may contribute to improved future diagnosis and treatment. To identify genes associated with this …	0.537736	44.649	212	-6.08804	0.00166248	114	0.0290757	-2	-9.72239	9.707e-05	114	0.00218607	-2	-3.78582	0.023672	114	0.11313	-2	-11.9414	0.000127738	114	0.00525003	-2	-11.8018	7.6998e-05	114	0.00269329	-2	-5.09538	0.0045418	114	0.0597338	-2
CARM1PATHWAY	[Generic][description:The methyltransferase CARM1 interacts with transcription factors such as CBP/p300 and methylates histones H3 and H4.][PUBMED_ID:na][Contributor:BioCarta][Abstract:na]	0.461538	0	13	-0.327308	0.82738	6	0.941976	0	0.390256	0.44276	6	0.696553	0	-1.41827	0.37864	6	0.604354	0	-0.992999	0.24386	6	0.605598	0	-0.356554	0.60194	6	0.828802	0	0.741094	0.34168	6	0.642702	0
CARM_ERPATHWAY	[Generic][description:Methyltransferase CARM1 methylates CBP and co-activates estrogen receptors via Grip1.][PUBMED_ID:na][Contributor:BioCarta][Abstract:na]	0.566667	0	30	-1.47557	0.151692	17	0.458422	0	0.154971	0.89326	17	0.948656	0	-1.33695	0.138996	17	0.332136	0	0.0296066	0.97852	17	0.993017	0	0.0974747	0.93212	17	0.966817	0	-0.884543	0.43566	17	0.714795	0
CASPASEPATHWAY	[Generic][description:Caspases are cysteine proteases active in apoptosis; caspase-8 and 9 cleave and activate other caspases, while 3, 6, and 7 cleave cellular targets.][PUBMED_ID:na][Contributor:BioCarta][Abstract:na]	0.695652	0	23	-2.34221	0.023916	16	0.163145	-2	-1.66649	0.151338	16	0.410561	0	-1.29433	0.27246	16	0.506702	0	-1.50279	0.097056	16	0.402929	0	-1.71612	0.100416	16	0.346815	0	-2.09582	0.034672	16	0.211899	-2
CASPASE_ACTIVITY	[Human][description:Genes related to caspase activity][PUBMED_ID:na][Contributor:Broad Institute][Abstract:na]	0.625	1.72993	8	-1.11927	0.3063	5	0.624761	0	-0.977689	0.22902	5	0.507424	0	0.253187	0.84182	5	0.915312	0	0.190702	0.83694	5	0.93094	0	-0.40208	0.65728	5	0.858275	0	-1.72993	0.00117894	5	0.0220247	-2
CBLPATHWAY	[Generic][description:Activated EGF receptors undergo endocytosis into clathrin-coated vesicles, where they are recycled to the membrane or ubiquitinated by Cbl.][PUBMED_ID:na][Contributor:BioCarta][Abstract:na]	0.769231	0	13	-0.672484	0.58736	10	0.834589	0	0.85672	0.48854	10	0.728159	0	-2.17407	0.093496	10	0.267317	0	-0.979291	0.582	10	0.857355	0	-0.105678	0.946	10	0.973841	0	0.904392	0.4254	10	0.704998	0
CCR3PATHWAY	[Generic][description:CCR3 is a G-protein coupled receptor that recruits eosinophils to inflammation sites via chemokine ligands.][PUBMED_ID:na][Contributor:BioCarta][Abstract:na]	0.608696	6.52827	23	-1.42458	0.175308	14	0.49266	0	2.91119	0.00017908	14	0.00354708	2	-3.61709	0.0019603	14	0.0217752	-2	0.76113	0.49798	14	0.809772	0	1.94668	0.03412	14	0.19962	2	1.08992	0.2597	14	0.579304	0
CCR5PATHWAY	[Generic][description:CCR5 is a G-protein coupled receptor expressed in macrophages that recognizes chemokine ligands and is targeted by the HIV envelope protein GP120.][PUBMED_ID:na][Contributor:BioCarta][Abstract:na]	0.833333	0	18	1.97701	0.08118	15	0.328719	0	0.285085	0.83982	15	0.921057	0	0.214406	0.83742	15	0.914156	0	-1.45534	0.39938	15	0.736077	0	-0.672097	0.68216	15	0.87274	0	2.50278	0.028522	15	0.192964	2
CD40PATHWAY	[Generic][description:The CD40 receptor is a TNF-type receptor that regulates immunoglobulin expression in B cells and moderates T cell activation via T-cell expression of its ligand.][PUBMED_ID:na][Contributor:BioCarta][Abstract:na]	0.866667	0	15	-0.171625	0.85168	13	0.953139	0	-0.144338	0.91398	13	0.960117	0	-0.528523	0.68734	13	0.824206	0	-0.718162	0.517	13	0.819622	0	-0.480225	0.7039	13	0.876675	0	0.208814	0.78134	13	0.924117	0
CDC25PATHWAY	[Generic][description:The protein phosphatase Cdc25 is phosphorylated by Chk1 and activates Cdc2 to stimulate eukaryotic cells into M phase.][PUBMED_ID:na][Contributor:BioCarta][Abstract:na]	0.444444	0	9	0.354824	0.6718	4	0.87515	0	-0.605092	0.26196	4	0.541033	0	1.11769	0.23202	4	0.460122	0	0.265332	0.71938	4	0.904867	0	-0.165778	0.79376	4	0.908101	0	-0.452602	0.44376	4	0.722318	0
CDC42RACPATHWAY	[Generic][description:PI3 kinase stimulates cell migration by activating cdc42, which activates ARP2/3, which in turn promotes formation of new actin fibers.][PUBMED_ID:na][Contributor:BioCarta][Abstract:na]	0.666667	0	15	-1.68611	0.2029	10	0.523654	0	-0.982624	0.46954	10	0.718737	0	-0.793379	0.54574	10	0.741485	0	-0.596697	0.50084	10	0.810414	0	-0.848685	0.47334	10	0.756976	0	-1.62437	0.17152	10	0.48701	0
CDK5PATHWAY	[Generic][description:Cdk5, a regulatory kinase implicated in neuronal development, represses Mek1, which downregulates the MAP kinase pathway.][PUBMED_ID:na][Contributor:BioCarta][Abstract:na]	0.769231	0	13	-1.10279	0.2427	10	0.560392	0	0.193502	0.82322	10	0.913824	0	-0.858166	0.48168	10	0.701401	0	0.317538	0.68898	10	0.891876	0	0.27993	0.69162	10	0.874633	0	-0.778921	0.45026	10	0.726425	0
CDMACPATHWAY	[Generic][description:Cadmium 2+ promotes cell proliferation in cultured macrophages by entering the cell via calcium channels and activating the MAP kinase pathway.][PUBMED_ID:na][Contributor:BioCarta][Abstract:na]	0.8125	1.82904	16	0.429425	0.73902	13	0.902637	0	1.82904	0.0058724	13	0.049764	2	-1.2752	0.22896	13	0.455702	0	0.374703	0.69146	13	0.891577	0	1.16469	0.137878	13	0.417443	0	1.6481	0.151914	13	0.450806	0
CELL2CELLPATHWAY	[Generic][description:Epithelial cell adhesion proteins such as cadherins transduce signals into the cell via catenins, which alter cell shape and motility.][PUBMED_ID:na][Contributor:BioCarta][Abstract:na]	0.615385	2.48721	13	-2.51887	0.063374	8	0.284664	0	1.21854	0.21976	8	0.498325	0	-2.48721	0.0103902	8	0.0662073	-2	1.10043	0.32708	8	0.695627	0	1.25573	0.26136	8	0.583799	0	-1.33868	0.25162	8	0.572941	0
CELLCYCLEPATHWAY	[Generic][description:Cyclins interact with cyclin-dependent kinases to form active kinase complexes that regulate progression through the cell cycle.][PUBMED_ID:na][Contributor:BioCarta][Abstract:na]	0.782609	0	23	1.02778	0.48348	18	0.765006	0	-1.84357	0.39904	18	0.666689	0	0.98273	0.28404	18	0.518846	0	-2.35851	0.34048	18	0.704974	0	-2.29098	0.35636	18	0.671853	0	0.573077	0.72156	18	0.895279	0
CELL_ADHESION	[Generic][description:The attachment of a cell, either to another cell or to the extracellular matrix, via cell adhesion molecules.][PUBMED_ID:na][Contributor:GO][Abstract:na]	0.447761	3.60215	201	-0.406216	0.75322	90	0.906511	0	1.80197	0.27684	90	0.556387	0	-3.60215	0.0113194	90	0.069959	-2	-1.85716	0.31274	90	0.680986	0	-0.108018	0.95208	90	0.978262	0	2.45891	0.06068	90	0.289994	0
CELL_ADHESION_MOLECULE_ACTIVITY	[Generic][description:Obsolete by GO - mediates the adhesion of the cell to other cells or to the extracellular matrix.][PUBMED_ID:na][Contributor:GO][Abstract:na]	0.375	0	120	-2.17445	0.105416	45	0.380052	0	1.34111	0.3081	45	0.581534	0	-3.63379	0.021974	45	0.108484	-2	-0.627834	0.55448	45	0.837066	0	0.345002	0.76264	45	0.899412	0	0.0866205	0.94618	45	0.977085	0
CELL_ADHESION_RECEPTOR_ACTIVITY	[Generic][description:Obsolete by GO - combining with cell adhesion molecules to initiate a change in cell activity.][PUBMED_ID:na][Contributor:GO][Abstract:na]	0.526316	3.51084	38	-1.14637	0.37472	20	0.682971	0	2.01718	0.21666	20	0.492654	0	-3.51084	0.0032514	20	0.031629	-2	-0.637567	0.6892	20	0.890758	0	0.69192	0.68228	20	0.872215	0	1.37855	0.28456	20	0.593676	0
CELL_CYCLE	[Generic][description:The progression of biochemical and morphological events that occur during nuclear or cellular replication.][PUBMED_ID:na][Contributor:GO][Abstract:na]	0.642857	14.0462	84	-3.37312	0.02441	54	0.163796	-2	-4.70769	0.0021654	54	0.0238921	-2	-1.14151	0.35094	54	0.575794	0	-4.40218	0.0029002	54	0.0595991	-2	-4.93638	0.00158476	54	0.0299465	-2	-3.62201	0.0145702	54	0.138459	-2
CELL_CYCLE_ARREST	[Generic][description:Any process by which progression through the cell cycle is halted during one of the normal phases (G1, S, G2, M).][PUBMED_ID:na][Contributor:GO][Abstract:na]	0.628571	0	35	1.05759	0.43548	22	0.731286	0	0.46039	0.7986	22	0.901097	0	-0.621346	0.68788	22	0.824253	0	-1.33131	0.49118	22	0.805888	0	-0.510778	0.79048	22	0.905609	0	1.95388	0.15318	22	0.452115	0
CELL_CYCLE_CHECKPOINT	[Generic][description:A point in the eukaryotic cell cycle where progress through the cycle can be halted until conditions are suitable for the cell to proceed to the next stage.][PUBMED_ID:na][Contributor:GO][Abstract:na]	0.615385	11.2951	26	-1.30413	0.4007	16	0.705301	0	-3.63953	0.00076278	16	0.0106272	-2	-0.0337279	0.97644	16	0.986643	0	-3.68208	0.000171846	16	0.00657011	-2	-3.97352	5.9074e-05	16	0.00225855	-2	-1.74095	0.27204	16	0.586152	0
CELL_CYCLE_CHECKPOINT_II	[Human][description:Cell cycle checkpoint related genes][PUBMED_ID:na][Contributor:Broad Institute][Abstract:na]	0.5	0	10	1.59043	0.07743	5	0.319836	0	-1.35392	0.507	5	0.738926	0	0.520686	0.46166	5	0.686229	0	-2.90249	0.31842	5	0.683397	0	-2.34251	0.38024	5	0.689972	0	1.72243	0.099282	5	0.372648	0
CELL_CYCLE_KEGG	[Generic][description:na][PUBMED_ID:na][Contributor:GenMAPP][Abstract:na]	0.626374	14.4614	91	-3.56399	0.0133452	57	0.115471	-2	-4.83403	0.0024354	57	0.0259987	-2	-1.27193	0.27204	57	0.507068	0	-4.54472	0.0025448	57	0.0565358	-2	-5.08261	0.00161956	57	0.0299164	-2	-3.77196	0.0109674	57	0.114843	-2
CELL_CYCLE_REGULATOR	[Generic][description:Obsolete by GO - was not defined before being made obsolete][PUBMED_ID:na][Contributor:GO][Abstract:na]	0.538462	0	26	-0.451433	0.76658	14	0.91323	0	-0.631002	0.73766	14	0.879415	0	-1.09395	0.52082	14	0.729325	0	-1.84319	0.17855	14	0.524172	0	-1.36833	0.40184	14	0.710349	0	0.301708	0.85836	14	0.948349	0
CELL_DEATH	[Generic][description:Activation or halting of cellular processes so that vital functions markedly cease, culminating in cell death.][PUBMED_ID:na][Contributor:GO][Abstract:na]	0.615385	0	13	-1.08907	0.29826	8	0.616779	0	1.08675	0.46322	8	0.717075	0	-2.15432	0.18204	8	0.399032	0	-0.183986	0.8403	8	0.932155	0	0.462715	0.67336	8	0.865523	0	0.322759	0.81464	8	0.937863	0
CELL_GROWTH_AND_OR_MAINTENANCE	[Generic][description:The processes pertinent to the integrated function of a cell.][PUBMED_ID:na][Contributor:GO][Abstract:na]	0.535211	0	71	-1.39221	0.35442	38	0.668196	0	3.38991	0.034568	38	0.163304	2	-3.30791	0.020874	38	0.10559	-2	1.80143	0.28298	38	0.656162	0	2.78286	0.095366	38	0.336441	0	0.875472	0.56722	38	0.803888	0
CELL_MOTILITY	[Generic][description:Any process involved in the controlled movement of a cell.][PUBMED_ID:na][Contributor:GO][Abstract:na]	0.508475	4.00458	118	-3.85626	0.031994	60	0.189202	-2	-2.15834	0.3294	60	0.609149	0	-4.00458	0.007477	60	0.0534443	-2	-4.15628	0.02909	60	0.205253	-2	-3.46886	0.102454	60	0.353112	0	-1.88503	0.35486	60	0.653292	0
CELL_PROLIFERATION	[Generic][description:The multiplication or reproduction of cells, resulting in the rapid expansion of a cell population.][PUBMED_ID:na][Contributor:GO][Abstract:na]	0.469828	8.37646	232	-4.37209	0.00115992	109	0.0227013	-2	-3.92859	0.023492	109	0.126626	-2	-2.30569	0.066966	109	0.218437	0	-3.79219	0.02742	109	0.201243	-2	-4.18628	0.0188726	109	0.14103	-2	-4.00437	0.0064832	109	0.0783704	-2
CELL_SURFACE_RECEPTOR_LINKED_SIGNAL_TRANSDUCTION	[Generic][description:Any series of molecular signals initiated by the binding of an extracellular ligand to a receptor on the surface of the target cell.][PUBMED_ID:na][Contributor:GO][Abstract:na]	0.434483	0	145	-1.47224	0.21012	63	0.530626	0	-1.70965	0.23932	63	0.520426	0	-2.17666	0.028732	63	0.126636	-2	-3.67694	0.03936	63	0.251781	-2	-2.96467	0.083048	63	0.312428	0	-0.178361	0.87606	63	0.953803	0
CERAMIDEPATHWAY	[Generic][description:Ceramide is a lipid signaling molecule that can activate proliferative or apoptotic pathways, depending on signaling context, localization, and cell type.][PUBMED_ID:na][Contributor:BioCarta][Abstract:na]	0.954545	0	22	-1.19229	0.3072	21	0.62582	0	0.0133223	0.9909	21	0.99453	0	-1.2689	0.39516	21	0.624657	0	-0.382265	0.73122	21	0.905897	0	-0.208624	0.85416	21	0.939919	0	-0.557127	0.53206	21	0.778902	0
CFTRPATHWAY	[Generic][description:The cAMP-regulated chloride channel CFTR (deficient in cystic fibrosis) is regulated by the surface-localized beta-adrenergic receptor.][PUBMED_ID:na][Contributor:BioCarta][Abstract:na]	0.666667	0	12	-0.617341	0.66816	8	0.875263	0	0.554405	0.54758	8	0.768763	0	-1.006	0.54976	8	0.743873	0	0.0966705	0.9307	8	0.976433	0	0.343499	0.7426	8	0.892423	0	0.00315667	0.99624	8	0.998061	0
CHANG_SERUM_RESPONSE_DN	[Human][description:CSR Stanford signature for quiscent genes][PUBMED_ID:14737219][Contributor:Jean Junior][Abstract:AB - Cancer invasion and metastasis have been likened to wound healing gone awry. Despite parallels in cellular behavior between cancer progression and wound healing the molecular relationships between these two processes and their prognostic implications are unclear. In this study…	0.391753	3.0899	194	0.259547	0.85212	76	0.952983	0	3.0899	0.0127068	76	0.0863222	2	-2.25703	0.050036	76	0.177666	0	0.999607	0.40824	76	0.742419	0	2.17431	0.07843	76	0.305542	0	2.23807	0.108464	76	0.391901	0
CHANG_SERUM_RESPONSE_UP	[Human][description:CSR (Serum Response) signature for activated genes (Stanford)][PUBMED_ID:14737219][Contributor:Jean Junior][Abstract:AB - Cancer invasion and metastasis have been likened to wound healing gone awry. Despite parallels in cellular behavior between cancer progression and wound healing the molecular relationships between these two processes and their prognostic implications are un…	0.711409	4.80756	149	-2.17147	0.096844	106	0.364328	0	-1.78892	0.160678	106	0.419293	0	2.22812	0.159314	106	0.369411	0	2.83137	0.015421	106	0.159447	2	0.664196	0.5671	106	0.813536	0	-4.80756	0.000155594	106	0.00441029	-2
CHAUHAN_2ME2	[Human][description:Genes whose expression is influenced by 2-methoxyestradiol (2ME2), a metabolite of estradiol that has antitumor activity, in multiple myeloma cells.][PUBMED_ID:12480690][Contributor:Kate Stafford][Abstract:AB - Our previous study demonstrated that 2-methoxyestradiol (2ME2) an estrogen derivative induces apoptosis in multiple myeloma (MM) cells however the related transcription…	0.705882	8.32766	51	-4.01476	0.0024434	36	0.0346289	-2	-3.15137	0.030116	36	0.149129	-2	-1.35635	0.189552	36	0.410031	0	-1.83708	0.20018	36	0.562557	0	-2.67862	0.072628	36	0.293367	0	-4.3129	0.0021574	36	0.0354677	-2
CHAUVIN_ANDROGEN_REGULATED_GENES	[Mouse][description:Androgen regulated genes in the murine epididymis][PUBMED_ID:15115731][Contributor:Broad Institute][Abstract:AB - The epididymis is an androgen-responsive tissue where spermatozoa mature and gain motility. The three major regions of the epididymis caput corpus and cauda are known to have different functions and exhibit varied gene expression. Specific genes within the differen…	0.543478	0	46	-0.529714	0.70842	25	0.893131	0	-1.6284	0.33116	25	0.608979	0	1.61143	0.21442	25	0.440083	0	0.459354	0.77978	25	0.915685	0	-0.589762	0.73222	25	0.891021	0	-2.0651	0.147614	25	0.446098	0
CHEMICALPATHWAY	[Generic][description:DNA damage promotes Bid cleavage, which stimulates mitochondrial cytochrome c release and consequent caspase activation, resulting in apoptosis.][PUBMED_ID:na][Contributor:BioCarta][Abstract:na]	0.818182	0	22	0.00883216	0.99336	18	0.998828	0	0.983284	0.41152	18	0.67117	0	-0.23494	0.85626	18	0.92006	0	1.04107	0.3672	18	0.722101	0	1.09962	0.33468	18	0.658939	0	0.208297	0.85388	18	0.948499	0
CHEN_HOXA5_TARGETS_DN	[Human][description:The following tables are gene lists which included differentially expressed genes with at least two-fold changes (Sig log-average >1) in 4 out of 4 comparisons as described in the text Down-regulated][PUBMED_ID:15757903][Contributor:Kevin Vogelsang][Abstract:AB - The homeobox gene HOXA5 encodes a transcription factor that has been shown to play important roles in embryogenesis…	0.666667	0	48	-1.10003	0.45126	32	0.74113	0	0.129821	0.90516	32	0.956352	0	-0.349715	0.82578	32	0.911129	0	0.903012	0.34974	32	0.713365	0	0.576898	0.5443	32	0.800384	0	-1.20004	0.35314	32	0.651585	0
CHEN_HOXA5_TARGETS_UP	[Human][description:The following tables are gene lists which included differentially expressed genes with at least two-fold changes (Sig log-average >1) in 4 out of 4 comparisons as described in the text Up-regulated][PUBMED_ID:15757903][Contributor:Kevin Vogelsang][Abstract:AB - The homeobox gene HOXA5 encodes a transcription factor that has been shown to play important roles in embryogenesis h…	0.491525	10.1728	236	0.560957	0.6459	116	0.861899	0	3.75513	0.00042124	116	0.00721373	2	-3.08167	0.0064388	116	0.0483351	-2	0.498703	0.6075	116	0.862461	0	2.23859	0.02826	116	0.175319	2	3.33602	0.0037908	116	0.0528142	2
CHEN_LUNG_SURVIVAL	[Human][description:Genes whose protein products' expression in lung adenocarcinomas are associated with patient survival.][PUBMED_ID:14573703][Contributor:Kate Stafford][Abstract:AB - Morphologic assessment of lung tumors is informative but insufficient to adequately predict patient outcome. We previously identified transcriptional profiles that predict patient survival and here we identify prot…	0.517241	0	29	-0.526936	0.78074	15	0.918123	0	-1.15808	0.25668	15	0.539619	0	-0.232362	0.86578	15	0.92545	0	-1.34564	0.3488	15	0.712332	0	-1.36249	0.2198	15	0.52752	0	-0.52066	0.79686	15	0.930425	0
CHEOK_HDMTX_DN	[Human][description:Genes downregulated by high-dose methotrexate (HDMTX) treatment (P < 0.01; LDA disntinction calculation, ANOVA, leave-one-out cross-validation, t-test used to find statistical significance of identified probe sets)][PUBMED_ID:12704389][Contributor:Jean Junior][Abstract:AB - To elucidate the genomics of cellular responses to cancer treatment we analyzed the expression of over 9…	0.8	0	5	0.902104	0.37178	4	0.683676	0	1.40443	0.2688	4	0.546915	0	-0.514131	0.73752	4	0.856273	0	0.288288	0.70284	4	0.895712	0	0.894633	0.24194	4	0.557853	0	1.65337	0.2778	4	0.588535	0
CHEOK_HDMTX_UP	[Human][description:Genes upregulated by high-dose methotrexate (HDMTX) treatment (P < 0.01; LDA disntinction calculation, ANOVA, leave-one-out cross-validation, t-test used to find statistical significance of identified probe sets)][PUBMED_ID:12704389][Contributor:Jean Junior][Abstract:AB - To elucidate the genomics of cellular responses to cancer treatment we analyzed the expression of over 9 6…	0	0	6	0	0	2	1	0	0	0	2	1	0	0	0	2	1	0	0	0	2	1	0	0	0	2	1	0	0	0	2	1	0
CHEOK_LDMTX_MP_DN	[Human][description:Genes downregulated by low-dose methotrexate and mercaptopurine (LDMTX+MP) treatment (P < 0.01; LDA disntinction calculation, ANOVA, leave-one-out cross-validation, t-test used to find statistical significance of identified probe sets)][PUBMED_ID:12704389][Contributor:Jean Junior][Abstract:AB - To elucidate the genomics of cellular responses to cancer treatment we analyzed the…	0	0	5	0	0	2	1	0	0	0	2	1	0	0	0	2	1	0	0	0	2	1	0	0	0	2	1	0	0	0	2	1	0
CHEOK_LDMTX_MP_UP	[Human][description:Genes upregulated by low-dose methotrexate and mercaptopurine (LDMTX_MP) treatment (P < 0.01; LDA disntinction calculation, ANOVA, leave-one-out cross-validation, t-test used to find statistical significance of identified probe sets)][PUBMED_ID:12704389][Contributor:Jean Junior][Abstract:AB - To elucidate the genomics of cellular responses to cancer treatment we analyzed the e…	1	0	5	-0.225449	0.89838	5	0.972309	0	-0.659341	0.4284	5	0.687112	0	-0.138526	0.95284	5	0.974172	0	-0.854973	0.106766	5	0.419912	0	-0.825821	0.084574	5	0.315283	0	-0.190083	0.786	5	0.925633	0
CHEOK_MP_DN	[Human][description:Genes downregulated by mercaptopurine (MP) treatment (P < 0.01; LDA disntinction calculation, ANOVA, leave-one-out cross-validation, t-test used to find statistical significance of identified probe sets)][PUBMED_ID:12704389][Contributor:Jean Junior][Abstract:AB - To elucidate the genomics of cellular responses to cancer treatment we analyzed the expression of over 9 600 human …	0.428571	2.16445	7	3.01055	0.090506	3	0.346834	0	2.16445	2.1064e-05	3	0.000618379	2	0.442743	0.58818	3	0.763798	0	0.337663	0.70172	3	0.894979	0	1.31864	0.038966	3	0.215691	0	3.71405	0.035278	3	0.213224	2
CHEOK_MP_UP	[Human][description:Genes upregulated by mercaptopurine (MP) treatment (P < 0.01; LDA disntinction calculation, ANOVA, leave-one-out cross-validation, t-test used to find statistical significance of identified probe sets)][PUBMED_ID:12704389][Contributor:Jean Junior][Abstract:AB - To elucidate the genomics of cellular responses to cancer treatment we analyzed the expression of over 9 600 human ge…	0	0	5	0	0	1	1	0	0	0	1	1	0	0	0	1	1	0	0	0	1	1	0	0	0	1	1	0	0	0	1	1	0
CHESLER_BRAIN_CIS_GENES	[Mouse][description:Best cis-quantitative trait loci (QTLs) in the mouse genome which modulate transcription in brain tissue. These QTLs have low P values at the peak likelihood ratio statistic (LRS) for each transcript and high trait heritability. (genetic variance > 30% and FDR (q-value) < 25%)][PUBMED_ID:15711545][Contributor:Jean Junior][Abstract:AB - Patterns of gene expression in the centra…	0.571429	0	84	0.934954	0.51856	48	0.788633	0	-0.593926	0.70446	48	0.870122	0	0.191395	0.9012	48	0.947297	0	-1.57886	0.32312	48	0.691679	0	-1.19994	0.45916	48	0.744437	0	1.10839	0.3985	48	0.687444	0
CHESLER_BRAIN_HIGHEST_VARIANCE_GENES	[Mouse][description:50 neurologically relevant transcripts with highest genetic variance (Amount of variance accounted for by strain (heritability) has a median of 11% and is as high as 78% across all transcripts.)][PUBMED_ID:15711545][Contributor:Jean Junior][Abstract:AB - Patterns of gene expression in the central nervous system are highly variable and heritable. This genetic variation among no…	0.48	0	50	-0.485077	0.72136	24	0.897741	0	-0.486447	0.81974	24	0.914903	0	-1.12839	0.51216	24	0.722739	0	-1.65226	0.34282	24	0.707147	0	-1.18531	0.53844	24	0.79461	0	0.284847	0.8757	24	0.954043	0
CHESLER_BRAIN_NEURAL_HIGH_GENES	[Mouse][description:Genes with high expression of transcripts in brain and other neural tissues (from the GNF Expression Atlas)][PUBMED_ID:15711545][Contributor:Jean Junior][Abstract:AB - Patterns of gene expression in the central nervous system are highly variable and heritable. This genetic variation among normal individuals leads to considerable structural functional and behavioral differences…	0.642857	0	28	-0.454351	0.6718	18	0.87515	0	-0.801224	0.36306	18	0.639733	0	0.635918	0.5837	18	0.760986	0	0.226398	0.67304	18	0.892321	0	-0.289967	0.64294	18	0.849673	0	-1.14773	0.2928	18	0.59871	0
CHESLER_BRAIN_ONLY_SUBSET	[Mouse][description:Transcripts with cis-acting modulation that were tissue specific (were in brain but not hematopoietic stem cell (HSC) tissue). These QTLs have low P values at the peak likelihood ratio statistic (LRS) for each transcript and high trait heritability. (genetic variance > 30% and FDR (q-value) < 25%)][PUBMED_ID:15711545][Contributor:Jean Junior][Abstract:AB - Patterns of gene exp…	0.576923	0	26	0.587877	0.7375	15	0.902792	0	0.499376	0.64954	15	0.841484	0	-0.394836	0.83576	15	0.914165	0	-0.468292	0.75602	15	0.912553	0	-0.00378026	0.99766	15	0.999484	0	1.12742	0.38108	15	0.668618	0
CHESLER_BRAIN_TRANS_GENES	[Mouse][description:Best trans-quantitative trait loci (QTLs) in the mouse genome which modulate transcription in brain tissue. These QTLs have low P values at the peak likelihood ratio statistic (LRS) for each transcript and high trait heritability. (genetic variance > 30% and FDR (q-value) < 25%)][PUBMED_ID:15711545][Contributor:Jean Junior][Abstract:AB - Patterns of gene expression in the cent…	0.666667	0	9	-0.866384	0.61232	6	0.846639	0	1.61444	0.5181	6	0.748468	0	-3.19494	0.2105	6	0.435846	0	-1.07799	0.101438	6	0.411763	0	0.233628	0.8645	6	0.941217	0	1.49439	0.59232	6	0.81624	0
CHESLER_D6MIT150_CIS_GLOCUS	[Mouse][description:Cis-regulatory quantitative trait loci (QTLs) found at the D6Mit150 region (QTLs detected in brain tissue)][PUBMED_ID:15711545][Contributor:Jean Junior][Abstract:AB - Patterns of gene expression in the central nervous system are highly variable and heritable. This genetic variation among normal individuals leads to considerable structural functional and behavioral differences.…	0.571429	0	7	1.08619	0.53272	4	0.796899	0	-1.11812	0.57818	4	0.790131	0	-0.022766	0.98638	4	0.991203	0	-2.7541	0.35906	4	0.72075	0	-2.13592	0.43136	4	0.730336	0	1.49251	0.30666	4	0.61035	0
CHESLER_D6MIT150_NEURAL_TARGETS_GLOCUS	[Mouse][description:Neurologically relevant downstream targets of an important regulatory locus. This locus is on chromosome 6 and near the D6Mit150 locus.][PUBMED_ID:15711545][Contributor:Jean Junior][Abstract:AB - Patterns of gene expression in the central nervous system are highly variable and heritable. This genetic variation among normal individuals leads to considerable structural functiona…	0.555556	0	9	-0.170293	0.84492	5	0.953362	0	0.831041	0.27982	5	0.55693	0	-1.04943	0.35452	5	0.577632	0	-0.0605645	0.96696	5	0.991692	0	0.399027	0.7255	5	0.888103	0	0.645889	0.44222	5	0.72124	0
CHESLER_D6MIT150_TRANSCRIPTION_FACTORS_GLOCUS	[Mouse][description:Transcriptional factors regulated by the D6Mit150 locus. These genes were detected in brain tissue. (categorized using Gene Ontology Tree Machine)][PUBMED_ID:15711545][Contributor:Jean Junior][Abstract:AB - Patterns of gene expression in the central nervous system are highly variable and heritable. This genetic variation among normal individuals leads to considerable structura…	0.333333	0	12	-0.480172	0.20616	4	0.527103	0	-0.0382825	0.97236	4	0.987375	0	0.105468	0.83904	4	0.914709	0	0.606082	0.4153	4	0.744551	0	0.321829	0.74496	4	0.894605	0	-0.739513	0.28598	4	0.594376	0
CHESLER_HIGHEST_FOLD_RANGE_GENES	[Mouse][description:50 neurologically relevant transcripts with highest abundance fold range among strains (RMA transcript abundance fold range less than or equal to 20.07 and greater than or equal to 5.78)][PUBMED_ID:15711545][Contributor:Jean Junior][Abstract:AB - Patterns of gene expression in the central nervous system are highly variable and heritable. This genetic variation among normal ind…	0.58	0	50	0.324553	0.8975	29	0.971996	0	-0.849175	0.71976	29	0.871986	0	0.818401	0.59836	29	0.76732	0	-0.438735	0.8514	29	0.936255	0	-0.690046	0.77348	29	0.900567	0	-0.243581	0.93024	29	0.970993	0
CHIARETTI_T_ALL	[Human][description:Genes overexpressed in leukemia cells.][PUBMED_ID:14684422][Contributor:Kate Stafford][Abstract:AB - Gene expression profiles were examined in 33 adult patients with T-cell acute lymphocytic leukemia (T-ALL). Nonspecific filtering criteria identified 313 genes differentially expressed in the leukemic cells. Hierarchical clustering of samples identified 2 groups that reflected …	0.474638	0	276	-0.591299	0.675	131	0.874468	0	-0.673655	0.68724	131	0.861145	0	-1.75723	0.177474	131	0.392688	0	-2.63405	0.13585	131	0.475186	0	-1.83655	0.30356	131	0.631712	0	0.666214	0.63878	131	0.850327	0
CHIARETTI_T_ALL_DIFF	[Human][description:Genes expressed in T-cell acute lymphocytic leukemia][PUBMED_ID:14684422][Contributor:Kevin Vogelsang][Abstract:AB - Gene expression profiles were examined in 33 adult patients with T-cell acute lymphocytic leukemia (T-ALL). Nonspecific filtering criteria identified 313 genes differentially expressed in the leukemic cells. Hierarchical clustering of samples identified 2 groups…	0.476667	0	300	-1.15764	0.39836	143	0.703441	0	-0.660177	0.6897	143	0.861601	0	-2.08379	0.10057	143	0.277877	0	-2.43814	0.160642	143	0.511813	0	-1.71904	0.32946	143	0.655729	0	0.170813	0.90158	143	0.962466	0
CHIARETTI_ZAP70_DIFF	[Human][description:Differentially expressed genes between high versus low ZAP70 cases with no known molecular aberrations][PUBMED_ID:14684422][Contributor:Kevin Vogelsang][Abstract:AB - Gene expression profiles were examined in 33 adult patients with T-cell acute lymphocytic leukemia (T-ALL). Nonspecific filtering criteria identified 313 genes differentially expressed in the leukemic cells. Hier…	0.541667	0	72	-1.04154	0.2313	39	0.553504	0	0.233074	0.79552	39	0.900093	0	-1.34048	0.129308	39	0.316343	0	-0.335724	0.67262	39	0.892484	0	-0.0678324	0.9333	39	0.966212	0	-0.292815	0.76924	39	0.917729	0
CHOLESTEROL_BIOSYNTHESIS	[Generic][description:na][PUBMED_ID:na][Contributor:GenMAPP][Abstract:na]	0.555556	0	18	0.80803	0.38158	10	0.69164	0	0.98333	0.40958	10	0.67	0	-0.487012	0.56126	10	0.74774	0	-0.157834	0.88994	10	0.955001	0	0.423555	0.7277	10	0.887492	0	1.50309	0.12253	10	0.416197	0
CHONDROITIN	[Generic][description:na][PUBMED_ID:na][Contributor:GenMAPP][Abstract:na]	0.625	0	8	0.204741	0.81492	5	0.932959	0	-0.416645	0.66554	5	0.844902	0	1.19334	0.175488	5	0.390924	0	0.789457	0.38844	5	0.733175	0	0.228017	0.7747	5	0.89944	0	-0.719415	0.5918	5	0.818267	0
CHREBPPATHWAY	[Generic][description:Carbohydrate responsive element binding protein (chREBP) is a transcription factor inhibited by cAMP and activated by high carbohydrate levels.][PUBMED_ID:na][Contributor:BioCarta][Abstract:na]	0.6	0	20	-2.11319	0.063708	12	0.284609	0	0.956178	0.257	12	0.539602	0	-2.47731	0.03722	12	0.147445	-2	0.311542	0.7762	12	0.914748	0	0.674094	0.51314	12	0.778949	0	-0.796626	0.21956	12	0.545252	0
CIRCADIANPATHWAY	[Generic][description:A heterodimer composed of Bmal1 and Clock acts as a transcription factor for proteins that regulate circadian rhythms, such as Per and Cry.][PUBMED_ID:na][Contributor:BioCarta][Abstract:na]	0.833333	0	6	0.0812209	0.9244	5	0.979197	0	-0.127042	0.92832	5	0.965923	0	-0.22057	0.74456	5	0.860799	0	-0.557473	0.76828	5	0.91327	0	-0.380593	0.83104	5	0.926257	0	0.29449	0.707	5	0.887936	0
CIRCADIAN_EXERCISE	[Generic][description:na][PUBMED_ID:na][Contributor:GenMAPP][Abstract:na]	0.604167	0	48	-0.735367	0.6181	29	0.847503	0	2.74946	0.05962	29	0.229544	0	-3.2181	0.029868	29	0.129902	-2	0.323322	0.82044	29	0.928289	0	1.61549	0.2565	29	0.577652	0	1.69148	0.26598	29	0.583807	0
CISPLATIN_PROBCELL_UP	[Mouse][description:Up-regulated in pro-B cells (FL5.12) following treatment with cisplatin][PUBMED_ID:12447701][Contributor:L2L John Newman][Abstract:AB - DNA microarrays are powerful tools for the analysis of gene expression on a genomic scale. The importance of individual regulatory events for the process under study can however not be deduced unequivocally without additional experiments. We d…	0.647059	0	17	0.744277	0.67848	11	0.87484	0	2.78303	0.103302	11	0.327854	0	-1.14501	0.48776	11	0.704637	0	1.53052	0.35032	11	0.71278	0	2.31376	0.187544	11	0.487852	0	1.96643	0.191548	11	0.506278	0
CIS_RESIST_GASTRIC_UP	[Human][description:Upregulated in gastric cancer cell lines reistant to cisplatin, compared to parent chemosensitive lines][PUBMED_ID:14734480][Contributor:L2L John Newman][Abstract:AB - PURPOSE A major obstacle in chemotherapy is treatment failure due to anticancer drug resistance. The emergence of acquired resistance results from host factors and genetic or epigenetic changes in the cancer cel…	0.625	0	16	-0.425891	0.72788	10	0.895685	0	1.9342	0.35648	10	0.635632	0	-1.57324	0.04613	10	0.168904	-2	1.04791	0.62182	10	0.871502	0	1.59915	0.48156	10	0.760504	0	0.736856	0.57804	10	0.809453	0
CIS_RESIST_LUNG_DN	[Human][description:Transient down-regulation is associated with transient cisplatin resistance in a human squamous cell lung cancer line (NCI-H2170)][PUBMED_ID:14737109][Contributor:L2L John Newman][Abstract:AB - In recent years most cDNA microarray studies of chemotherapeutic drug resistance have not considered the temporal pattern of gene expression. The objective of this study was to examine …	0.545455	12.0417	11	-5.02443	0.176846	6	0.494447	0	-7.19022	2.6966e-06	6	0.000100755	-2	1.9412	0.27634	6	0.510453	0	-1.95702	0.36434	6	0.720788	0	-4.85152	0.0024244	6	0.0369048	-2	-8.43803	0.035476	6	0.212856	-2
CIS_RESIST_LUNG_UP	[Human][description:Transient up-regulation is associated with transient cisplatin resistance in a human squamous cell lung cancer line (NCI-H2170)][PUBMED_ID:14737109][Contributor:L2L John Newman][Abstract:AB - In recent years most cDNA microarray studies of chemotherapeutic drug resistance have not considered the temporal pattern of gene expression. The objective of this study was to examine sy…	0.8	0	10	1.14758	0.33272	8	0.649634	0	1.33356	0.36052	8	0.63868	0	0.155215	0.90844	8	0.950048	0	0.815704	0.53	8	0.826679	0	1.15511	0.3934	8	0.702989	0	1.42707	0.3012	8	0.606087	0
CIS_XPC_DN	[Human][description:Reduced expression in XPC-defective fibroblasts, compared to normal fibroblasts, following treatment with cisplatin][PUBMED_ID:15107491][Contributor:L2L John Newman][Abstract:AB - XPC is an important DNA damage recognition protein involved in DNA nucleotide excision repair. We have studied the role of the XPC protein in cisplatin treatment-mediated cell cycle regulation. Throu…	0.621053	0	190	-0.625629	0.61128	118	0.845913	0	2.53221	0.028194	118	0.143501	2	-2.44839	0.04145	118	0.159587	-2	0.928024	0.49004	118	0.805626	0	1.84325	0.14984	118	0.439103	0	1.19718	0.27856	118	0.588628	0
CIS_XPC_UP	[Human][description:Increased expression in XPC-defective fibroblasts, compared to normal fibroblasts, following treatment with cisplatin][PUBMED_ID:15107491][Contributor:L2L John Newman][Abstract:AB - XPC is an important DNA damage recognition protein involved in DNA nucleotide excision repair. We have studied the role of the XPC protein in cisplatin treatment-mediated cell cycle regulation. Thr…	0.529801	0	151	-1.78778	0.28686	80	0.603838	0	-1.94861	0.23646	80	0.51832	0	-1.34728	0.31972	80	0.553284	0	-2.56342	0.091344	80	0.392088	0	-2.46129	0.12347	80	0.393381	0	-1.29945	0.46794	80	0.73476	0
CITED1_KO_HET_DN	[Mouse][description:Down-regulated in pubertal mammary glands from CITED1 knockout mice, which display disturbed mammary development, versus heterozygotes][PUBMED_ID:16278680][Contributor:L2L John Newman][Abstract:AB - Expression microarray analysis identified CITED1 among a group of genes specifically upregulated in the pubertal mouse mammary gland. At puberty CITED1 localizes to the luminal epi…	0.612903	0	31	0.169123	0.90356	19	0.971519	0	2.23514	0.192084	19	0.458991	0	-2.49554	0.02479	19	0.116442	-2	-0.405267	0.82234	19	0.929159	0	0.936531	0.60832	19	0.832012	0	2.3147	0.130898	19	0.430393	0
CITED1_KO_HET_UP	[Mouse][description:Up-regulated in pubertal mammary glands from CITED1 knockout mice, which display disturbed mammary development, versus heterozygotes][PUBMED_ID:16278680][Contributor:L2L John Newman][Abstract:AB - Expression microarray analysis identified CITED1 among a group of genes specifically upregulated in the pubertal mouse mammary gland. At puberty CITED1 localizes to the luminal epith…	0.518519	0	27	0.523513	0.53596	14	0.798114	0	0.573936	0.64696	14	0.839465	0	-0.189164	0.79296	14	0.891673	0	-0.0216267	0.98928	14	0.997165	0	0.286969	0.8501	14	0.939855	0	0.868245	0.32856	14	0.629549	0
CITED1_KO_WT_DN	[Mouse][description:Down-regulated in pubertal mammary glands from CITED1 knockout mice, which display disturbed mammary development, versus wild-type controls][PUBMED_ID:16278680][Contributor:L2L John Newman][Abstract:AB - Expression microarray analysis identified CITED1 among a group of genes specifically upregulated in the pubertal mouse mammary gland. At puberty CITED1 localizes to the lumina…	0.461538	0	13	-0.347607	0.65392	6	0.870481	0	1.14511	0.5488	6	0.769818	0	-1.06115	0.49742	6	0.710477	0	0.550864	0.751	6	0.911849	0	0.907534	0.61462	6	0.835761	0	0.415143	0.76428	6	0.917136	0
CITED1_KO_WT_UP	[Mouse][description:Up-regulated in pubertal mammary glands from CITED1 knockout mice, which display disturbed mammary development, versus wild-type controls][PUBMED_ID:16278680][Contributor:L2L John Newman][Abstract:AB - Expression microarray analysis identified CITED1 among a group of genes specifically upregulated in the pubertal mouse mammary gland. At puberty CITED1 localizes to the luminal …	0.5	1.90126	16	-1.56817	0.28982	8	0.605418	0	1.90126	0.00142742	8	0.0176442	2	-2.97848	0.08417	8	0.250227	0	0.366014	0.70056	8	0.894193	0	1.19744	0.094192	8	0.333732	0	0.361493	0.67056	8	0.868716	0
CITRATE_CYCLE_TCA_CYCLE	[Generic][description:na][PUBMED_ID:na][Contributor:GenMAPP][Abstract:na]	0.695652	0	23	0.582058	0.53944	16	0.80112	0	-0.142418	0.8645	16	0.936874	0	0.599187	0.60598	16	0.771674	0	-0.028805	0.97934	16	0.992623	0	-0.0904792	0.92616	16	0.962457	0	0.288917	0.69392	16	0.88366	0
CK1PATHWAY	[Generic][description:Caseine kinase 1 (CK1) and cdk5 phosphorylate DARPP32 in the dopamine signaling pathway.][PUBMED_ID:na][Contributor:BioCarta][Abstract:na]	0.764706	0	17	-0.0580396	0.96402	13	0.987445	0	0.436691	0.57032	13	0.785923	0	-1.10123	0.39758	13	0.624877	0	-0.79756	0.27844	13	0.650221	0	-0.222137	0.75186	13	0.895694	0	0.841456	0.41528	13	0.703835	0
CLASSICPATHWAY	[Generic][description:The classic complement pathway is initiated by antibodies and promotes phagocytosis and lysis of foreign cells as well as activating the inflammatory response.][PUBMED_ID:na][Contributor:BioCarta][Abstract:na]	0.357143	0	14	-0.753192	0.53224	5	0.796906	0	-5.84638	0.033204	5	0.16008	-2	0.206398	0.82108	5	0.907771	0	-7.0175	0.02522	5	0.196501	-2	-7.00476	0.024332	5	0.160007	-2	-1.19422	0.50358	5	0.753994	0
CMV-CHX_HCMV_6HRS_DN	[Human][description:Down-regulated in fibroblasts at 6 hours following infection with human cytomegalovirus in the presence of cyclohexamide (CHX)][PUBMED_ID:11711622][Contributor:L2L John Newman][Abstract:AB - The effect of human cytomegalovirus (HCMV) infection on cellular mRNA accumulation was analyzed by gene chip technology. During a 48-h time course after infection of human diploid fibrobla…	0.615385	0	13	1.01394	0.31798	8	0.633647	0	0.934314	0.33344	8	0.61044	0	0.293742	0.66318	8	0.808205	0	0.590921	0.61088	8	0.862789	0	0.820246	0.45698	8	0.743837	0	1.13002	0.2865	8	0.594705	0
CMV-UV_HCMV_6HRS_DN	[Human][description:Down-regulated in fibroblasts at 6 hours following infection with UV-inactivated human cytomegalovirus][PUBMED_ID:11711622][Contributor:L2L John Newman][Abstract:AB - The effect of human cytomegalovirus (HCMV) infection on cellular mRNA accumulation was analyzed by gene chip technology. During a 48-h time course after infection of human diploid fibroblasts 1 425 cellular mRNAs…	0.587156	7.46311	109	0.425493	0.72632	64	0.897123	0	4.65101	0.00050972	64	0.0080575	2	-2.8121	0.0099284	64	0.064009	-2	2.246	0.130612	64	0.462772	0	3.69091	0.0112708	64	0.100158	2	2.927	0.0173972	64	0.16068	2
CMV-UV_HCMV_6HRS_UP	[Human][description:Up-regulated in fibroblasts at 6 hours following infection with UV-inactivated human cytomegalovirus][PUBMED_ID:11711622][Contributor:L2L John Newman][Abstract:AB - The effect of human cytomegalovirus (HCMV) infection on cellular mRNA accumulation was analyzed by gene chip technology. During a 48-h time course after infection of human diploid fibroblasts 1 425 cellular mRNAs w…	0.561983	0	121	0.722067	0.49722	68	0.77555	0	0.759069	0.534	68	0.760083	0	-1.43658	0.174398	68	0.390082	0	-1.63977	0.169094	68	0.517673	0	-0.529039	0.65812	68	0.85665	0	2.17994	0.076082	68	0.327431	0
CMV_24HRS_DN	[Human][description:Downregulated at 24hrs following infection of primary human foreskin fibroblasts with CMV][PUBMED_ID:9826724][Contributor:L2L John Newman][Abstract:AB - Mechanistic insights to viral replication and pathogenesis generally have come from the analysis of viral gene products either by studying their biochemical activities and interactions individually or by creating mutant viruse…	0.611111	9.66883	72	-3.70151	0.0034506	44	0.0464982	-2	4.43556	0.036468	44	0.167001	2	-5.96732	3.0266e-05	44	0.000765497	-2	2.20651	0.24638	44	0.60636	0	3.55634	0.086914	44	0.320374	0	-0.03502	0.98232	44	0.991974	0
CMV_24HRS_UP	[Human][description:Upregulated at 24hrs following infection of primary human foreskin fibroblasts with CMV][PUBMED_ID:9826724][Contributor:L2L John Newman][Abstract:AB - Mechanistic insights to viral replication and pathogenesis generally have come from the analysis of viral gene products either by studying their biochemical activities and interactions individually or by creating mutant viruses …	0.630137	0	73	-1.15737	0.4655	46	0.75249	0	-1.6841	0.23718	46	0.517827	0	-0.487526	0.7121	46	0.837405	0	-1.73345	0.194686	46	0.556633	0	-1.85537	0.177296	46	0.477045	0	-1.16267	0.4801	46	0.741809	0
CMV_8HRS_DN	[Human][description:Downregulated at 8hrs following infection of primary human foreskin fibroblasts with CMV][PUBMED_ID:9826724][Contributor:L2L John Newman][Abstract:AB - Mechanistic insights to viral replication and pathogenesis generally have come from the analysis of viral gene products either by studying their biochemical activities and interactions individually or by creating mutant viruses…	0.659091	6.23773	44	-1.11037	0.38818	29	0.697451	0	3.41999	0.00044568	29	0.00732698	2	-3.08488	0.023894	29	0.113531	-2	1.83548	0.124642	29	0.451347	0	2.81774	0.0092012	29	0.087438	2	1.07144	0.30268	29	0.60832	0
CMV_8HRS_UP	[Human][description:Upregulated at 8hrs following infection of primary human foreskin fibroblasts with CMV][PUBMED_ID:9826724][Contributor:L2L John Newman][Abstract:AB - Mechanistic insights to viral replication and pathogenesis generally have come from the analysis of viral gene products either by studying their biochemical activities and interactions individually or by creating mutant viruses a…	0.5	0	32	-1.05646	0.3091	16	0.625044	0	-0.545045	0.62308	16	0.825418	0	-0.00874787	0.9937	16	0.996124	0	0.374066	0.72178	16	0.905806	0	-0.0731606	0.94696	16	0.974219	0	-1.42585	0.137228	16	0.434688	0
CMV_ALL_DN	[Human][description:Downregulated at any timepoint following infection of primary human foreskin fibroblasts with CMV][PUBMED_ID:9826724][Contributor:L2L John Newman][Abstract:AB - Mechanistic insights to viral replication and pathogenesis generally have come from the analysis of viral gene products either by studying their biochemical activities and interactions individually or by creating mutan…	0.631068	14.5726	103	-3.40127	0.0086208	65	0.0838615	-2	5.06403	0.005609	65	0.0480271	2	-6.10731	1.55684e-05	65	0.000457044	-2	2.56719	0.12709	65	0.458193	0	4.08733	0.023612	65	0.159745	2	0.489249	0.7322	65	0.900327	0
CMV_ALL_UP	[Human][description:Upregulated at any timepoint following infection of primary human foreskin fibroblasts with CMV][PUBMED_ID:9826724][Contributor:L2L John Newman][Abstract:AB - Mechanistic insights to viral replication and pathogenesis generally have come from the analysis of viral gene products either by studying their biochemical activities and interactions individually or by creating mutant …	0.606383	0	94	-1.30735	0.38732	57	0.696667	0	-1.25437	0.36762	57	0.642261	0	-0.604022	0.63174	57	0.787997	0	-1.13066	0.39568	57	0.736691	0	-1.29144	0.34638	57	0.664468	0	-1.26878	0.41176	57	0.702942	0
CMV_HCMV_6HRS_DN	[Human][description:Down-regulated in fibroblasts at 6 hours following infection with human cytomegalovirus (CMV)][PUBMED_ID:11711622][Contributor:L2L John Newman][Abstract:AB - The effect of human cytomegalovirus (HCMV) infection on cellular mRNA accumulation was analyzed by gene chip technology. During a 48-h time course after infection of human diploid fibroblasts 1 425 cellular mRNAs were fou…	0.660714	12.0553	56	0.819818	0.5389	37	0.801041	0	4.86896	6.9052e-06	37	0.000241535	2	-2.69106	0.039378	37	0.153406	-2	2.28325	0.104448	37	0.415769	0	3.82552	0.0023854	37	0.0366504	2	3.36079	0.00461	37	0.0601495	2
CMV_HCMV_6HRS_UP	[Human][description:Up-regulated in fibroblasts at 6 hours following infection with human cytomegalovirus (CMV)][PUBMED_ID:11711622][Contributor:L2L John Newman][Abstract:AB - The effect of human cytomegalovirus (HCMV) infection on cellular mRNA accumulation was analyzed by gene chip technology. During a 48-h time course after infection of human diploid fibroblasts 1 425 cellular mRNAs were found…	0.68	0	25	0.134584	0.86908	17	0.960839	0	-0.415365	0.65208	17	0.842783	0	0.294422	0.74638	17	0.862297	0	-0.329433	0.73358	17	0.90541	0	-0.402284	0.68432	17	0.87076	0	-0.0634474	0.91842	17	0.969116	0
CMV_HCMV_TIMECOURSE_10HRS_DN	[Human][description:Down-regulated in fibroblasts following infection with human cytomegalovirus (at least 3-fold, with Affymetrix change call, in at least two consectutive timepoints), with maximum change at 10 hours][PUBMED_ID:11711622][Contributor:L2L John Newman][Abstract:AB - The effect of human cytomegalovirus (HCMV) infection on cellular mRNA accumulation was analyzed by gene chip technolo…	0.8	0	15	-0.735876	0.60774	12	0.844569	0	1.82759	0.10812	12	0.339216	0	-2.51141	0.048188	12	0.174496	-2	-0.0136872	0.99044	12	0.997112	0	0.944916	0.37824	12	0.687861	0	1.10028	0.4707	12	0.735581	0
CMV_HCMV_TIMECOURSE_10HRS_UP	[Human][description:Up-regulated in fibroblasts following infection with human cytomegalovirus (at least 3-fold, with Affymetrix change call, in at least two consectutive timepoints), with maximum change at 10 hours][PUBMED_ID:11711622][Contributor:L2L John Newman][Abstract:AB - The effect of human cytomegalovirus (HCMV) infection on cellular mRNA accumulation was analyzed by gene chip technology…	0.454545	0	11	-0.783412	0.24308	5	0.559697	0	0.70363	0.36064	5	0.638205	0	-0.582491	0.30358	5	0.534926	0	1.04669	0.112738	5	0.43304	0	0.95702	0.186312	5	0.486959	0	-0.576017	0.45536	5	0.727514	0
CMV_HCMV_TIMECOURSE_12HRS_DN	[Human][description:Down-regulated in fibroblasts following infection with human cytomegalovirus (at least 3-fold, with Affymetrix change call, in at least two consectutive timepoints), with maximum change at 12 hours][PUBMED_ID:11711622][Contributor:L2L John Newman][Abstract:AB - The effect of human cytomegalovirus (HCMV) infection on cellular mRNA accumulation was analyzed by gene chip technolo…	0.571429	0	14	-0.879188	0.60418	8	0.841043	0	0.972277	0.70936	8	0.867054	0	0.491343	0.79846	8	0.894798	0	2.95192	0.43656	8	0.76842	0	2.17145	0.52906	8	0.790704	0	-1.60324	0.170374	8	0.485433	0
CMV_HCMV_TIMECOURSE_12HRS_UP	[Human][description:Up-regulated in fibroblasts following infection with human cytomegalovirus (at least 3-fold, with Affymetrix change call, in at least two consectutive timepoints), with maximum change at 12 hours][PUBMED_ID:11711622][Contributor:L2L John Newman][Abstract:AB - The effect of human cytomegalovirus (HCMV) infection on cellular mRNA accumulation was analyzed by gene chip technology…	0.384615	0	26	1.44453	0.121476	10	0.406734	0	-0.608117	0.447	10	0.69788	0	1.10928	0.063154	10	0.208484	0	-0.927381	0.35446	10	0.719423	0	-0.839953	0.31274	10	0.642681	0	1.03268	0.40978	10	0.701018	0
CMV_HCMV_TIMECOURSE_14HRS_DN	[Human][description:Down-regulated in fibroblasts following infection with human cytomegalovirus (at least 3-fold, with Affymetrix change call, in at least two consectutive timepoints), with maximum change at 14 hours][PUBMED_ID:11711622][Contributor:L2L John Newman][Abstract:AB - The effect of human cytomegalovirus (HCMV) infection on cellular mRNA accumulation was analyzed by gene chip technolo…	0.682927	0	41	-1.90189	0.148824	28	0.452249	0	1.34754	0.16078	28	0.418894	0	-2.76898	0.033958	28	0.140622	-2	0.237655	0.74574	28	0.911522	0	0.836423	0.3181	28	0.648025	0	-0.266265	0.80692	28	0.936848	0
CMV_HCMV_TIMECOURSE_14HRS_UP	[Human][description:Up-regulated in fibroblasts following infection with human cytomegalovirus (at least 3-fold, with Affymetrix change call, in at least two consectutive timepoints), with maximum change at 14 hours][PUBMED_ID:11711622][Contributor:L2L John Newman][Abstract:AB - The effect of human cytomegalovirus (HCMV) infection on cellular mRNA accumulation was analyzed by gene chip technology…	0.717391	0	46	-1.5167	0.144554	33	0.4442	0	0.459702	0.70644	33	0.869302	0	-1.4812	0.170798	33	0.385703	0	0.304551	0.73882	33	0.906433	0	0.411364	0.69732	33	0.874442	0	-0.819803	0.49218	33	0.751294	0
CMV_HCMV_TIMECOURSE_16HRS_DN	[Human][description:Down-regulated in fibroblasts following infection with human cytomegalovirus (at least 3-fold, with Affymetrix change call, in at least two consectutive timepoints), with maximum change at 16 hours][PUBMED_ID:11711622][Contributor:L2L John Newman][Abstract:AB - The effect of human cytomegalovirus (HCMV) infection on cellular mRNA accumulation was analyzed by gene chip technolo…	0.6	0	20	1.74729	0.28484	12	0.601126	0	2.49742	0.08237	12	0.286899	0	-0.24727	0.87584	12	0.932565	0	1.24576	0.43936	12	0.768413	0	2.00429	0.21414	12	0.524659	0	2.57693	0.027332	12	0.189594	2
CMV_HCMV_TIMECOURSE_16HRS_UP	[Human][description:Up-regulated in fibroblasts following infection with human cytomegalovirus (at least 3-fold, with Affymetrix change call, in at least two consectutive timepoints), with maximum change at 16 hours][PUBMED_ID:11711622][Contributor:L2L John Newman][Abstract:AB - The effect of human cytomegalovirus (HCMV) infection on cellular mRNA accumulation was analyzed by gene chip technology…	0.474576	0	59	-1.88073	0.157036	28	0.466006	0	0.579011	0.62268	28	0.825553	0	-1.21536	0.20816	28	0.435943	0	1.21711	0.23242	28	0.592401	0	0.988164	0.37406	28	0.687869	0	-1.53577	0.26816	28	0.585465	0
CMV_HCMV_TIMECOURSE_18HRS_DN	[Human][description:Down-regulated in fibroblasts following infection with human cytomegalovirus (at least 3-fold, with Affymetrix change call, in at least two consectutive timepoints), with maximum change at 18 hours][PUBMED_ID:11711622][Contributor:L2L John Newman][Abstract:AB - The effect of human cytomegalovirus (HCMV) infection on cellular mRNA accumulation was analyzed by gene chip technolo…	0.47619	0	21	0.291855	0.87288	10	0.963097	0	-0.80474	0.38354	10	0.656812	0	0.632405	0.54016	10	0.740636	0	-0.589361	0.60394	10	0.859634	0	-0.751825	0.45438	10	0.741808	0	-0.132519	0.9415	10	0.974702	0
CMV_HCMV_TIMECOURSE_18HRS_UP	[Human][description:Up-regulated in fibroblasts following infection with human cytomegalovirus (at least 3-fold, with Affymetrix change call, in at least two consectutive timepoints), with maximum change at 18 hours][PUBMED_ID:11711622][Contributor:L2L John Newman][Abstract:AB - The effect of human cytomegalovirus (HCMV) infection on cellular mRNA accumulation was analyzed by gene chip technology…	0.581081	3.06371	74	-0.418881	0.59264	43	0.836309	0	2.29743	0.0176404	43	0.10623	2	-3.06371	0.0027928	43	0.0283417	-2	-0.439866	0.62268	43	0.871964	0	0.949486	0.28744	43	0.616103	0	1.99181	0.02694	43	0.187667	2
CMV_HCMV_TIMECOURSE_1HR_DN	[Human][description:Down-regulated in fibroblasts following infection with human cytomegalovirus (at least 3-fold, with Affymetrix change call, in at least two consectutive timepoints), with maximum change at 1 hour][PUBMED_ID:11711622][Contributor:L2L John Newman][Abstract:AB - The effect of human cytomegalovirus (HCMV) infection on cellular mRNA accumulation was analyzed by gene chip technology…	0.552632	0	38	1.08886	0.160294	21	0.471419	0	0.0589608	0.95704	21	0.979685	0	-0.105306	0.91996	21	0.956619	0	-1.23482	0.172604	21	0.518759	0	-0.665612	0.50018	21	0.76922	0	1.5651	0.080996	21	0.334566	0
CMV_HCMV_TIMECOURSE_20HRS_DN	[Human][description:Down-regulated in fibroblasts following infection with human cytomegalovirus (at least 3-fold, with Affymetrix change call, in at least two consectutive timepoints), with maximum change at 20 hours][PUBMED_ID:11711622][Contributor:L2L John Newman][Abstract:AB - The effect of human cytomegalovirus (HCMV) infection on cellular mRNA accumulation was analyzed by gene chip technolo…	0.560976	0	41	-0.188047	0.89224	23	0.969493	0	-0.139884	0.91502	23	0.960596	0	-0.866911	0.5312	23	0.735095	0	-1.14464	0.50388	23	0.812933	0	-0.718403	0.64454	23	0.849738	0	0.469295	0.70508	23	0.88688	0
CMV_HCMV_TIMECOURSE_20HRS_UP	[Human][description:Up-regulated in fibroblasts following infection with human cytomegalovirus (at least 3-fold, with Affymetrix change call, in at least two consectutive timepoints), with maximum change at 20 hours][PUBMED_ID:11711622][Contributor:L2L John Newman][Abstract:AB - The effect of human cytomegalovirus (HCMV) infection on cellular mRNA accumulation was analyzed by gene chip technology…	0.593023	3.18343	86	-1.04054	0.36526	51	0.681598	0	1.74684	0.149072	51	0.406425	0	-3.18343	0.0065718	51	0.0486668	-2	-0.690944	0.54072	51	0.830013	0	0.520904	0.65078	51	0.854539	0	1.24852	0.31596	51	0.622828	0
CMV_HCMV_TIMECOURSE_24HRS_DN	[Human][description:Down-regulated in fibroblasts following infection with human cytomegalovirus (at least 3-fold, with Affymetrix change call, in at least two consectutive timepoints), with maximum change at 24 hours][PUBMED_ID:11711622][Contributor:L2L John Newman][Abstract:AB - The effect of human cytomegalovirus (HCMV) infection on cellular mRNA accumulation was analyzed by gene chip technolo…	0.761905	0	42	-1.61345	0.29172	32	0.607073	0	-0.238098	0.85524	32	0.931135	0	-1.32062	0.33388	32	0.55953	0	-0.344684	0.77496	32	0.915254	0	-0.318484	0.80554	32	0.913316	0	-1.08523	0.41786	32	0.703854	0
CMV_HCMV_TIMECOURSE_24HRS_UP	[Human][description:Up-regulated in fibroblasts following infection with human cytomegalovirus (at least 3-fold, with Affymetrix change call, in at least two consectutive timepoints), with maximum change at 24 hours][PUBMED_ID:11711622][Contributor:L2L John Newman][Abstract:AB - The effect of human cytomegalovirus (HCMV) infection on cellular mRNA accumulation was analyzed by gene chip technology…	0.520548	0	73	0.109364	0.92206	38	0.979875	0	-0.0136353	0.99028	38	0.995122	0	-0.707012	0.52558	38	0.73101	0	-1.0781	0.38684	38	0.733524	0	-0.61507	0.6063	38	0.832018	0	0.73914	0.50102	38	0.754974	0
CMV_HCMV_TIMECOURSE_48HRS_DN	[Human][description:Down-regulated in fibroblasts following infection with human cytomegalovirus (at least 3-fold, with Affymetrix change call, in at least two consectutive timepoints), with maximum change at 48 hours][PUBMED_ID:11711622][Contributor:L2L John Newman][Abstract:AB - The effect of human cytomegalovirus (HCMV) infection on cellular mRNA accumulation was analyzed by gene chip technolo…	0.609091	0	110	-0.900806	0.55052	67	0.803066	0	0.753604	0.58522	67	0.799088	0	-1.17827	0.42924	67	0.650388	0	0.449827	0.75262	67	0.911796	0	0.646484	0.6505	67	0.854854	0	-0.237433	0.8596	67	0.949082	0
CMV_HCMV_TIMECOURSE_48HRS_UP	[Human][description:Up-regulated in fibroblasts following infection with human cytomegalovirus (at least 3-fold, with Affymetrix change call, in at least two consectutive timepoints), with maximum change at 48 hours][PUBMED_ID:11711622][Contributor:L2L John Newman][Abstract:AB - The effect of human cytomegalovirus (HCMV) infection on cellular mRNA accumulation was analyzed by gene chip technology…	0.530303	0	66	2.52158	0.181348	35	0.49939	0	1.30268	0.35818	35	0.635905	0	1.2004	0.35278	35	0.57766	0	0.679558	0.6886	35	0.893495	0	1.06224	0.52328	35	0.788517	0	2.41762	0.130432	35	0.430583	0
CMV_HCMV_TIMECOURSE_4HRS_DN	[Human][description:Down-regulated in fibroblasts following infection with human cytomegalovirus (at least 3-fold, with Affymetrix change call, in at least two consectutive timepoints), with maximum change at 4 hours][PUBMED_ID:11711622][Contributor:L2L John Newman][Abstract:AB - The effect of human cytomegalovirus (HCMV) infection on cellular mRNA accumulation was analyzed by gene chip technolog…	0.457143	0	35	-1.92804	0.20856	16	0.529124	0	-0.507708	0.68786	16	0.86061	0	-1.47092	0.33284	16	0.560071	0	-0.578651	0.68354	16	0.896839	0	-0.590958	0.67612	16	0.868392	0	-1.38641	0.189408	16	0.507972	0
CMV_HCMV_TIMECOURSE_6HRS_DN	[Human][description:Down-regulated in fibroblasts following infection with human cytomegalovirus (at least 3-fold, with Affymetrix change call, in at least two consectutive timepoints), with maximum change at 6 hours][PUBMED_ID:11711622][Contributor:L2L John Newman][Abstract:AB - The effect of human cytomegalovirus (HCMV) infection on cellular mRNA accumulation was analyzed by gene chip technolog…	0.653846	0	52	0.257051	0.84044	34	0.951573	0	2.28322	0.034088	34	0.161967	2	-2.13176	0.031952	34	0.13469	-2	0.0505813	0.9674	34	0.990907	0	1.21866	0.29906	34	0.630326	0	2.13001	0.09638	34	0.369344	0
CMV_HCMV_TIMECOURSE_8HRS_DN	[Human][description:Down-regulated in fibroblasts following infection with human cytomegalovirus (at least 3-fold, with Affymetrix change call, in at least two consectutive timepoints), with maximum change at 8 hours][PUBMED_ID:11711622][Contributor:L2L John Newman][Abstract:AB - The effect of human cytomegalovirus (HCMV) infection on cellular mRNA accumulation was analyzed by gene chip technolog…	0.5625	0	16	0.41227	0.71162	9	0.892375	0	0.863301	0.65564	9	0.844066	0	-0.573502	0.22362	9	0.449427	0	-0.0117885	0.99392	9	0.997561	0	0.443349	0.81278	9	0.917097	0	1.03849	0.47942	9	0.742153	0
CMV_HCMV_TIMECOURSE_8HRS_UP	[Human][description:Up-regulated in fibroblasts following infection with human cytomegalovirus (at least 3-fold, with Affymetrix change call, in at least two consectutive timepoints), with maximum change at 8 hours][PUBMED_ID:11711622][Contributor:L2L John Newman][Abstract:AB - The effect of human cytomegalovirus (HCMV) infection on cellular mRNA accumulation was analyzed by gene chip technology.…	0.55	1.61155	20	0.320085	0.66962	11	0.874389	0	1.61155	0.0060714	11	0.0509254	2	-1.06619	0.31868	11	0.552648	0	0.469476	0.68866	11	0.892868	0	1.10477	0.2143	11	0.523491	0	1.32513	0.025886	11	0.185029	0
CMV_HCMV_TIMECOURSE_ALL_DN	[Human][description:Down-regulated in fibroblasts following infection with human cytomegalovirus (at least 3-fold, with Affymetrix change call, in at least two consectutive timepoints)][PUBMED_ID:11711622][Contributor:L2L John Newman][Abstract:AB - The effect of human cytomegalovirus (HCMV) infection on cellular mRNA accumulation was analyzed by gene chip technology. During a 48-h time course aft…	0.593824	4.04622	421	-1.92917	0.171618	250	0.487288	0	2.37618	0.083894	250	0.288539	0	-4.04622	0.0022626	250	0.0239982	-2	-0.00665585	0.99634	250	0.998161	0	1.23483	0.39248	250	0.702108	0	0.763985	0.56726	250	0.803252	0
CMV_HCMV_TIMECOURSE_ALL_UP	[Human][description:Up-regulated in fibroblasts following infection with human cytomegalovirus (at least 3-fold, with Affymetrix change call, in at least two consectutive timepoints)][PUBMED_ID:11711622][Contributor:L2L John Newman][Abstract:AB - The effect of human cytomegalovirus (HCMV) infection on cellular mRNA accumulation was analyzed by gene chip technology. During a 48-h time course after…	0.559574	6.54177	470	-0.639357	0.61308	263	0.846978	0	2.87085	0.0151458	263	0.0961378	2	-3.67091	0.00150814	263	0.0175843	-2	-0.214795	0.85596	263	0.938132	0	1.37531	0.24732	263	0.567077	0	2.20009	0.079082	263	0.333361	0
CMV_IE86_UP	[Human][description:Upregulated by expression of cytomegalovirus IE86 protein in primary human fibroblasts][PUBMED_ID:11867723][Contributor:L2L John Newman][Abstract:AB - We have previously reported that the immediate early (IE)-86 protein of human cytomegalovirus (HCMV) pushes the cell cycle toward S phase but inhibits cell division [Murphy E. A. Streblow D. N. Nelson J. A. & Stinski M. F. (2000…	0.6	18.8697	50	-3.71322	0.0094674	30	0.0904907	-2	-5.37152	0.0005104	30	0.00799141	-2	0.121771	0.9079	30	0.950693	0	-3.27371	0.021144	30	0.181993	-2	-4.64602	0.002995	30	0.0420836	-2	-5.13896	0.00028818	30	0.0068662	-2
CMV_UV-CMV_COMMON_HCMV_6HRS_DN	[Human][description:Down-regulated in fibroblasts at 6 hours following infection with either human cytomegalovirus (CMV) or UV-inactivated CMV][PUBMED_ID:11711622][Contributor:L2L John Newman][Abstract:AB - The effect of human cytomegalovirus (HCMV) infection on cellular mRNA accumulation was analyzed by gene chip technology. During a 48-h time course after infection of human diploid fibroblasts …	0.678571	7.06885	28	1.11581	0.39394	19	0.700906	0	3.85559	0.000186354	19	0.00360431	2	-1.50714	0.20748	19	0.435629	0	2.13422	0.109066	19	0.424892	0	3.21326	0.0060604	19	0.0659821	2	2.77304	0.031676	19	0.204217	2
CMV_UV-CMV_COMMON_HCMV_6HRS_UP	[Human][description:Up-regulated in fibroblasts at 6 hours following infection with either human cytomegalovirus (CMV) or UV-inactivated CMV][PUBMED_ID:11711622][Contributor:L2L John Newman][Abstract:AB - The effect of human cytomegalovirus (HCMV) infection on cellular mRNA accumulation was analyzed by gene chip technology. During a 48-h time course after infection of human diploid fibroblasts 1 …	0.7	0	20	0.0331489	0.96664	14	0.987667	0	-0.342136	0.71186	14	0.868818	0	-0.157161	0.86178	14	0.922975	0	-0.719365	0.44366	14	0.772645	0	-0.584006	0.55488	14	0.806563	0	0.176292	0.73744	14	0.902047	0
COCAINE_BRAIN_4WKS_UP	[Mouse][description:Up-regulated in the nucleus accumbens of mice after 4 weeks of cocaine treatment][PUBMED_ID:14566342][Contributor:L2L John Newman][Abstract:AB - DeltaFosB (a truncated form of FosB) and CREB (cAMP response element binding protein) are transcription factors induced in the brain's reward pathways after chronic exposure to drugs of abuse. However their mechanisms of action and th…	0.539683	0	63	-1.34962	0.243	34	0.560297	0	0.987102	0.42194	34	0.678737	0	-2.43722	0.057852	34	0.196912	0	-0.417185	0.71868	34	0.904678	0	0.279268	0.82208	34	0.922525	0	0.205706	0.8183	34	0.938789	0
COCAINE_BRAIN_5D_UP	[Mouse][description:Up-regulated in the nucleus accumbens of mice after 5 days of cocaine treatment][PUBMED_ID:14566342][Contributor:L2L John Newman][Abstract:AB - DeltaFosB (a truncated form of FosB) and CREB (cAMP response element binding protein) are transcription factors induced in the brain's reward pathways after chronic exposure to drugs of abuse. However their mechanisms of action and the…	0.703125	0	64	0.529291	0.69516	45	0.883869	0	2.73738	0.041614	45	0.184403	2	-1.95128	0.046732	45	0.169972	-2	0.62637	0.5937	45	0.861468	0	1.78009	0.163272	45	0.453411	0	2.34851	0.115056	45	0.404171	0
COLLER_MYC_DN	[Human][description:Genes down-regulated by MYC in 293T (transformed fetal renal cell).][PUBMED_ID:10737792][Contributor:Yujin Hoshida][Abstract:AB - MYC affects normal and neoplastic cell proliferation by altering gene expression but the precise pathways remain unclear. We used oligonucleotide microarray analysis of 6 416 genes and expressed sequence tags to determine changes in gene expression …	0.571429	0	7	0.460846	0.78312	4	0.91895	0	1.91829	0.37326	4	0.646617	0	-0.108292	0.91788	4	0.95627	0	2.01766	0.174676	4	0.521175	0	2.13771	0.25936	4	0.58012	0	0.715655	0.7367	4	0.902485	0
COLLER_MYC_UP	[Human][description:Genes up-regulated by MYC in 293T (transformed fetal renal cell).][PUBMED_ID:10737792][Contributor:Yujin Hoshida][Abstract:AB - MYC affects normal and neoplastic cell proliferation by altering gene expression but the precise pathways remain unclear. We used oligonucleotide microarray analysis of 6 416 genes and expressed sequence tags to determine changes in gene expression ca…	0.6	0	20	0.419639	0.68782	12	0.881353	0	0.581685	0.64296	12	0.838244	0	0.67871	0.60968	12	0.771011	0	1.25648	0.40794	12	0.742695	0	1.01176	0.481	12	0.761815	0	0.0021353	0.99784	12	0.999055	0
COMPLEMENT_ACTIVATION_CLASSICAL	[Generic][description:na][PUBMED_ID:na][Contributor:GenMAPP][Abstract:na]	0.294118	0	17	-0.753192	0.53224	5	0.796906	0	-5.84638	0.033204	5	0.16008	-2	0.206398	0.82108	5	0.907771	0	-7.0175	0.02522	5	0.196501	-2	-7.00476	0.024332	5	0.160007	-2	-1.19422	0.50358	5	0.753994	0
COMPPATHWAY	[Generic][description:Both the classic and alternative immune complement pathways promote inflammation, foreign cell lysis, and phagocytosis.][PUBMED_ID:na][Contributor:BioCarta][Abstract:na]	0.263158	0	19	-0.753192	0.53224	5	0.796906	0	-5.84638	0.033204	5	0.16008	-2	0.206398	0.82108	5	0.907771	0	-7.0175	0.02522	5	0.196501	-2	-7.00476	0.024332	5	0.160007	-2	-1.19422	0.50358	5	0.753994	0
CORDERO_KRAS_KD_VS_CONTROL_DN	[Human][description:Genes upregulated in control vs kras knockdown in a human cell line][PUBMED_ID:15608639][Contributor:Broad Institute][Abstract:AB - Using advanced gene targeting methods generating mouse models of cancer that accurately reproduce the genetic alterations present in human tumors is now relatively straightforward. The challenge is to determine to what extent such models faithfull…	0.439394	0	66	-0.957596	0.47824	29	0.761847	0	-0.497466	0.76264	29	0.888576	0	-0.702479	0.57498	29	0.755006	0	-0.590138	0.64874	29	0.882888	0	-0.592097	0.69342	29	0.87422	0	-0.712046	0.6426	29	0.852651	0
CORDERO_KRAS_KD_VS_CONTROL_UP	[Human][description:Genes upregulated in kras knockdown vs control in a human cell line][PUBMED_ID:15608639][Contributor:Broad Institute][Abstract:AB - Using advanced gene targeting methods generating mouse models of cancer that accurately reproduce the genetic alterations present in human tumors is now relatively straightforward. The challenge is to determine to what extent such models faithfull…	0.678571	11.5222	84	-4.83992	0.0003376	57	0.00956921	-2	1.3784	0.50102	57	0.738724	0	-6.68231	9.206e-06	57	0.000296758	-2	-1.75391	0.40052	57	0.735704	0	-0.270576	0.89832	57	0.950958	0	-0.981903	0.54232	57	0.784836	0
CORTEX_ENRICHMENT_EARLY_UP	[Mouse][description:Up-regulated in the cortex of mice that are exposed to an enriched environmental habitat for 3 or 6 hours][PUBMED_ID:11070096][Contributor:L2L John Newman][Abstract:AB - An enriched environment is known to promote structural changes in the brain and to enhance learning and memory performance in rodents [Hebb D. O. (1947) Am. Psychol. 2 306-307]. To better understand the molecu…	0.846154	0	13	-1.92435	0.180048	11	0.497477	0	-1.61671	0.27116	11	0.549676	0	-1.67085	0.12066	11	0.305647	0	-2.38638	0.10077	11	0.411082	0	-2.18845	0.15281	11	0.440736	0	-1.21433	0.38968	11	0.678638	0
CORTEX_ENRICHMENT_LATE_UP	[Mouse][description:Up-regulated in the cortex of mice that are exposed to an enriched environmental habitat for 2 or 14 days][PUBMED_ID:11070096][Contributor:L2L John Newman][Abstract:AB - An enriched environment is known to promote structural changes in the brain and to enhance learning and memory performance in rodents [Hebb D. O. (1947) Am. Psychol. 2 306-307]. To better understand the molecu…	0.7	0	20	-0.27088	0.85672	14	0.95488	0	-1.29858	0.49464	14	0.733263	0	0.258828	0.88512	14	0.936382	0	-1.16332	0.49978	14	0.810294	0	-1.33291	0.4842	14	0.761018	0	-0.583742	0.61128	14	0.829847	0
CPR_LOW_LIVER_DN	[Mouse][description:Down-regulated in mouse liver tissue from mice with reduced liver expression of NADPH-cytochrome P450 reductase (CPR), versus normal controls][PUBMED_ID:16006652][Contributor:L2L John Newman][Abstract:AB - NADPH-cytochrome P450 reductase (CPR) is an essential component for the function of many enzymes including microsomal cytochrome P450 (P450) monooxygenases and heme oxygenas…	0.541667	0	24	-1.97174	0.065766	13	0.289864	0	-1.93526	0.126016	13	0.36863	0	-1.62996	0.044218	13	0.167114	-2	-2.72241	0.02352	13	0.19142	-2	-2.54399	0.05004	13	0.239842	0	-1.3128	0.23462	13	0.558199	0
CPR_LOW_LIVER_UP	[Mouse][description:Up-regulated in mouse liver tissue from mice with reduced liver expression of NADPH-cytochrome P450 reductase (CPR), versus normal controls][PUBMED_ID:16006652][Contributor:L2L John Newman][Abstract:AB - NADPH-cytochrome P450 reductase (CPR) is an essential component for the function of many enzymes including microsomal cytochrome P450 (P450) monooxygenases and heme oxygenases…	0.411765	0	17	0.46948	0.65206	7	0.869413	0	-0.432576	0.73008	7	0.877377	0	0.760715	0.48802	7	0.703159	0	-0.094484	0.94924	7	0.986442	0	-0.278762	0.84964	7	0.939979	0	0.00122463	0.9985	7	0.9985	0
CPR_NULL-LOW_LIVER_UP	[Mouse][description:Up-regulated in mouse liver tissue from mice in which NADPH-cytochrome P450 reductase (CPR) was specifically deleted in the liver by cre-lox recombination, versus mice with low expression of CPR][PUBMED_ID:16006652][Contributor:L2L John Newman][Abstract:AB - NADPH-cytochrome P450 reductase (CPR) is an essential component for the function of many enzymes including microsomal cy…	0.388889	0	18	-0.502227	0.66802	7	0.875777	0	-1.43647	0.2956	7	0.574428	0	0.657653	0.47872	7	0.700192	0	-0.573707	0.61936	7	0.871025	0	-1.07229	0.40714	7	0.71282	0	-1.23084	0.36302	7	0.660182	0
CPR_NULL_LIVER_DN	[Mouse][description:Down-regulated in mouse liver tissue from mice in which NADPH-cytochrome P450 reductase (CPR) was specifically deleted in the liver by cre-lox recombination, versus lox-only controls][PUBMED_ID:16006652][Contributor:L2L John Newman][Abstract:AB - NADPH-cytochrome P450 reductase (CPR) is an essential component for the function of many enzymes including microsomal cytochrome P45…	0.5	0	20	-1.6712	0.37256	10	0.682059	0	-0.389374	0.75636	10	0.885022	0	-0.672329	0.41564	10	0.639805	0	0.370846	0.79122	10	0.917972	0	0.0061667	0.99566	10	0.998697	0	-1.70529	0.47916	10	0.74245	0
CPR_NULL_LIVER_UP	[Mouse][description:Up-regulated in mouse liver tissue from mice in which NADPH-cytochrome P450 reductase (CPR) was specifically deleted in the liver by cre-lox recombination, versus lox-only controls][PUBMED_ID:16006652][Contributor:L2L John Newman][Abstract:AB - NADPH-cytochrome P450 reductase (CPR) is an essential component for the function of many enzymes including microsomal cytochrome P450 …	0.470588	0	34	0.359762	0.7521	16	0.905826	0	-2.2186	0.17944	16	0.444946	0	1.01457	0.32426	16	0.554717	0	-2.11438	0.30396	16	0.672558	0	-2.3488	0.22906	16	0.539505	0	-0.359736	0.76972	16	0.917636	0
CREBPATHWAY	[Generic][description:CREB is a transcription factor that binds to cAMP-responsive elements (CREs) to activate transcription in response to extracellular signaling.][PUBMED_ID:na][Contributor:BioCarta][Abstract:na]	0.62963	1.93057	27	-0.298634	0.80734	17	0.932069	0	1.93057	0.0143326	17	0.0935032	2	-2.38399	0.049654	17	0.177459	-2	-0.173706	0.86882	17	0.944045	0	0.908356	0.33072	17	0.654276	0	1.58695	0.08648	17	0.344245	0
CREB_BRAIN_2WKS_UP	[Mouse][description:Up-regulated in the nucleus accumbens of mice after 2 weeks of induction of transgenic CREB][PUBMED_ID:14566342][Contributor:L2L John Newman][Abstract:AB - DeltaFosB (a truncated form of FosB) and CREB (cAMP response element binding protein) are transcription factors induced in the brain's reward pathways after chronic exposure to drugs of abuse. However their mechanisms of ac…	0.666667	0	24	0.100209	0.9334	16	0.977395	0	0.0889112	0.92716	16	0.967164	0	0.510083	0.68056	16	0.820866	0	0.693928	0.30432	16	0.672449	0	0.437667	0.48976	16	0.760307	0	-0.290286	0.83918	16	0.943647	0
CREB_BRAIN_8WKS_DN	[Mouse][description:Down-regulated in the nucleus accumbens of mice after 8 weeks of induction of transgenic CREB][PUBMED_ID:14566342][Contributor:L2L John Newman][Abstract:AB - DeltaFosB (a truncated form of FosB) and CREB (cAMP response element binding protein) are transcription factors induced in the brain's reward pathways after chronic exposure to drugs of abuse. However their mechanisms of …	0.673469	0	49	-1.81517	0.381	33	0.691351	0	1.04141	0.50516	33	0.737552	0	-2.45741	0.092654	33	0.265835	0	0.134219	0.92308	33	0.974659	0	0.618524	0.65256	33	0.855509	0	-0.408971	0.86052	33	0.94946	0
CREB_BRAIN_8WKS_UP	[Mouse][description:Up-regulated in the nucleus accumbens of mice after 8 weeks of induction of transgenic CREB][PUBMED_ID:14566342][Contributor:L2L John Newman][Abstract:AB - DeltaFosB (a truncated form of FosB) and CREB (cAMP response element binding protein) are transcription factors induced in the brain's reward pathways after chronic exposure to drugs of abuse. However their mechanisms of ac…	0.628205	0	78	1.97133	0.160678	49	0.470864	0	1.23414	0.46696	49	0.718131	0	2.59681	0.044884	49	0.167703	2	3.03764	0.096982	49	0.403642	0	2.35629	0.20452	49	0.512547	0	0.504333	0.69836	49	0.886567	0
CREMPATHWAY	[Generic][description:The transcription factor CREM activates a post-meiotic transcriptional cascade culminating in spermatogenesis.][PUBMED_ID:na][Contributor:BioCarta][Abstract:na]	0	0	7	0	0	2	1	0	0	0	2	1	0	0	0	2	1	0	0	0	2	1	0	0	0	2	1	0	0	0	2	1	0
CROMER_HYPOPHARYNGEAL_MET_VS_NON_DN	[Human][description:Genes increased in non-metastatic hypopharyngeal cancer tumours][PUBMED_ID:14676830][Contributor:Kevin Vogelsang][Abstract:AB - Head and neck squamous cell carcinoma (HNSCC) is the sixth most common cancer among men in the developed world. There is a need for both clinical and scientific reasons to find markers to identify patients with aggressive disease as early as possible …	0.578313	9.84321	83	-4.882	0.00165014	48	0.0291702	-2	-2.36606	0.08417	48	0.287683	0	-1.98842	0.117386	48	0.302007	0	-0.652562	0.63268	48	0.869671	0	-1.60131	0.23678	48	0.549811	0	-4.96121	0.0024926	48	0.0386588	-2
CROMER_HYPOPHARYNGEAL_MET_VS_NON_UP	[Human][description:Genes increased in metastatic hypopharyngeal cancer tumours][PUBMED_ID:14676830][Contributor:Kevin Vogelsang][Abstract:AB - Head and neck squamous cell carcinoma (HNSCC) is the sixth most common cancer among men in the developed world. There is a need for both clinical and scientific reasons to find markers to identify patients with aggressive disease as early as possible and …	0.623377	7.91127	77	-3.21642	0.0066116	48	0.070581	-2	1.97228	0.098162	48	0.31705	0	-4.69486	0.000145364	48	0.00268515	-2	-0.0392503	0.9694	48	0.990487	0	1.00592	0.35922	48	0.673384	0	-0.440241	0.71024	48	0.889965	0
CROONQUIST_IL6_RAS_DN	[Human][description:Genes dowmregulated in multiple myeloma cells exposed to the pro-proliferative cytokine IL-6 versus those with N-ras-activating mutations.][PUBMED_ID:12791645][Contributor:Kate Stafford][Abstract:AB - ANBL-6 a myeloma cell line proliferates in response to interleukin 6 (IL-6) stimulation coculture with bone marrow stromal cells and when harboring a constitutively active mutant…	0.56	33.6629	25	-4.69786	6.3104e-05	14	0.00288175	-2	-7.88772	2.114e-06	14	8.2748e-05	-2	-1.14549	0.33314	14	0.560002	0	-7.38531	1.73296e-06	14	0.000113959	-2	-8.27623	8.339e-07	14	5.07752e-05	-2	-5.41577	8.9668e-06	14	0.00044671	-2
CROONQUIST_IL6_RAS_UP	[Human][description:Genes upregulated in multiple myeloma cells exposed to the pro-proliferative cytokine IL-6 versus those with N-ras-activating mutations.][PUBMED_ID:12791645][Contributor:Kate Stafford][Abstract:AB - ANBL-6 a myeloma cell line proliferates in response to interleukin 6 (IL-6) stimulation coculture with bone marrow stromal cells and when harboring a constitutively active mutant N…	0.458333	4.25874	24	1.6	0.27444	11	0.588239	0	-3.36115	0.0198356	11	0.116463	-2	1.46032	0.33672	11	0.561998	0	-4.44518	0.02072	11	0.182159	-2	-4.25874	0.0094802	11	0.0890597	-2	0.950258	0.5752	11	0.806851	0
CROONQUIST_IL6_STARVE_UP	[Human][description:Genes upregulated in multiple myeloma cells exposed to the pro-proliferative cytokine IL-6 versus those that were IL-6-starved.][PUBMED_ID:12791645][Contributor:Kate Stafford][Abstract:AB - ANBL-6 a myeloma cell line proliferates in response to interleukin 6 (IL-6) stimulation coculture with bone marrow stromal cells and when harboring a constitutively active mutant N-ras gene…	0.6	47.2963	35	-6.53118	5.575e-06	21	0.000366612	-2	-11.094	3.1088e-13	21	7.30124e-11	-2	-1.61169	0.178898	21	0.394776	0	-10.4706	1.19188e-08	21	2.44931e-06	-2	-11.6873	2.3064e-11	21	9.4793e-09	-2	-7.51322	1.36036e-07	21	1.86369e-05	-2
CROONQUIST_IL6_STROMA_UP	[Human][description:Genes upregulated in multiple myeloma cells exposed to the pro-proliferative cytokine IL-6 versus those co-cultured with bone marrow stromal cells.][PUBMED_ID:12791645][Contributor:Kate Stafford][Abstract:AB - ANBL-6 a myeloma cell line proliferates in response to interleukin 6 (IL-6) stimulation coculture with bone marrow stromal cells and when harboring a constitutively acti…	0.725	4.79675	40	-3.92432	0.03701	29	0.206954	-2	-1.57642	0.39112	29	0.660844	0	-4.79675	0.0102418	29	0.0657716	-2	-4.33031	0.058252	29	0.313988	0	-3.26367	0.126664	29	0.397396	0	-1.31541	0.42182	29	0.704748	0
CROONQUIST_RAS_STROMA_DN	[Human][description:Genes downregulated in multiple myeloma cells with N-ras-activating mutations versus those co-cultured with bone marrow stromal cells.][PUBMED_ID:12791645][Contributor:Kate Stafford][Abstract:AB - ANBL-6 a myeloma cell line proliferates in response to interleukin 6 (IL-6) stimulation coculture with bone marrow stromal cells and when harboring a constitutively active mutant N-r…	0.818182	3.97824	22	-3.94167	0.044598	18	0.2335	-2	-1.3068	0.4863	18	0.727459	0	-3.97824	0.0116472	18	0.0711821	-2	-2.84827	0.179712	18	0.526643	0	-2.28738	0.2656	18	0.590063	0	-2.02291	0.30512	18	0.608759	0
CROONQUIST_RAS_STROMA_UP	[Human][description:Genes upregulated in multiple myeloma cells with N-ras-activating mutations versus those co-cultured with bone marrow stromal cells.][PUBMED_ID:12791645][Contributor:Kate Stafford][Abstract:AB - ANBL-6 a myeloma cell line proliferates in response to interleukin 6 (IL-6) stimulation coculture with bone marrow stromal cells and when harboring a constitutively active mutant N-ras…	0.64	0	25	-0.930925	0.47398	16	0.757999	0	0.0870459	0.95032	16	0.977064	0	-2.49878	0.033668	16	0.140127	-2	-2.19941	0.176754	16	0.520759	0	-1.19493	0.4259	16	0.725575	0	0.82513	0.59198	16	0.817141	0
CSKPATHWAY	[Generic][description:Csk inhibits T-cell activation by phosphorylating Lck; Csk is regulated by cAMP-dependent kinases and is opposed by the T-cell activator CD45.][PUBMED_ID:na][Contributor:BioCarta][Abstract:na]	0.416667	0	24	-2.00224	0.135846	10	0.432812	0	-0.101546	0.93278	10	0.967502	0	-2.09772	0.124226	10	0.308968	0	-0.76962	0.54614	10	0.832117	0	-0.486937	0.7118	10	0.882503	0	-0.963303	0.27036	10	0.586374	0
CTLA4PATHWAY	[Generic][description:T cell activation requires interaction with an antigen-MHC-I complex on an antigen-presenting cell (APC), as well as CD28 interaction with the APC's CD80 or 86.][PUBMED_ID:na][Contributor:BioCarta][Abstract:na]	0.238095	0.824612	21	0.139037	0.70666	5	0.892966	0	-2.1846	0.023238	5	0.127344	-2	0.824612	2.8714e-05	5	0.000761384	0	-2.0816	0.083752	5	0.383533	0	-2.31259	0.049198	5	0.237189	-2	-0.500434	0.202	5	0.516467	0
CTLPATHWAY	[Generic][description:Cytotoxic T lymphocytes induce apoptosis in infected cells presenting antigen-MHC-I complexes via the perforin and Fas/Fas ligand pathways.][PUBMED_ID:na][Contributor:BioCarta][Abstract:na]	0.266667	8.03167	15	-0.951558	0.51042	4	0.782041	0	-3.44049	0.02353	4	0.126416	-2	-0.185377	0.92068	4	0.956762	0	-3.98889	0.00146278	4	0.0375752	-2	-4.04278	0.002191	4	0.0343048	-2	-1.13595	0.41622	4	0.704702	0
CXCR4PATHWAY	[Generic][description:CXCR4 is a G-protein coupled receptor that responds to the ligand SDF-1 by activating Ras and PI3 kinase to promote lymphocyte chemotaxis.][PUBMED_ID:na][Contributor:BioCarta][Abstract:na]	0.708333	5.7985	24	-0.718497	0.47154	17	0.757043	0	3.10699	0.000104326	17	0.00225674	2	-2.6915	0.00089436	17	0.0113102	-2	1.50171	0.22024	17	0.583051	0	2.46637	0.019299	17	0.142276	2	1.27434	0.179886	17	0.502093	0
CYANOAMINO_ACID_METABOLISM	[Generic][description:na][PUBMED_ID:na][Contributor:GenMAPP][Abstract:na]	0	0	6	0	0	1	1	0	0	0	1	1	0	0	0	1	1	0	0	0	1	1	0	0	0	1	1	0	0	0	1	1	0
CYSTEINE_METABOLISM	[Generic][description:na][PUBMED_ID:na][Contributor:GenMAPP][Abstract:na]	0.625	0	8	0.397176	0.77228	5	0.914059	0	1.10956	0.133606	5	0.38333	0	-0.421131	0.66874	5	0.813172	0	0.548765	0.50368	5	0.813409	0	0.887822	0.25128	5	0.572167	0	0.890692	0.47278	5	0.737429	0
CYTOKINEPATHWAY	[Generic][description:Intercellular signaling in the immune system occurs via secretion of cytokines, which promote antigen-dependent B and T cell response.][PUBMED_ID:na][Contributor:BioCarta][Abstract:na]	0.181818	0	22	0.430063	0.82346	4	0.940117	0	-0.991148	0.21382	4	0.487545	0	0.746677	0.6776	4	0.820305	0	-0.84504	0.56252	4	0.845323	0	-0.993174	0.4186	4	0.721361	0	-0.0405169	0.97232	4	0.985508	0
D4GDIPATHWAY	[Generic][description:D4-GDI inhibits the pro-apoptotic Rho GTPases and is cleaved by caspase-3.][PUBMED_ID:na][Contributor:BioCarta][Abstract:na]	0.615385	0	13	-0.600866	0.58952	8	0.835492	0	-1.5973	0.3026	8	0.582523	0	0.650971	0.5514	8	0.745478	0	-0.699028	0.53326	8	0.826277	0	-1.22679	0.37992	8	0.690153	0	-1.35907	0.2816	8	0.589746	0
DAC_BLADDER_UP	[Human][description:Upregulated by DAC treatment in T24 bladder carcinoma cells][PUBMED_ID:11861364][Contributor:L2L John Newman][Abstract:AB - Hypermethylation of the promoters of cancer-related genes is often associated with their inactivation during tumorigenesis. Several preclinical and clinical trials have been developed to use DNA methylation inhibitors such as 5-aza-2'-deoxycytidine (5-Aza…	0.448276	0	29	-1.62638	0.189044	13	0.506996	0	-0.760686	0.44006	13	0.694298	0	-0.821958	0.50466	13	0.71708	0	-0.391558	0.67038	13	0.89095	0	-0.617316	0.48638	13	0.760084	0	-1.51945	0.22172	13	0.54567	0
DAC_CGI_BLADDER_UP	[Human][description:Upregulated by DAC treatment in T24 bladder carcinoma cells, with 5' CpG island][PUBMED_ID:11861364][Contributor:L2L John Newman][Abstract:AB - Hypermethylation of the promoters of cancer-related genes is often associated with their inactivation during tumorigenesis. Several preclinical and clinical trials have been developed to use DNA methylation inhibitors such as 5-aza-2'-…	0.636364	0	11	-1.12638	0.082056	7	0.327427	0	-1.11564	0.365	7	0.640406	0	-0.486195	0.67996	7	0.821952	0	-0.977002	0.32498	7	0.694756	0	-1.13248	0.25642	7	0.578264	0	-1.12174	0.35746	7	0.654415	0
DAC_FIBRO_DN	[Human][description:Downregulated by DAC treatment in LD419 fibroblast cells][PUBMED_ID:11861364][Contributor:L2L John Newman][Abstract:AB - Hypermethylation of the promoters of cancer-related genes is often associated with their inactivation during tumorigenesis. Several preclinical and clinical trials have been developed to use DNA methylation inhibitors such as 5-aza-2'-deoxycytidine (5-Aza-Cd…	0.545455	0	11	-2.40513	0.162654	6	0.47328	0	-2.503	0.2373	6	0.517402	0	-1.13321	0.20914	6	0.436328	0	-2.38018	0.176088	6	0.521601	0	-2.64693	0.2005	6	0.507111	0	-2.3158	0.22824	6	0.551804	0
DAC_FIBRO_UP	[Human][description:Upregulated by DAC treatment in LD419 fibroblast cells][PUBMED_ID:11861364][Contributor:L2L John Newman][Abstract:AB - Hypermethylation of the promoters of cancer-related genes is often associated with their inactivation during tumorigenesis. Several preclinical and clinical trials have been developed to use DNA methylation inhibitors such as 5-aza-2'-deoxycytidine (5-Aza-CdR)…	0.684211	0	19	-0.782973	0.63234	13	0.854907	0	-1.41204	0.45344	13	0.705256	0	-1.56407	0.31998	13	0.553152	0	-3.19362	0.070862	13	0.343649	0	-2.53698	0.184514	13	0.485346	0	0.244784	0.87082	13	0.952514	0
DAC_IFN_BLADDER_UP	[Human][description:Interferon-regulated genes upregulated by DAC treatment in T24 bladder carcinoma cells][PUBMED_ID:11861364][Contributor:L2L John Newman][Abstract:AB - Hypermethylation of the promoters of cancer-related genes is often associated with their inactivation during tumorigenesis. Several preclinical and clinical trials have been developed to use DNA methylation inhibitors such as 5-…	0.470588	0	17	0.233114	0.70816	8	0.893488	0	0.363514	0.52384	8	0.750822	0	-0.595593	0.53896	8	0.740226	0	-0.540581	0.62358	8	0.870999	0	-0.115364	0.89316	8	0.949777	0	0.813912	0.047908	8	0.25325	0
DAC_PANC50_UP	[Human][description:50 most interesting genes upregulated by DAC treatment in at least one of four pancreatic cancer cell lines, but not in normal (HPDE) cells][PUBMED_ID:12839967][Contributor:L2L John Newman][Abstract:AB - To identify potential targets for aberrant methylation in pancreatic cancer we analyzed global changes in gene expression profiles of four pancreatic cancer cell lines after t…	0.409091	0	44	0.190249	0.90144	18	0.970509	0	3.20228	0.28246	18	0.558802	0	-1.05517	0.4945	18	0.708769	0	2.82996	0.2778	18	0.649649	0	3.26507	0.27264	18	0.596831	0	1.13979	0.5358	18	0.781593	0
DAC_PANC_UP	[Human][description:Upregulated by DAC treatment in at least one of four pancreatic cancer cell lines, but not in normal (HPDE) cells][PUBMED_ID:12839967][Contributor:L2L John Newman][Abstract:AB - To identify potential targets for aberrant methylation in pancreatic cancer we analyzed global changes in gene expression profiles of four pancreatic cancer cell lines after treatment with the demethyl…	0.428571	0	378	0.256697	0.85828	162	0.95597	0	2.56913	0.116354	162	0.356212	0	-1.12934	0.35998	162	0.584212	0	1.78161	0.25328	162	0.615055	0	2.34385	0.155898	162	0.445733	0	1.2919	0.38888	162	0.678682	0
DAVIES_MGUS_MM	[Human][description:Genes differentially expressed in monoclonal gammopathy of uncertain significance (MGUS, a precursor state for multiple myeloma) versus multiple myeloma (MM) plasma cells. Fold Change uses MGUS as the baseline.][PUBMED_ID:12947006][Contributor:Kate Stafford][Abstract:AB - To define specific pathways important in the multistep transformation process of normal plasma cells (PCs)…	0.536585	0	41	0.0919563	0.93752	22	0.977971	0	1.40866	0.63446	22	0.833775	0	0.0846695	0.9479	22	0.971538	0	1.96645	0.65244	22	0.882082	0	1.84319	0.64338	22	0.84889	0	0.0539945	0.9546	22	0.978405	0
DAVIES_N	[Human][description:Genes differentially expressed in monoclonal gammopathy of uncertain significance (MGUS, a precursor state for multiple myeloma) and multiple myeloma (MM) plasma cells versus normal (N) plasma cells. Fold Change uses N as the baseline.][PUBMED_ID:12947006][Contributor:Kate Stafford][Abstract:AB - To define specific pathways important in the multistep transformation process of …	0.25	7.43699	24	-1.94393	0.2445	6	0.55983	0	-3.76824	0.0089476	6	0.066863	-2	0.0764373	0.96758	6	0.980704	0	-3.02267	0.008007	6	0.107898	-2	-3.66875	0.0059988	6	0.0657468	-2	-2.70094	0.0168446	6	0.157344	-2
DCPATHWAY	[Generic][description:Dendritic cells internalize and present antigen, after which they migrate to lymphocyte-rich tissues and induce T and B cell differentiation.][PUBMED_ID:na][Contributor:BioCarta][Abstract:na]	0.272727	11.7722	22	-1.28633	0.048844	6	0.245564	0	-3.06767	9.17e-05	6	0.00212331	-2	-1.2621	0.060648	6	0.202653	0	-4.5434	1.46322e-05	6	0.000801845	-2	-4.16115	1.21866e-05	6	0.00054148	-2	-0.690367	0.29272	6	0.599292	0
DEATHPATHWAY	[Generic][description:Death receptors such as Fas and DR3, 4, and 5 transduce pro-apoptotic signaling by oligomerizing to activate the caspase cascade.][PUBMED_ID:na][Contributor:BioCarta][Abstract:na]	0.69697	0	33	-2.17377	0.021606	23	0.152447	-2	-0.00671139	0.9949	23	0.997327	0	-1.61241	0.112798	23	0.294349	0	0.193133	0.81932	23	0.928299	0	0.105414	0.91296	23	0.958433	0	-1.60152	0.08136	23	0.33439	0
DER_IFNA_UP	[Human][description:Genes up-regulated by interferon-alpha in HT1080 (fibrosarcoma)][PUBMED_ID:9861020][Contributor:Yujin Hoshida][Abstract:AB - The pleiotropic activities of interferons (IFNs) are mediated primarily through the transcriptional regulation of many downstream effector genes. The mRNA profiles from IFN-alpha -beta or -gamma treatments of the human fibrosarcoma cell line HT1080 were …	0.626866	0	67	0.369608	0.72674	42	0.896294	0	-2.63206	0.045844	42	0.19576	-2	1.98902	0.14084	42	0.336054	0	-1.40128	0.130558	42	0.46358	0	-2.16217	0.04748	42	0.236537	-2	-1.16063	0.3286	42	0.628892	0
DER_IFNB_DN	[Human][description:Genes down-regulated by interferon-beta in HT1080 (fibrosarcoma)][PUBMED_ID:9861020][Contributor:Yujin Hoshida][Abstract:AB - The pleiotropic activities of interferons (IFNs) are mediated primarily through the transcriptional regulation of many downstream effector genes. The mRNA profiles from IFN-alpha -beta or -gamma treatments of the human fibrosarcoma cell line HT1080 were…	0.5	0	10	0.0466187	0.97734	5	0.993045	0	6.4436	0.190372	5	0.456227	0	-2.87557	0.173058	5	0.387612	0	5.05627	0.24544	5	0.606772	0	6.21008	0.21532	5	0.522875	0	2.46607	0.24348	5	0.563776	0
DER_IFNB_UP	[Human][description:Genes up-regulated by interferon-beta in HT1080 (fibrosarcoma)][PUBMED_ID:9861020][Contributor:Yujin Hoshida][Abstract:AB - The pleiotropic activities of interferons (IFNs) are mediated primarily through the transcriptional regulation of many downstream effector genes. The mRNA profiles from IFN-alpha -beta or -gamma treatments of the human fibrosarcoma cell line HT1080 were d…	0.648936	0	94	-2.25683	0.051466	61	0.251069	0	-2.80253	0.034978	61	0.164767	-2	-0.879213	0.52786	61	0.732941	0	-2.61763	0.029122	61	0.204601	-2	-2.93696	0.0195274	61	0.14268	-2	-2.32686	0.04114	61	0.234028	-2
DER_IFNG_DN	[Human][description:Genes down-regulated by interferon-gamma in HT1080 (fibrosarcoma)][PUBMED_ID:9861020][Contributor:Yujin Hoshida][Abstract:AB - The pleiotropic activities of interferons (IFNs) are mediated primarily through the transcriptional regulation of many downstream effector genes. The mRNA profiles from IFN-alpha -beta or -gamma treatments of the human fibrosarcoma cell line HT1080 wer…	0.454545	0	11	1.42112	0.40896	5	0.71297	0	1.32191	0.46894	5	0.719829	0	0.820463	0.70232	5	0.831855	0	1.38946	0.136082	5	0.474987	0	1.4726	0.2151	5	0.523113	0	1.24226	0.55316	5	0.793538	0
DER_IFNG_UP	[Human][description:Genes up-regulated by interferon-gamma in HT1080 (fibrosarcoma)][PUBMED_ID:9861020][Contributor:Yujin Hoshida][Abstract:AB - The pleiotropic activities of interferons (IFNs) are mediated primarily through the transcriptional regulation of many downstream effector genes. The mRNA profiles from IFN-alpha -beta or -gamma treatments of the human fibrosarcoma cell line HT1080 were …	0.75	0	64	0.223116	0.8312	48	0.944363	0	-2.21638	0.074426	48	0.267738	0	1.27788	0.34596	48	0.571042	0	-1.6132	0.085606	48	0.381399	0	-2.06501	0.049016	48	0.238409	-2	-0.765124	0.49652	48	0.753025	0
DFOSB_BRAIN_2WKS_UP	[Mouse][description:Up-regulated in the nucleus accumbens of mice after 2 weeks of induction of transgenic deltaFosB][PUBMED_ID:14566342][Contributor:L2L John Newman][Abstract:AB - DeltaFosB (a truncated form of FosB) and CREB (cAMP response element binding protein) are transcription factors induced in the brain's reward pathways after chronic exposure to drugs of abuse. However their mechanisms …	0.512821	0	39	0.907125	0.43314	20	0.728846	0	2.1118	0.027314	20	0.139889	2	-0.966545	0.42162	20	0.645385	0	0.661457	0.44904	20	0.775443	0	1.47379	0.09807	20	0.343036	0	2.03822	0.050712	20	0.262171	0
DFOSB_BRAIN_8WKS_UP	[Mouse][description:Up-regulated in the nucleus accumbens of mice after 8 weeks of induction of transgenic deltaFosB][PUBMED_ID:14566342][Contributor:L2L John Newman][Abstract:AB - DeltaFosB (a truncated form of FosB) and CREB (cAMP response element binding protein) are transcription factors induced in the brain's reward pathways after chronic exposure to drugs of abuse. However their mechanisms …	0.65	0	40	0.178842	0.87572	26	0.962355	0	3.69142	0.022144	26	0.125102	2	-2.20433	0.030396	26	0.129795	-2	1.99094	0.2345	26	0.594018	0	3.04689	0.07892	26	0.304565	0	2.08456	0.078042	26	0.332386	0
DIAB_NEPH_DN	[Human][description:Downregulated in the glomeruli of cadaver kidneys from patients with diabetic nephropathy, compared to normal controls][PUBMED_ID:15042541][Contributor:L2L John Newman][Abstract:AB - BACKGROUND Diabetic nephropathy (DN) is a frequent complication in patients with diabetes mellitus. To find improved intervention strategies in this disease it is necessary to investigate the mole…	0.622995	3.74504	374	-0.673684	0.60936	233	0.844678	0	2.73053	0.060322	233	0.230626	0	-3.74504	0.0037006	233	0.0347645	-2	-0.470924	0.75362	233	0.912335	0	1.15773	0.4467	233	0.736585	0	2.21547	0.080158	233	0.334466	0
DIAB_NEPH_UP	[Human][description:Upregulated in the glomeruli of cadaver kidneys from patients with diabetic nephropathy, compared to normal controls][PUBMED_ID:15042541][Contributor:L2L John Newman][Abstract:AB - BACKGROUND Diabetic nephropathy (DN) is a frequent complication in patients with diabetes mellitus. To find improved intervention strategies in this disease it is necessary to investigate the molecu…	0.467742	0	62	0.503009	0.67236	29	0.873112	0	-0.983535	0.65346	29	0.843903	0	0.103969	0.90962	29	0.950677	0	-1.76874	0.49458	29	0.809044	0	-1.5101	0.55456	29	0.807526	0	0.595487	0.65444	29	0.860031	0
DISTECHE_XINACTIVATED_GENES	[Human][description:Genes that escape X inactivation][PUBMED_ID:12900543][Contributor:Broad Institute][Abstract:AB - Although the process of X inactivation in mammalian cells silences the majority of genes on the inactivated X chromosome some genes escape this chromosome-wide silencing. Genes that escape X inactivation present a unique opportunity to study the process of silencing and the mechani…	0.52381	2.37335	21	0.271876	0.8154	11	0.932858	0	2.37335	0.0126878	11	0.0865508	2	-1.58574	0.105262	11	0.28369	0	0.886282	0.27914	11	0.650009	0	1.73691	0.042314	11	0.224401	2	1.69387	0.162316	11	0.469802	0
DNAFRAGMENTPATHWAY	[Generic][description:DNA fragmentation during apoptosis is effected by DFF, a caspase-activated DNAse, and by endonuclease G.][PUBMED_ID:na][Contributor:BioCarta][Abstract:na]	0.4	6.34657	10	-3.47289	2.1872e-05	4	0.00123992	-2	-0.940625	0.56368	4	0.783339	0	-2.87368	8.1774e-11	4	6.72182e-09	-2	-1.37689	0.46544	4	0.786417	0	-1.26676	0.50132	4	0.768815	0	-2.30995	0.020834	4	0.173863	-2
DNA_DAMAGE_SIGNALING	[Human][description:Genes involved in DNA damage signaling][PUBMED_ID:na][Contributor:Broad Institute][Abstract:na]	0.621053	0	95	-2.52286	0.108014	59	0.381882	0	-1.69234	0.168494	59	0.432819	0	-1.17663	0.32064	59	0.553129	0	-1.18679	0.198382	59	0.559417	0	-1.55139	0.119626	59	0.389436	0	-2.43922	0.164908	59	0.476465	0
DNA_POLYMERASE	[Generic][description:na][PUBMED_ID:na][Contributor:GenMAPP][Abstract:na]	0.777778	0	9	-2.1881	0.160738	7	0.470202	0	-1.57368	0.20426	7	0.474299	0	-1.74988	0.17657	7	0.392803	0	-2.14695	0.059622	7	0.315172	0	-2.03099	0.107782	7	0.365348	0	-1.50609	0.23082	7	0.55559	0
DNA_REPLICATION_REACTOME	[Generic][description:na][PUBMED_ID:na][Contributor:GenMAPP][Abstract:na]	0.647059	35.1366	51	-4.96969	0.00104436	33	0.0220119	-2	-9.02539	7.2544e-14	33	3.97541e-11	-2	1.18615	0.3606	33	0.584065	0	-5.56558	7.0434e-08	33	1.15793e-05	-2	-7.84305	1.66712e-11	33	9.13582e-09	-2	-7.73285	2.1366e-09	33	7.02514e-07	-2
DNMT1_KO_DN	[Mouse][description:Downregulated following conditional knock-out of DNMT1 in MEFs][PUBMED_ID:11137995][Contributor:L2L John Newman][Abstract:AB - Cytosine methylation of mammalian DNA is essential for the proper epigenetic regulation of gene expression and maintenance of genomic integrity. To define the mechanism through which demethylated cells die and to establish a paradigm for identifying ge…	0.6875	8.64299	16	-3.80763	0.004408	11	0.0544869	-2	-1.5083	0.4163	11	0.674948	0	-4.83535	0.006496	11	0.0483232	-2	-4.41329	0.0122676	11	0.139089	-2	-3.27496	0.074878	11	0.296625	0	-1.12486	0.38662	11	0.676174	0
DNMT1_KO_UP	[Mouse][description:Upregulated following conditional knock-out of DNMT1 in MEFs][PUBMED_ID:11137995][Contributor:L2L John Newman][Abstract:AB - Cytosine methylation of mammalian DNA is essential for the proper epigenetic regulation of gene expression and maintenance of genomic integrity. To define the mechanism through which demethylated cells die and to establish a paradigm for identifying gene…	0.702703	9.16554	74	-4.54177	0.00177218	52	0.0297292	-2	1.34335	0.35658	52	0.635122	0	-4.62377	0.00071848	52	0.0096031	-2	0.615271	0.69318	52	0.891696	0	1.04719	0.5014	52	0.768221	0	-2.29756	0.084262	52	0.339526	0
DORSAM_HOXA9_DN	[Human][description:Genes downregulated by HOXA9][PUBMED_ID:14604967][Contributor:Broad Institute][Abstract:AB - Hematopoietic defects in HOXA9(-/-) mice demonstrate a key role for this homeoprotein in blood cell development. Conversely enforced HOXA9 expression is leukemogenic in mice and HOXA9 is frequently activated in human acute myeloid leukemia (AML). Although HOXA9 is thought to function a…	0.5625	0	32	-1.95112	0.164812	18	0.478712	0	1.73338	0.55134	18	0.772064	0	-2.52174	0.04517	18	0.168389	-2	1.15489	0.65982	18	0.888406	0	1.5548	0.59208	18	0.827	0	-0.539647	0.79586	18	0.930579	0
DORSAM_HOXA9_UP	[Human][description:Genes upregulated by HOXA9][PUBMED_ID:14604967][Contributor:Broad Institute][Abstract:AB - Hematopoietic defects in HOXA9(-/-) mice demonstrate a key role for this homeoprotein in blood cell development. Conversely enforced HOXA9 expression is leukemogenic in mice and HOXA9 is frequently activated in human acute myeloid leukemia (AML). Although HOXA9 is thought to function as …	0.685714	0	35	-2.30039	0.143292	24	0.443639	0	-1.7643	0.2763	24	0.556663	0	-1.20197	0.31562	24	0.547919	0	-1.56065	0.24652	24	0.605798	0	-1.79972	0.2345	24	0.546834	0	-2.11626	0.21844	24	0.544114	0
DORSEY_DOXYCYCLINE_UP	[Human][description:Genes upregulated by doxycycline in K562-derived Gab2WT-6 and Gab2WT-7 cells][PUBMED_ID:11830491][Contributor:Kevin Vogelsang][Abstract:AB - In the blast crisis phase of chronic myelogenous leukemia (CML) Bcr-Abl(+) myeloblasts fail to undergo terminal maturation. The extracellular signal-regulated kinase (Erk) mitogen-activated protein (MAP) kinase has been shown to mediate t…	0.375	0	32	-1.08411	0.4243	12	0.722101	0	0.183747	0.92612	12	0.967922	0	-2.69502	0.032622	12	0.136813	-2	-2.16103	0.09302	12	0.396178	0	-1.12288	0.49582	12	0.767541	0	0.781308	0.68286	12	0.876364	0
DOX_RESIST_GASTRIC_DN	[Human][description:Downregulated in gastric cancer cell lines reistant to doxorubicin, compared to parent chemosensitive lines][PUBMED_ID:14734480][Contributor:L2L John Newman][Abstract:AB - PURPOSE A major obstacle in chemotherapy is treatment failure due to anticancer drug resistance. The emergence of acquired resistance results from host factors and genetic or epigenetic changes in the cancer…	0.705882	7.31893	17	-0.960797	0.28124	12	0.595056	0	2.63947	0.0046132	12	0.0419011	2	-2.62412	0.00160758	12	0.0184815	-2	1.20496	0.063902	12	0.324243	0	2.05533	0.0053398	12	0.0618213	2	0.88934	0.42642	12	0.705266	0
DOX_RESIST_GASTRIC_UP	[Human][description:Upregulated in gastric cancer cell lines reistant to doxorubicin, compared to parent chemosensitive lines][PUBMED_ID:14734480][Contributor:L2L John Newman][Abstract:AB - PURPOSE A major obstacle in chemotherapy is treatment failure due to anticancer drug resistance. The emergence of acquired resistance results from host factors and genetic or epigenetic changes in the cancer c…	0.590909	46.3053	44	-6.05848	4.1362e-07	26	4.24995e-05	-2	-11.2181	3.4528e-11	26	4.73034e-09	-2	-0.70187	0.445	26	0.669945	0	-9.94237	1.47862e-09	26	6.07713e-07	-2	-11.4542	8.76e-11	26	2.40024e-08	-2	-7.63222	4.975e-09	26	1.02236e-06	-2
DREAMPATHWAY	[Generic][description:The transcription factor DREAM blocks expression of the prodynorphin gene, which encodes the ligand of an opioid receptor that blocks pain signaling.][PUBMED_ID:na][Contributor:BioCarta][Abstract:na]	0.642857	0	14	1.15849	0.45174	9	0.740439	0	0.439191	0.40036	9	0.665512	0	0.113814	0.93598	9	0.965339	0	-0.491221	0.5144	9	0.818658	0	-0.048082	0.93872	9	0.969382	0	1.47646	0.16511	9	0.476212	0
DRUG_RESISTANCE_AND_METABOLISM	[Human][description:Genes implicated in drug resistamce and metabolism][PUBMED_ID:na][Contributor:Broad Institute][Abstract:na]	0.6	0	100	0.801723	0.62844	60	0.852438	0	-0.383829	0.79888	60	0.900795	0	1.67922	0.150792	60	0.353641	0	0.836669	0.58508	60	0.857283	0	0.271746	0.8575	60	0.941075	0	-0.315569	0.8644	60	0.951824	0
DSRNA_DN	[Human][description:Downregulated by dsRNA (polyI:C) in IFN-null GRE cells][PUBMED_ID:11487589][Contributor:L2L John Newman][Abstract:AB - Double-stranded (ds) RNA a common component of virus-infected cells is a potent inducer of the type I interferon and other cellular genes. For identifying the full repertoire of human dsRNA-regulated genes a cDNA microarray hybridization screening was conducte…	0.666667	0	15	-0.969203	0.52572	10	0.793649	0	-0.522672	0.60732	10	0.81906	0	-1.04959	0.42802	10	0.649137	0	-1.07455	0.44364	10	0.77343	0	-0.878405	0.48674	10	0.759204	0	-0.437746	0.7191	10	0.892901	0
DSRNA_UP	[Human][description:Upregulated by dsRNA (polyI:C) in IFN-null GRE cells][PUBMED_ID:11487589][Contributor:L2L John Newman][Abstract:AB - Double-stranded (ds) RNA a common component of virus-infected cells is a potent inducer of the type I interferon and other cellular genes. For identifying the full repertoire of human dsRNA-regulated genes a cDNA microarray hybridization screening was conducted …	0.5	0	38	0.799602	0.39168	19	0.70144	0	-0.843726	0.38094	19	0.654405	0	0.977163	0.32606	19	0.55491	0	-0.733115	0.5713	19	0.851512	0	-0.853213	0.4769	19	0.76045	0	0.268191	0.67422	19	0.87003	0
E2F1_DNA_UP	[Rat][description:DNA replication genes upregulated by E2F1 induction][PUBMED_ID:11313881][Contributor:L2L John Newman][Abstract:AB - The transcription factor E2F-1 plays a pivotal role in the regulation of G1/S transition in higher eukaryotes cell cycle. We used a cell line containing an inducible E2F-1 and oligonucleotide microarray analysis to identify novel E2F target genes. We show that E2F-…	1	25.7848	11	-4.16414	0.0009902	11	0.0214196	-2	-5.96744	2.688e-10	11	2.10432e-08	-2	-0.794728	0.53512	11	0.736798	0	-4.83262	2.7412e-07	11	2.50363e-05	-2	-5.83576	8.3228e-10	11	1.71034e-07	-2	-4.98485	3.664e-07	11	4.30258e-05	-2
ECMPATHWAY	[Generic][description:Extracellular matrix induces integrin-mediated FAK phosphorylation in epithelial cells, leading to PI3 and MAP kinase activation and actin reorganization.][PUBMED_ID:na][Contributor:BioCarta][Abstract:na]	0.565217	0	23	-2.33656	0.010948	13	0.102264	-2	1.26779	0.180032	13	0.444403	0	-2.41597	0.030484	13	0.129498	-2	1.06656	0.123504	13	0.449205	0	1.2623	0.080044	13	0.306742	0	-1.15089	0.28844	13	0.593486	0
EDG1PATHWAY	[Generic][description:The lipid S1P is an EDG1 ligand promoting chemotaxis via Rac1 and cell survival and proliferation via ERK activation.][PUBMED_ID:na][Contributor:BioCarta][Abstract:na]	0.615385	10.9692	26	-0.146545	0.9014	16	0.971102	0	4.37569	5.4992e-05	16	0.00145817	2	-3.21597	0.0083928	16	0.0577312	-2	1.94475	0.104934	16	0.41569	0	3.37753	0.0029642	16	0.0420099	2	2.48847	0.02613	16	0.185163	2
EEA1PATHWAY	[Generic][description:The FYVE-finger proteins EEA1 and HRS are localized to endosome membranes and regulate sorting and ubiquitination in the vesicle transport system.][PUBMED_ID:na][Contributor:BioCarta][Abstract:na]	0.571429	1.4157	7	-1.4157	0.0032872	4	0.0446625	0	2.72316	0.061598	4	0.234415	0	-1.33968	0.050028	4	0.178022	0	3.52208	0.053558	4	0.297464	0	3.40563	0.054658	4	0.250999	0	-0.80105	0.025656	4	0.184993	0
EGFPATHWAY	[Generic][description:The epidermal growth factor (EGF) peptide stimulates the EGF receptor to promote cell proliferation via the MAP kinase and Ras pathways.][PUBMED_ID:na][Contributor:BioCarta][Abstract:na]	0.740741	0	27	1.00868	0.39206	20	0.701357	0	1.90867	0.06791	20	0.249763	0	-0.980465	0.32256	20	0.554116	0	0.251576	0.8178	20	0.927216	0	1.13677	0.30052	20	0.629369	0	2.18762	0.04764	20	0.253463	2
EGFR_SMRTEPATHWAY	[Generic][description:EGF receptor activation inhibits SMRT, a transcriptional co-repressor that interacts with transcription factor complexes and gene silencers.][PUBMED_ID:na][Contributor:BioCarta][Abstract:na]	0.545455	0	11	0.234597	0.84034	6	0.952115	0	1.41818	0.317	6	0.594239	0	-0.609301	0.56988	6	0.753121	0	0.90186	0.58348	6	0.856465	0	1.24781	0.44656	6	0.737093	0	0.827378	0.37158	6	0.665444	0
EGF_HDMEC_UP	[Human][description:Up-regulated in human dermal (foreskin) microvascular endothelial cells that were stimulated to proliferate with prolonged EGF treatment, versus non-stimulated quiescent controls.][PUBMED_ID:14517420][Contributor:L2L John Newman][Abstract:AB - Endothelial cells are known to be a rich source of transcriptional gene expression. Recent technological advances now permit the detail…	0.72093	0	43	-3.17001	0.045986	31	0.239244	-2	-2.42056	0.20838	31	0.478459	0	-1.54854	0.41618	31	0.640037	0	-1.99228	0.33684	31	0.700082	0	-2.38521	0.23792	31	0.551679	0	-3.00636	0.053882	31	0.270067	0
EGF_RECEPTOR_SIGNALING_PATHWAY	[Human][description:EDF receptor signaling pathway][PUBMED_ID:na][Contributor:Broad Institute][Abstract:na]	0.571429	2.38565	14	-1.97905	0.0175636	8	0.1343	-2	0.520115	0.51894	8	0.748366	0	-2.38565	0.00050182	8	0.00717384	-2	-0.315976	0.58212	8	0.856764	0	0.0929243	0.89574	8	0.950062	0	-0.691254	0.41952	8	0.703766	0
EICOSANOID_SYNTHESIS	[Generic][description:na][PUBMED_ID:na][Contributor:GenMAPP][Abstract:na]	0.5	0	18	-0.120199	0.91878	9	0.979555	0	0.765922	0.77542	9	0.890217	0	-0.881444	0.633	9	0.787776	0	0.0186099	0.99232	9	0.997172	0	0.409732	0.86422	9	0.941536	0	0.573479	0.74612	9	0.908608	0
EIF2PATHWAY	[Generic][description:Eukaryotic initiation factor 2 (EIF2) initiates translation by transferring Met-tRNA to the 40S ribosome in a GTP-dependent process.][PUBMED_ID:na][Contributor:BioCarta][Abstract:na]	0.454545	0	11	-0.0654141	0.93924	5	0.979144	0	1.30679	0.22506	5	0.502033	0	-0.357908	0.31244	5	0.544699	0	1.40615	0.022048	5	0.185882	0	1.47412	0.093912	5	0.333459	0	0.21033	0.85812	5	0.948722	0
EIF4PATHWAY	[Generic][description:The eIF-4F complex recognizes 5' mRNA caps, recruits RNA helicases, and maintains mRNA-ribosome bridging.][PUBMED_ID:na][Contributor:BioCarta][Abstract:na]	0.791667	2.5687	24	0.611369	0.69372	19	0.883405	0	2.5687	0.0154302	19	0.0968216	2	-1.95169	0.152152	19	0.355815	0	0.303273	0.8114	19	0.925064	0	1.50996	0.195438	19	0.498913	0	2.46019	0.073278	19	0.320396	0
ELECTRON_TRANSPORT	[Human][description:Genes involved in electron transport][PUBMED_ID:na][Contributor:Broad Institute][Abstract:na]	0.275862	0	87	1.12346	0.39468	24	0.701464	0	0.298551	0.8184	24	0.914028	0	1.357	0.4093	24	0.638415	0	1.00631	0.36488	24	0.720989	0	0.7231	0.54786	24	0.802747	0	0.390133	0.70094	24	0.887785	0
ELECTRON_TRANSPORTER_ACTIVITY	[Human][description:Genes involved in electron transport][PUBMED_ID:na][Contributor:Broad Institute][Abstract:na]	0.4375	0	128	0.9164	0.54516	56	0.801649	0	-2.84597	0.032216	56	0.158099	-2	2.85537	0.02684	56	0.122569	2	-1.13551	0.36744	56	0.72171	0	-2.12381	0.109234	56	0.366491	0	-1.1428	0.41896	56	0.704985	0
ELECTRON_TRANSPORT_CHAIN	[Human][description:Genes involved in electron transport][PUBMED_ID:na][Contributor:Broad Institute][Abstract:na]	0.651786	36.6033	112	4.55341	0.002269	73	0.0351909	2	-9.2502	2.2982e-13	73	6.29707e-11	-2	13.0396	6.0968e-17	73	1.00231e-14	2	-0.389234	0.81096	73	0.925203	0	-5.04117	0.00073748	73	0.0178297	-2	-4.71891	3.4136e-05	73	0.00133618	-2
ELONGINA_KO_DN	[Mouse][description:Downregulated in MES cells from elongin-A knockout mice][PUBMED_ID:12604609][Contributor:L2L John Newman][Abstract:AB - Elongin A is a transcription elongation factor that increases the overall rate of mRNA chain elongation by RNA polymerase II. To investigate the function of Elongin A in vivo the two alleles of the Elongin A gene have been disrupted by homologous recombinatio…	0.559783	8.02682	184	-5.05723	0.00149646	103	0.0270349	-2	-2.6403	0.14875	103	0.406221	0	-2.96958	0.0157352	103	0.0873942	-2	-2.14938	0.23986	103	0.599285	0	-2.58834	0.173	103	0.467783	0	-4.37907	0.010085	103	0.108364	-2
ELONGINA_KO_UP	[Mouse][description:Upregulated in MES cells from elongin-A knockout mice][PUBMED_ID:12604609][Contributor:L2L John Newman][Abstract:AB - Elongin A is a transcription elongation factor that increases the overall rate of mRNA chain elongation by RNA polymerase II. To investigate the function of Elongin A in vivo the two alleles of the Elongin A gene have been disrupted by homologous recombination …	0.707317	5.80821	164	-3.1117	0.041062	116	0.222059	-2	1.76302	0.27426	116	0.553911	0	-5.80821	1.7646e-05	116	0.000508948	-2	-1.9244	0.24064	116	0.599412	0	-0.166239	0.91922	116	0.960711	0	0.632132	0.70234	116	0.887507	0
EMT_DN	[Mouse][description:Down-regulated during the TGFbeta-induced epithelial-to-mesenchymal transition (EMT) of Ras-transformed mouse mammary epithelial (EpH4) cells (EMT is representative of late-stage tumor progression and metastasis)][PUBMED_ID:14562044][Contributor:L2L John Newman][Abstract:AB - Epithelial-to-mesenchymal transition (EMT) a switch of polarized epithelial cells to a migratory fibro…	0.592593	0	54	-1.71122	0.25908	32	0.570184	0	0.45541	0.82922	32	0.916154	0	-3.07091	0.04998	32	0.178237	-2	-1.60714	0.53394	32	0.825774	0	-0.668922	0.7862	32	0.901963	0	0.244683	0.86912	32	0.951921	0
EMT_UP	[Mouse][description:Up-regulated during the TGFbeta-induced epithelial-to-mesenchymal transition (EMT) of Ras-transformed mouse mammary epithelial (EpH4) cells (EMT is representative of late-stage tumor progression and metastasis)][PUBMED_ID:14562044][Contributor:L2L John Newman][Abstract:AB - Epithelial-to-mesenchymal transition (EMT) a switch of polarized epithelial cells to a migratory fibrobl…	0.645161	4.68712	62	-4.68712	0.00111728	40	0.0229601	-2	-3.32496	0.198334	40	0.466468	0	-2.95692	0.086832	40	0.254914	0	-3.48169	0.155984	40	0.506794	0	-3.69654	0.163274	40	0.452652	0	-3.88756	0.0125402	40	0.124946	-2
EOSINOPHILSPATHWAY	[Generic][description:Recruitment of eosinophils in the inflammatory response observed in asthma occurs via the chemoattractant eotaxin binding to the CCR3 receptor.][PUBMED_ID:na][Contributor:BioCarta][Abstract:na]	0	0	8	0	0	1	1	0	0	0	1	1	0	0	0	1	1	0	0	0	1	1	0	0	0	1	1	0	0	0	1	1	0
EPHA4PATHWAY	[Generic][description:Eph Kinases and ephrins support platelet aggregation][PUBMED_ID:na][Contributor:BioCarta][Abstract:na]	0.5	0	10	-1.80709	0.21246	5	0.532445	0	0.194902	0.92472	5	0.967074	0	-1.28343	0.041338	5	0.15953	0	0.514376	0.80052	5	0.9229	0	0.391662	0.85966	5	0.942816	0	-1.37899	0.36562	5	0.661253	0
EPONFKBPATHWAY	[Generic][description:The cytokine erythropoietin (Epo) prevents stress-induced neuronal apoptosis by stimulating anti-apoptotic pathways through JAK2 kinase and NF-kB.][PUBMED_ID:na][Contributor:BioCarta][Abstract:na]	0.636364	0	11	-3.11355e-05	0.99998	7	0.99998	0	2.27447	0.141902	7	0.3981	0	-1.1636	0.41098	7	0.636806	0	1.60482	0.17534	7	0.522208	0	2.09056	0.13637	7	0.415941	0	0.972263	0.46638	7	0.737239	0
EPOPATHWAY	[Generic][description:Erythropoietin, which activates the MAPK pathway, stimulates erythrocyte production and is an effective treatment for anemia.][PUBMED_ID:na][Contributor:BioCarta][Abstract:na]	0.631579	0	19	-0.0213628	0.98616	12	0.995852	0	0.498424	0.61862	12	0.822159	0	-0.929864	0.46536	12	0.686761	0	-0.523505	0.681	12	0.896368	0	-0.0354125	0.97574	12	0.990195	0	0.748016	0.44308	12	0.721926	0
ERBB3PATHWAY	[Generic][description:Neuregulins bind to the receptor tyrosine kinases ErbB3 and ErbB4, surface-localized receptors whose overexpression induces tumor formation.][PUBMED_ID:na][Contributor:BioCarta][Abstract:na]	0	0	5	0	0	1	1	0	0	0	1	1	0	0	0	1	1	0	0	0	1	1	0	0	0	1	1	0	0	0	1	1	0
ERBB4PATHWAY	[Generic][description:ErbB4 (aka HER4) is a receptor tyrosine kinase that binds neuregulins as well as members of the EGF family, which also target EGF receptors.][PUBMED_ID:na][Contributor:BioCarta][Abstract:na]	0.571429	0	7	-0.247404	0.89618	4	0.972488	0	1.62196	0.25258	4	0.536488	0	-2.39782	0.07407	4	0.231504	0	-0.675351	0.75826	4	0.910577	0	0.464604	0.81352	4	0.917302	0	1.668	0.25962	4	0.579912	0
ERK5PATHWAY	[Generic][description:Signaling between a tissue and its innervating axon stimulates retrograde transport via Trk receptors, which activate Erk5, which induces transcription of anti-apoptotic factors.][PUBMED_ID:na][Contributor:BioCarta][Abstract:na]	0.352941	0.799941	17	-0.933603	0.15546	6	0.463841	0	-0.131568	0.86456	6	0.936322	0	-1.22179	0.09334	6	0.267336	0	-0.799941	0.00062024	6	0.0185395	0	-0.519685	0.20362	6	0.511852	0	-0.245565	0.80752	6	0.936883	0
ERKPATHWAY	[Generic][description:Cell growth is promoted by Ras activation of the anti-apoptotic p44/42 MAP kinase pathway.][PUBMED_ID:na][Contributor:BioCarta][Abstract:na]	0.7	5.76396	30	-2.82487	0.00087308	21	0.0193965	-2	1.64305	0.168784	21	0.432888	0	-2.9391	0.00101232	21	0.0125132	-2	1.41816	0.122084	21	0.449007	0	1.65618	0.130384	21	0.405968	0	-1.3762	0.148094	21	0.446728	0
ERM_KO_SERTOLI_DN	[Mouse][description:Down-regulated in Sertoli cells from both 4 and 10 week old ERM knockout mice, compared to 4 week wild-type controls][PUBMED_ID:16107850][Contributor:L2L John Newman][Abstract:AB - Division of spermatogonial stem cells produces daughter cells that either maintain their stem cell identity or undergo differentiation to form mature sperm. The Sertoli cell the only somatic cell wi…	0.611111	0	18	-1.95367	0.051416	11	0.251571	0	-2.72985	0.40434	11	0.668075	0	-2.1046	0.124194	11	0.309825	0	-4.47538	0.2329	11	0.592705	0	-3.9467	0.29176	11	0.621313	0	-0.891664	0.55746	11	0.796925	0
ERM_KO_TESTES_DN	[Mouse][description:Down-regulated in testes from 4 week old ERM knockout mice, compared to wild-type controls][PUBMED_ID:16107850][Contributor:L2L John Newman][Abstract:AB - Division of spermatogonial stem cells produces daughter cells that either maintain their stem cell identity or undergo differentiation to form mature sperm. The Sertoli cell the only somatic cell within seminiferous tubules …	0.521739	16.0666	23	-3.54268	0.00087074	12	0.0196095	-2	-3.11485	0.00010647	12	0.00224406	-2	-1.77489	0.097224	12	0.27183	0	-2.85355	0.00092354	12	0.0257339	-2	-3.2328	7.4388e-05	12	0.00265856	-2	-3.32277	0.00034008	12	0.00776516	-2
ERYTHPATHWAY	[Generic][description:Erythropoietin selectively stimulates erythrocyte differentiation from CFU-GEMM cells in bone marrow.][PUBMED_ID:na][Contributor:BioCarta][Abstract:na]	0.4	0	15	-2.68731	0.26416	6	0.575204	0	-1.4662	0.3451	6	0.623455	0	-1.74879	0.3955	6	0.623994	0	-1.45713	0.4141	6	0.744836	0	-1.58597	0.36672	6	0.678928	0	-2.18421	0.22616	6	0.548388	0
ESR_FIBROBLAST_DN	[Human][description:Down-regulated in the environmental stress response in human fibroblasts (regulated similarly by gamma and UV rediation and 4-NQO)][PUBMED_ID:15897889][Contributor:L2L John Newman][Abstract:AB - The accumulation of DNA damage and mutations is considered a major cause of cancer and aging. While it is known that DNA damage can affect changes in gene expression transcriptional re…	0.5	7.43343	18	-1.71712	0.052628	9	0.253726	0	-1.07546	0.20108	9	0.468901	0	-2.41507	1.61692e-06	9	6.64554e-05	-2	-2.85038	0.000145778	9	0.00584534	-2	-2.16798	0.0079556	9	0.0778512	-2	-0.31135	0.7508	9	0.910934	0
ESR_FIBROBLAST_UP	[Human][description:Up-regulated in the environmental stress response in human fibroblasts (regulated similarly by gamma and UV rediation and 4-NQO)][PUBMED_ID:15897889][Contributor:L2L John Newman][Abstract:AB - The accumulation of DNA damage and mutations is considered a major cause of cancer and aging. While it is known that DNA damage can affect changes in gene expression transcriptional regu…	0.666667	0	51	-0.246367	0.8675	34	0.959738	0	-2.40158	0.117642	34	0.355521	0	0.325119	0.85896	34	0.921756	0	-2.63087	0.03861	34	0.249901	-2	-2.73544	0.044426	34	0.230399	-2	-0.605882	0.66196	34	0.863015	0
ET743PT650_COLONCA_DN	[Human][description:Downregulated by both Et-743 and Pt-650 in HCT116 cells (Fig. 6 A)][PUBMED_ID:11755394][Contributor:L2L John Newman][Abstract:AB - BACKGROUND Ecteinascidin 743 (Et 743) is a potent antitumor marine alkaloid currently undergoing phase II clinical trials. The synthetic analog phthalascidin (Pt 650) a designed structural analog of Et 743 displays in vitro potency comparable to Et…	0.636364	13.0648	44	-0.212222	0.86108	28	0.956497	0	5.16282	2.471e-05	28	0.000712688	2	-4.1894	0.0058574	28	0.0456378	-2	1.81142	0.17103	28	0.514969	0	3.71263	0.00218	28	0.0344608	2	3.21277	0.0091134	28	0.100553	2
ET743_HELA_DN	[Human][description:Downregulated by Et-743 in HeLa cells][PUBMED_ID:12198119][Contributor:L2L John Newman][Abstract:AB - We have found that ecteinascidin-743 (ET-743) inhibited cell proliferation at 1-10 ng/ml leading to S and G(2)/M arrest and subsequent apoptosis and induced early apoptosis without previous cell cycle arrest at 10-100 ng/ml in cancer cells. ET-743-mediated apoptosis did not in…	0.823529	0	17	0.924851	0.45712	14	0.744802	0	0.688463	0.68504	14	0.859699	0	0.503672	0.6891	14	0.824513	0	0.62572	0.5954	14	0.860138	0	0.71172	0.62004	14	0.838278	0	0.833749	0.6097	14	0.829071	0
ET743_HELA_UP	[Human][description:Upregulated by Et-743 in HeLa cells][PUBMED_ID:12198119][Contributor:L2L John Newman][Abstract:AB - We have found that ecteinascidin-743 (ET-743) inhibited cell proliferation at 1-10 ng/ml leading to S and G(2)/M arrest and subsequent apoptosis and induced early apoptosis without previous cell cycle arrest at 10-100 ng/ml in cancer cells. ET-743-mediated apoptosis did not invo…	0.607143	0	56	0.521607	0.7446	34	0.904079	0	-0.641198	0.68644	34	0.860799	0	0.293278	0.83268	34	0.914446	0	-1.06221	0.5862	34	0.857396	0	-0.933232	0.61256	34	0.835032	0	0.462529	0.7585	34	0.913534	0
ET743_RESIST_DN	[Human][description:Down-regulated in two Et-743-resistant cell lines (chondrosarcoma and ovarian carcinoma) compared to sensitive parental lines][PUBMED_ID:15661559][Contributor:L2L John Newman][Abstract:AB - ET-743 (Yondelis(TM) Trabectedin) isolated from the tunicate Ecteinascidia turbinata is being tested in phase II clinical trials in Europe and the United States of America (USA). Studies wi…	0.725	7.40933	40	-3.39067	0.005416	29	0.0618327	-2	1.70582	0.40078	29	0.664866	0	-4.01866	0.00051138	29	0.00724749	-2	0.679593	0.72862	29	0.907463	0	1.2724	0.54486	29	0.800491	0	-1.24165	0.37798	29	0.667453	0
ET743_RESIST_UP	[Human][description:Up-regulated in two Et-743-resistant cell lines (chondrosarcoma and ovarian carcinoma) compared to sensitive parental lines][PUBMED_ID:15661559][Contributor:L2L John Newman][Abstract:AB - ET-743 (Yondelis(TM) Trabectedin) isolated from the tunicate Ecteinascidia turbinata is being tested in phase II clinical trials in Europe and the United States of America (USA). Studies with…	0.588235	0	17	-0.47231	0.72414	10	0.89848	0	-1.17345	0.50718	10	0.738533	0	0.796528	0.48006	10	0.700905	0	-0.0565101	0.9768	10	0.992496	0	-0.643527	0.7413	10	0.892165	0	-1.3063	0.3531	10	0.652243	0
ET743_SARCOMA_24HRS_DN	[Human][description:Down-regulated at 24 hours following treatment with Et-743 in at least 8 of 11 sarcoma cell lines][PUBMED_ID:15897246][Contributor:L2L John Newman][Abstract:AB - Ecteinascidin 743 (ET-743 Yondelis Trabectedin) is a marine anticancer agent that induces long-lasting objective remissions and tumor control in a subset of patients with pretreated/resistant soft-tissue sarcoma. Drug…	0.627273	2.76816	110	-2.58143	0.0120198	69	0.108574	-2	-0.960395	0.40204	69	0.666284	0	-2.76816	0.0059536	69	0.0461685	-2	-2.227	0.047428	69	0.280473	-2	-1.75647	0.125692	69	0.396617	0	-1.18879	0.27316	69	0.58626	0
ET743_SARCOMA_24HRS_UP	[Human][description:Up-regulated at 24 hours following treatment with Et-743 in at least 8 of 11 sarcoma cell lines][PUBMED_ID:15897246][Contributor:L2L John Newman][Abstract:AB - Ecteinascidin 743 (ET-743 Yondelis Trabectedin) is a marine anticancer agent that induces long-lasting objective remissions and tumor control in a subset of patients with pretreated/resistant soft-tissue sarcoma. Drug-i…	0.6	0	10	1.97621	0.0160456	6	0.130589	2	0.81375	0.217	6	0.492746	0	2.30781	0.055492	6	0.192873	0	2.06485	0.140294	6	0.485565	0	1.58858	0.145674	6	0.43151	0	0.752434	0.040018	6	0.230034	0
ET743_SARCOMA_48HRS_DN	[Human][description:Down-regulated at48 hours following treatment with Et-743 in at least 8 of 11 sarcoma cell lines][PUBMED_ID:15897246][Contributor:L2L John Newman][Abstract:AB - Ecteinascidin 743 (ET-743 Yondelis Trabectedin) is a marine anticancer agent that induces long-lasting objective remissions and tumor control in a subset of patients with pretreated/resistant soft-tissue sarcoma. Drug-…	0.638298	11.4179	188	-4.46609	8.6094e-05	120	0.00329159	-2	-2.04348	0.094816	120	0.309896	0	-3.83689	0.00126054	120	0.0151265	-2	-3.11496	0.0033536	120	0.0648626	-2	-2.82177	0.0121774	120	0.103194	-2	-2.85243	0.0195592	120	0.168352	-2
ET743_SARCOMA_6HRS_UP	[Human][description:Up-regulated at 6 hours following treatment with Et-743 in at least 8 of 11 sarcoma cell lines][PUBMED_ID:15897246][Contributor:L2L John Newman][Abstract:AB - Ecteinascidin 743 (ET-743 Yondelis Trabectedin) is a marine anticancer agent that induces long-lasting objective remissions and tumor control in a subset of patients with pretreated/resistant soft-tissue sarcoma. Drug-in…	0.766667	0	30	0.340123	0.79058	23	0.922437	0	-1.56368	0.2447	23	0.527244	0	3.23679	0.026582	23	0.121729	2	1.77266	0.170948	23	0.515667	0	0.184575	0.8867	23	0.947812	0	-2.24327	0.080548	23	0.334396	0
ET743_SARCOMA_72HRS_DN	[Human][description:Down-regulated at48 hours following treatment with Et-743 in at least 6 of 8 sarcoma cell lines][PUBMED_ID:15897246][Contributor:L2L John Newman][Abstract:AB - Ecteinascidin 743 (ET-743 Yondelis Trabectedin) is a marine anticancer agent that induces long-lasting objective remissions and tumor control in a subset of patients with pretreated/resistant soft-tissue sarcoma. Drug-i…	0.635135	13.1523	222	-5.26308	3.6e-06	141	0.000269018	-2	-1.1503	0.3685	141	0.643115	0	-4.55929	4.5226e-05	141	0.0010472	-2	-1.97701	0.085036	141	0.383011	0	-1.71448	0.156988	141	0.44807	0	-3.32995	0.008223	141	0.0919633	-2
ET743_SARCOMA_72HRS_UP	[Human][description:Up-regulated at48 hours following treatment with Et-743 in at least 6 of 8 sarcoma cell lines][PUBMED_ID:15897246][Contributor:L2L John Newman][Abstract:AB - Ecteinascidin 743 (ET-743 Yondelis Trabectedin) is a marine anticancer agent that induces long-lasting objective remissions and tumor control in a subset of patients with pretreated/resistant soft-tissue sarcoma. Drug-ind…	0.731343	3.47051	67	0.535043	0.6991	49	0.886821	0	-3.47051	0.00185786	49	0.0212106	-2	3.75386	0.021342	49	0.10697	2	-0.393523	0.72252	49	0.905353	0	-2.03092	0.048014	49	0.237042	-2	-2.41091	0.052376	49	0.266582	0
ET743_SARCOMA_DN	[Human][description:Down-regulated following treatment with Et-743 at any timepoint in at least 8 of 11 sarcoma cell lines][PUBMED_ID:15897246][Contributor:L2L John Newman][Abstract:AB - Ecteinascidin 743 (ET-743 Yondelis Trabectedin) is a marine anticancer agent that induces long-lasting objective remissions and tumor control in a subset of patients with pretreated/resistant soft-tissue sarcoma.…	0.635688	14.6811	269	-5.83716	7.658e-08	171	1.14452e-05	-2	-1.07381	0.3935	171	0.662822	0	-5.86083	3.3774e-07	171	1.63307e-05	-2	-2.98307	0.00539	171	0.0835958	-2	-2.24194	0.05161	171	0.244515	0	-3.02115	0.0134602	171	0.130938	-2
ET743_SARCOMA_UP	[Human][description:Up-regulated following treatment with Et-743 at any timepoint in at least 8 of 11 sarcoma cell lines][PUBMED_ID:15897246][Contributor:L2L John Newman][Abstract:AB - Ecteinascidin 743 (ET-743 Yondelis Trabectedin) is a marine anticancer agent that induces long-lasting objective remissions and tumor control in a subset of patients with pretreated/resistant soft-tissue sarcoma. D…	0.676056	10.4994	71	2.55818	0.03186	48	0.189775	2	-3.8187	0.00103028	48	0.0136595	-2	6.68068	3.8122e-07	48	1.79064e-05	2	0.833483	0.47904	48	0.798724	0	-1.52048	0.185912	48	0.486687	0	-2.11205	0.06779	48	0.305334	0
ETCPATHWAY	[Generic][description:Energy is extracted from carbohydrates via oxidation and transferred to the mitochondrial electron transport chain, which couples ATP synthesis to the reduction of oxygen to water.][PUBMED_ID:na][Contributor:BioCarta][Abstract:na]	0.8	0	10	0.749565	0.68596	8	0.881719	0	-2.41166	0.20518	8	0.475093	0	2.67337	0.09124	8	0.264548	0	-0.595334	0.6747	8	0.893081	0	-1.5928	0.36698	8	0.678645	0	-1.21704	0.47772	8	0.741616	0
ETSPATHWAY	[Generic][description:The Ets transcription factors are activated by Ras and promote macrophage differentiation.][PUBMED_ID:na][Contributor:BioCarta][Abstract:na]	0.722222	0	18	-3.17475	0.063572	13	0.284775	0	-1.58619	0.20724	13	0.477174	0	-2.1935	0.063476	13	0.209127	0	-1.68876	0.34526	13	0.708624	0	-1.77913	0.27	13	0.593422	0	-2.47386	0.106614	13	0.391235	0
EXTRINSICPATHWAY	[Generic][description:The extrinsic prothrombin activation pathway requires the release of thromboplastin from damaged tissues to activate the blood clotting cascade.][PUBMED_ID:na][Contributor:BioCarta][Abstract:na]	0.307692	2.5816	13	-2.00791	0.23856	4	0.559476	0	0.973744	0.65862	4	0.845255	0	-2.5816	0.0060058	4	0.0459234	-2	0.0833522	0.96578	4	0.99296	0	0.554569	0.80482	4	0.914391	0	-0.566668	0.7449	4	0.907795	0
FALT_BCLL_DN	[Human][description:Genes downregulated in VH3-21+ B-CLL][PUBMED_ID:15817677][Contributor:Kevin Vogelsang][Abstract:AB - The usage of the immunoglobulin (Ig) V(H)3-21 gene is associated with poor prognosis in B-cell chronic lymphocytic leukemia (B-CLL) despite V(H) gene mutation status. Many V(H)3-21+ patients also display restricted heavy- and light-chain Ig gene rearrangements implying a role o…	0.72	0	50	-0.814112	0.5495	36	0.80229	0	-0.360415	0.79146	36	0.899212	0	-1.01198	0.40986	36	0.638682	0	-0.967084	0.53856	36	0.830575	0	-0.733228	0.62928	36	0.843143	0	-0.258782	0.83974	36	0.942987	0
FALT_BCLL_IG_MUTATED_VS_WT_DN	[Human][description:Genes upregulated in Ig-unmutated non-VH3-21 B-CL][PUBMED_ID:15817677][Contributor:Kevin Vogelsang][Abstract:AB - The usage of the immunoglobulin (Ig) V(H)3-21 gene is associated with poor prognosis in B-cell chronic lymphocytic leukemia (B-CLL) despite V(H) gene mutation status. Many V(H)3-21+ patients also display restricted heavy- and light-chain Ig gene rearrangements impl…	0.625	0	48	-1.29608	0.314	30	0.631843	0	0.598204	0.70646	30	0.868676	0	-0.0556312	0.96732	30	0.981651	0	2.15566	0.170044	30	0.514829	0	1.52744	0.3425	30	0.66088	0	-1.71173	0.20772	30	0.526181	0
FALT_BCLL_IG_MUTATED_VS_WT_UP	[Human][description:Genes upregulated in Ig-mutated non-VH3-21 B-CLL][PUBMED_ID:15817677][Contributor:Kevin Vogelsang][Abstract:AB - The usage of the immunoglobulin (Ig) V(H)3-21 gene is associated with poor prognosis in B-cell chronic lymphocytic leukemia (B-CLL) despite V(H) gene mutation status. Many V(H)3-21+ patients also display restricted heavy- and light-chain Ig gene rearrangements imply…	0.6875	0	48	-0.894804	0.38282	33	0.693123	0	0.373708	0.79186	33	0.898425	0	-1.37723	0.29044	33	0.522411	0	-0.348198	0.77812	33	0.914388	0	-0.00156177	0.99904	33	0.999648	0	-0.0630392	0.96056	33	0.979628	0
FALT_BCLL_UP	[Human][description:Genes up-regulated in VH3-21+ B-CLL][PUBMED_ID:15817677][Contributor:Kevin Vogelsang][Abstract:AB - The usage of the immunoglobulin (Ig) V(H)3-21 gene is associated with poor prognosis in B-cell chronic lymphocytic leukemia (B-CLL) despite V(H) gene mutation status. Many V(H)3-21+ patients also display restricted heavy- and light-chain Ig gene rearrangements implying a role of…	0.627451	6.03271	51	-3.03085	0.006922	32	0.0706818	-2	-1.38731	0.31656	32	0.594092	0	-3.00186	0.0064456	32	0.0481662	-2	-2.64441	0.02456	32	0.195056	-2	-2.21438	0.094478	32	0.334025	0	-1.60318	0.169746	32	0.485326	0
FASPATHWAY	[Generic][description:Binding of the Fas ligand to the Fas receptor induces caspase activation and consequent apoptosis in the Fas-expressing cell.][PUBMED_ID:na][Contributor:BioCarta][Abstract:na]	0.7	0	30	-1.43602	0.22212	21	0.540986	0	0.205277	0.80284	21	0.90402	0	-2.38439	0.044388	21	0.166227	-2	-1.33751	0.107962	21	0.423603	0	-0.647254	0.42814	21	0.72713	0	0.0443471	0.96232	21	0.9796	0
FATTY_ACID_BIOSYNTHESIS_PATH_2	[Generic][description:na][PUBMED_ID:na][Contributor:GenMAPP][Abstract:na]	0.666667	0	9	0.711487	0.37202	6	0.68259	0	-0.631264	0.2962	6	0.574237	0	1.18462	0.118662	6	0.304337	0	-0.0672176	0.91564	6	0.969293	0	-0.366952	0.42534	6	0.725372	0	-0.0246907	0.9813	6	0.991553	0
FATTY_ACID_DEGRADATION	[Human][description:Genes involved in fatty acid degradation][PUBMED_ID:na][Contributor:Broad Institute][Abstract:na]	0.5	0	34	0.531728	0.65368	17	0.870867	0	-0.216881	0.88832	17	0.94708	0	-0.019664	0.98324	17	0.989257	0	-0.901361	0.65576	17	0.884388	0	-0.621348	0.74524	17	0.894288	0	0.737754	0.49456	17	0.752134	0
FATTY_ACID_METABOLISM	[Human][description:Genes involved in fatty acid metabolism][PUBMED_ID:na][Contributor:Broad Institute][Abstract:na]	0.361702	0	94	0.268173	0.8125	34	0.934091	0	-1.23703	0.27632	34	0.556022	0	0.667339	0.61406	34	0.772982	0	-1.11665	0.47698	34	0.796097	0	-1.27451	0.36876	34	0.680406	0	-0.193836	0.80186	34	0.934272	0
FATTY_ACID_SYNTHESIS	[Human][description:Genes involved in fatty acid synthesis][PUBMED_ID:na][Contributor:Broad Institute][Abstract:na]	0.529412	4.18499	17	-1.86952	0.003981	9	0.0507346	-2	0.522599	0.44696	9	0.698481	0	-2.31547	0.002412	9	0.025097	-2	-0.337457	0.74122	9	0.908699	0	0.0821054	0.92672	9	0.962431	0	-0.601316	0.24562	9	0.566338	0
FBW7PATHWAY	[Generic][description:Cyclin E interacts with cell cycle checkpoint kinase cdk2 to allow transcription of genes required for S phase, including transcription of additional cyclin E.][PUBMED_ID:na][Contributor:BioCarta][Abstract:na]	0.888889	0	9	0.106111	0.91606	8	0.979195	0	-0.0163078	0.98606	8	0.99331	0	-0.697437	0.37788	8	0.604314	0	-1.06554	0.020668	8	0.182678	0	-0.609384	0.35082	8	0.665223	0	0.726725	0.55646	8	0.796188	0
FCER1PATHWAY	[Generic][description:In mast cells, Fc epsilon receptor 1 activates BTK, PKC, and the MAP kinase pathway to promote degranulation and arachnidonic acid release.][PUBMED_ID:na][Contributor:BioCarta][Abstract:na]	0.657895	0	38	-0.831567	0.49038	25	0.767795	0	1.66227	0.53588	25	0.762099	0	-2.22769	0.073638	25	0.231032	0	0.238116	0.95378	25	0.988037	0	1.00074	0.78606	25	0.902432	0	0.733385	0.49938	25	0.755272	0
FEEDERPATHWAY	[Generic][description:Sugars such as mannose, galactose, and fructose are enzymatically converted to glucose via feeder pathways that lead to glycolysis.][PUBMED_ID:na][Contributor:BioCarta][Abstract:na]	0.555556	0	9	-1.15749	0.21228	5	0.532807	0	0.858779	0.56298	5	0.783028	0	-1.08152	0.4574	5	0.681746	0	1.00175	0.39996	5	0.736321	0	1.01255	0.46864	5	0.751653	0	-0.666486	0.29982	5	0.604049	0
FERNANDEZ_MYC_TARGETS	[Human][description:MYC target genes by ChIP in U-937,HL60 (leukemia),P493 (B-cell),T98G (glioblastoma),WS1 (fibroblast)][PUBMED_ID:12695333][Contributor:Yujin Hoshida][Abstract:AB - The transcription factor Myc is induced by mitogenic signals and regulates downstream cellular responses. If overexpressed Myc promotes malignant transformation. Myc modulates expression of diverse genes in experimen…	0.602151	0	186	-1.84623	0.148294	112	0.45231	0	0.397353	0.77138	112	0.888059	0	-1.88871	0.177188	112	0.393113	0	0.0317412	0.98188	112	0.993972	0	0.22502	0.87108	112	0.942762	0	-0.926317	0.45738	112	0.728617	0
FERRANDO_CHEMO_RESPONSE_PATHWAY	[Human][description:Genes involved with chemotherapy response and drug targets which are upregulated in samples positive for HOX11, TAL1, or LYL1 by RT-PCR][PUBMED_ID:12086890][Contributor:Jean Junior][Abstract:AB - Human T cell leukemias can arise from oncogenes activated by specific chromosomal translocations involving the T cell receptor genes. Here we show that five different T cell oncogenes…	0.7	0	10	-0.223227	0.87318	7	0.962782	0	-2.51985	0.177638	7	0.44248	0	2.21458	0.20856	7	0.43567	0	-0.304972	0.8586	7	0.939147	0	-1.48545	0.41118	7	0.717601	0	-2.15333	0.135994	7	0.435817	0
FERRANDO_LYL1_NEIGHBORS	[Human][description:Genes associated with the expression of the T-cell oncogene LYL1+ (nominal P value < 0.000097)][PUBMED_ID:12086890][Contributor:Jean Junior][Abstract:AB - Human T cell leukemias can arise from oncogenes activated by specific chromosomal translocations involving the T cell receptor genes. Here we show that five different T cell oncogenes (HOX11 TAL1 LYL1 LMO1 and LMO2) are ofte…	0.384615	1.90464	13	-0.155384	0.8852	5	0.965673	0	-1.73699	0.100774	5	0.321694	0	0.352011	0.7312	5	0.853153	0	-1.77193	0.044578	5	0.270429	-2	-1.90464	0.0032954	5	0.0426586	-2	-0.504929	0.77546	5	0.921139	0
FERRANDO_MLL_T_ALL_DN	[Human][description:Top 100 nearest neighbor genes negatively associated with MLL T-ALL cases][PUBMED_ID:12637319][Contributor:Kevin Vogelsang][Abstract:AB - Rearrangements of the MLL locus located on human chromosome 11q23 are frequent in both infant and therapy-related leukemias. Gene expression analysis of MLL-rearranged B-precursor acute lymphoblastic leukemias (MLL B-ALLs) has identified the…	0.724138	21.4634	87	-4.50259	0.0010437	63	0.0222837	-2	-5.88427	8.3508e-06	63	0.000280178	-2	0.51539	0.7135	63	0.838452	0	-2.60788	0.02735	63	0.202538	-2	-4.53782	0.00024612	63	0.00722538	-2	-6.53871	1.25938e-06	63	9.85915e-05	-2
FERRANDO_MLL_T_ALL_UP	[Human][description:Top 100 nearest neighbor genes positively associated with MLL T-ALL cases][PUBMED_ID:12637319][Contributor:Kevin Vogelsang][Abstract:AB - Rearrangements of the MLL locus located on human chromosome 11q23 are frequent in both infant and therapy-related leukemias. Gene expression analysis of MLL-rearranged B-precursor acute lymphoblastic leukemias (MLL B-ALLs) has identified the…	0.588889	0	90	-1.47668	0.37906	53	0.688591	0	-0.746515	0.65716	53	0.845361	0	-1.57868	0.3479	53	0.57252	0	-1.54084	0.28404	53	0.656768	0	-1.25804	0.4038	53	0.710757	0	-0.68406	0.71052	53	0.889638	0
FERRANDO_TAL1_NEIGHBORS	[Human][description:Genes associated with the expression of the T-cell oncogene TAL1+ (nominal P value < 0.000097)][PUBMED_ID:12086890][Contributor:Jean Junior][Abstract:AB - Human T cell leukemias can arise from oncogenes activated by specific chromosomal translocations involving the T cell receptor genes. Here we show that five different T cell oncogenes (HOX11 TAL1 LYL1 LMO1 and LMO2) are ofte…	0.5	0	18	0.0924232	0.9565	9	0.983418	0	-3.69085	0.04392	9	0.192033	-2	0.545118	0.77442	9	0.879852	0	-4.49164	0.089888	9	0.388884	0	-4.4568	0.062578	9	0.270022	0	-0.330124	0.75458	9	0.910815	0
FERRANDO_T_CELL_DIFFERENTIATION_PATHWAY	[Human][description:Genes involved with T cell differentiation which are upregulated in samples positive for HOX11, TAL1, or LYL1 by RT-PCR][PUBMED_ID:12086890][Contributor:Jean Junior][Abstract:AB - Human T cell leukemias can arise from oncogenes activated by specific chromosomal translocations involving the T cell receptor genes. Here we show that five different T cell oncogenes (HOX11 TAL1 LYL…	0.227273	0	22	-0.0514183	0.97472	5	0.992223	0	-1.54979	0.39424	5	0.663388	0	0.247389	0.84802	5	0.918409	0	-1.76395	0.32262	5	0.691509	0	-1.80256	0.34892	5	0.665458	0	-0.276471	0.8492	5	0.94714	0
FERRARI_4HPR_UP	[Human][description:Gene regulation data derived from microarray screening of 4HPR-treated HUVECs][PUBMED_ID:15958647][Contributor:Kevin Vogelsang][Abstract:AB - PURPOSE Tumor growth appears to be an angiogenesis-dependent process. N-(4-hydroxyphenyl)retinamide (fenretinide 4HPR) has been found to inhibit and/or prevent tumor growth under diverse conditions. Although 4HPR is antiangiogenic the mo…	0.518519	0	27	1.19208	0.35742	14	0.67308	0	3.58357	0.022194	14	0.124955	2	-1.27249	0.39876	14	0.624939	0	1.987	0.22006	14	0.583514	0	2.98845	0.066896	14	0.27772	0	2.68042	0.02553	14	0.185714	2
FETAL_LIVER_ENRICHED_TRANSCRIPTION_FACTORS	[Human][description:Transcription factors enriched in fetal liver][PUBMED_ID:na][Contributor:Jean-Pierre Bourquin][Abstract:na]	0.518519	0	81	-1.8978	0.073656	42	0.308118	0	1.51004	0.22814	42	0.507527	0	-2.56025	0.059348	42	0.199935	0	0.736371	0.62122	42	0.872148	0	1.20236	0.39088	42	0.700771	0	-0.435135	0.6241	42	0.839624	0
FETAL_LIVER_VS_ADULT_LIVER_GNF2	[Human][description:Genes upregulated in fetal liver vs adult liver][PUBMED_ID:na][Contributor:Jean-Pierre Bourquin][Abstract:na]	0.4	4.11847	80	0.151125	0.91044	32	0.975726	0	-4.28972	0.033208	32	0.159631	-2	4.11847	0.00097664	32	0.0121636	2	-0.62928	0.82428	32	0.928162	0	-2.59089	0.31874	32	0.647724	0	-3.23639	0.00909	32	0.100973	-2
FIBRINOLYSISPATHWAY	[Generic][description:Thrombin cleavage of fibrinogen results in rapid formation of fibrin threads that form a mesh to capture platelets and other blood cells into a clot.][PUBMED_ID:na][Contributor:BioCarta][Abstract:na]	0.25	11.4079	12	-3.73044	0.0058942	3	0.0659188	-2	-2.21389	1.37572e-12	3	2.51298e-10	-2	-2.46017	0.091264	3	0.264151	0	-2.31363	0.015621	3	0.159509	-2	-2.4587	0.00024068	3	0.00719414	-2	-3.00486	9.3038e-05	3	0.00294143	-2
FLAGELLAR_ASSEMBLY	[Generic][description:na][PUBMED_ID:na][Contributor:GenMAPP][Abstract:na]	0.565217	0	23	0.0363165	0.98164	13	0.993118	0	-2.38509	0.045788	13	0.196542	-2	1.44192	0.47142	13	0.692596	0	-1.42696	0.20138	13	0.560184	0	-2.04792	0.053688	13	0.24793	0	-1.1556	0.32208	13	0.623674	0
FLECHNER_KIDNEY_TRANSPLANT_REJECTION_DN	[Human][description:Genes downreglated in acute rejection transplanted kidney biopsies relative to well functioning transplanted kidney biopsies from stable, immunosuppressed recipients. (median FDR < 0.14% per comparison).][PUBMED_ID:15307835][Contributor:Jean Junior][Abstract:AB - A major challenge for kidney transplantation is balancing the need for immunosuppression to prevent rejection while…	0.524648	0	568	1.6203	0.218	298	0.538126	0	2.33894	0.098382	298	0.316517	0	0.622723	0.647	298	0.796755	0	2.32117	0.085312	298	0.383205	0	2.52814	0.072164	298	0.292211	0	1.6777	0.183986	298	0.508358	0
FLECHNER_KIDNEY_TRANSPLANT_REJECTION_PBL_DN	[Human][description:Genes downreglated in peripheral blood lymphocytes (PBLs) of immunosuppressed patients with a well functioning kidney transplant relative to PBLs of normal healthy blood donors (Delta values were chosen to minimize the minimize the median FDR at a level < 1 false discovery per gene list)][PUBMED_ID:15307835][Contributor:Jean Junior][Abstract:AB - A major challenge for kidney t…	0.588235	0	51	-3.23988	0.026432	30	0.173817	-2	-2.69215	0.053968	30	0.215348	0	-1.50788	0.24014	30	0.470548	0	-2.23924	0.030918	30	0.209174	-2	-2.66605	0.02264	30	0.155084	-2	-3.13512	0.059776	30	0.287344	0
FLECHNER_KIDNEY_TRANSPLANT_REJECTION_PBL_UP	[Human][description:Genes upreglated in peripheral blood lymphocytes (PBLs) of patients who underwent acute rejection of a kidney transplant relative to PBLs of immunosuppressed patients with a well functioning kidney transplant (Delta values were chosen to minimize the minimize the median FDR at a level < 1 false discovery per gene list)][PUBMED_ID:15307835][Contributor:Jean Junior][Abstract:AB …	0.652174	0	69	-0.101433	0.92706	45	0.978233	0	-0.279475	0.84676	45	0.924966	0	-0.532746	0.58476	45	0.76116	0	-0.986985	0.40966	45	0.742537	0	-0.70226	0.59624	45	0.826491	0	0.307563	0.8295	45	0.940481	0
FLECHNER_KIDNEY_TRANSPLANT_REJECTION_UP	[Human][description:Genes upreglated in acute rejection transplanted kidney biopsies relative to well functioning transplanted kidney biopsies from stable, immunosuppressed, recipients (median FDR < 0.14% per comparison)][PUBMED_ID:15307835][Contributor:Jean Junior][Abstract:AB - A major challenge for kidney transplantation is balancing the need for immunosuppression to prevent rejection while mi…	0.641304	12.7574	92	-3.40978	0.091432	59	0.348757	0	-7.34415	0.0077602	59	0.0604634	-2	0.942621	0.5705	59	0.752127	0	-5.24404	0.139894	59	0.485202	0	-6.78538	0.043218	59	0.226275	-2	-5.41324	0.0069892	59	0.0814911	-2
FLECHNER_KIDNEY_TRANSPLANT_WELL_DN	[Human][description:Genes downreglated in well functioning transplanted kidney biopsies from stable, immunosuppressed recipients relative to normal healthy donor kidney biopsies (median FDR < 0.16% per comparison).][PUBMED_ID:15307835][Contributor:Jean Junior][Abstract:AB - A major challenge for kidney transplantation is balancing the need for immunosuppression to prevent rejection while minimizi…	0.695652	0	23	-1.62546	0.2771	16	0.588569	0	0.797228	0.61878	16	0.821708	0	-2.16022	0.103976	16	0.283948	0	-0.0137392	0.9913	16	0.997367	0	0.407808	0.77574	16	0.898743	0	-0.399953	0.81166	16	0.938375	0
FLECHNER_KIDNEY_TRANSPLANT_WELL_PBL_DN	[Human][description:Genes downreglated in peripheral blood lymphocytes (PBLs) of immunosuppressed patients with a well functioning kidney transplant relative to PBLs of normal healthy blood donors (Delta values were chosen to minimize the minimize the median FDR at a level < 1 false discovery per gene list)][PUBMED_ID:15307835][Contributor:Jean Junior][Abstract:AB - A major challenge for kidney t…	0.595238	2.6162	42	-1.13851	0.22252	25	0.541158	0	1.09526	0.39618	25	0.664612	0	-2.6162	0.0117696	25	0.0716638	-2	-0.733523	0.57906	25	0.855323	0	0.157253	0.90824	25	0.955308	0	0.641633	0.46778	25	0.735211	0
FLECHNER_KIDNEY_TRANSPLANT_WELL_PBL_UP	[Human][description:Genes upreglated in peripheral blood lymphocytes (PBLs) of stable, immunosuppressed patients with a well functioning kidney transplant relative to PBLs of normal healthy blood donors (Delta values were chosen to minimize the minimize the median FDR at a level < 1 false discovery per gene list)][PUBMED_ID:15307835][Contributor:Jean Junior][Abstract:AB - A major challenge for ki…	0.664516	0	155	-2.09339	0.184248	103	0.500667	0	-3.45496	0.022662	103	0.126293	-2	1.8198	0.191076	103	0.412784	0	-0.10642	0.92484	103	0.974639	0	-1.86091	0.15182	103	0.440975	0	-4.36044	0.0114962	103	0.119619	-2
FLECHNER_KIDNEY_TRANSPLANT_WELL_UP	[Human][description:Genes upreglated in well functioning transplanted kidney biopsies from stable, immunosuppressed recipients relative to normal healthy donor kidney biopsies (median FDR < 0.16% per comparison)][PUBMED_ID:15307835][Contributor:Jean Junior][Abstract:AB - A major challenge for kidney transplantation is balancing the need for immunosuppression to prevent rejection while minimizing …	0.561873	3.76363	598	-2.06846	0.082212	336	0.327256	0	1.49349	0.29348	336	0.570984	0	-3.76363	0.0028506	336	0.0285755	-2	-0.703878	0.58476	336	0.857578	0	0.381551	0.77968	336	0.900136	0	0.338895	0.79184	336	0.927858	0
FLOTHO_CASP8AP2_MRD_DIFF	[Human][description:Genes significantly associated with MRD on day 46][PUBMED_ID:16627760][Contributor:Kevin Vogelsang][Abstract:AB - In childhood acute lymphoblastic leukemia (ALL) early response to treatment is a powerful prognostic indicator. To identify genes associated with this response we analyzed gene expression of diagnostic lymphoblasts from 189 children with ALL and compared the findin…	0.366667	0	90	-1.68364	0.24746	33	0.562689	0	-2.62033	0.118114	33	0.35564	0	-0.695469	0.57976	33	0.75705	0	-2.73972	0.098222	33	0.404704	0	-2.91084	0.083364	33	0.3129	0	-1.70283	0.31324	33	0.61895	0
FLUMAZENILPATHWAY	[Generic][description:Flumazenil is a benzodiazepine receptor antagonist that may induce protective preconditioning in ischemic cardiomyocytes.][PUBMED_ID:na][Contributor:BioCarta][Abstract:na]	0	0	9	0	0	2	1	0	0	0	2	1	0	0	0	2	1	0	0	0	2	1	0	0	0	2	1	0	0	0	2	1	0
FMLPPATHWAY	[Generic][description:The fMLP receptor is a G-protein coupled receptor in neutrophils that recognizes formylated bacterial peptides and activates NADPH oxidase.][PUBMED_ID:na][Contributor:BioCarta][Abstract:na]	0.756757	5.43959	37	-2.6754	0.0022806	28	0.0350402	-2	0.098936	0.91632	28	0.961347	0	-2.76419	0.0082154	28	0.0569878	-2	-0.651437	0.51214	28	0.816642	0	-0.31579	0.73872	28	0.892326	0	-1.31958	0.139256	28	0.433593	0
FOLATE_BIOSYNTHESIS	[Generic][description:na][PUBMED_ID:na][Contributor:GenMAPP][Abstract:na]	0.272727	2.15632	11	-0.129877	0.85026	3	0.953498	0	-1.00111	0.0082458	3	0.0630516	0	1.17164	0.31414	3	0.547083	0	0.311744	0.79132	3	0.91744	0	-0.346027	0.67818	3	0.869679	0	-1.15521	6.3568e-137	3	1.04506e-133	0
FOSBPATHWAY	[Generic][description:FOSB gene expression and drug abuse][PUBMED_ID:na][Contributor:BioCarta][Abstract:na]	0.6	5.63664	5	2.78283	6.1554e-45	3	1.01195e-41	2	0.990464	0.20548	3	0.474451	0	1.10255	0.26288	3	0.496753	0	-0.165838	0.79538	3	0.921497	0	0.42276	0.33938	3	0.660285	0	2.8538	0.003985	3	0.0550533	2
FRASOR_ER_DN	[Human][description:Selective estrogen receptor modulators downregulated signature][PUBMED_ID:14973112][Contributor:Broad Institute][Abstract:AB - Selective estrogen receptor modulators (SERMs) such as tamoxifen are effective in the treatment of many estrogen receptor-positive breast cancers and have also proven to be effective in the prevention of breast cancer in women at high risk for the dise…	0.567568	0	74	0.5942	0.66148	42	0.872771	0	-0.587734	0.64232	42	0.838075	0	0.797372	0.51496	42	0.725445	0	-0.395568	0.76214	42	0.91257	0	-0.529427	0.69276	42	0.874729	0	0.139784	0.90534	42	0.961485	0
FRASOR_ER_UP	[Human][description:Selective estrogen receptor modulators upregulated signature][PUBMED_ID:14973112][Contributor:Broad Institute][Abstract:AB - Selective estrogen receptor modulators (SERMs) such as tamoxifen are effective in the treatment of many estrogen receptor-positive breast cancers and have also proven to be effective in the prevention of breast cancer in women at high risk for the diseas…	0.625	0	32	-0.89226	0.56166	20	0.814258	0	-0.119216	0.95172	20	0.977892	0	-1.96705	0.022578	20	0.110801	-2	-1.81943	0.33462	20	0.703472	0	-1.08816	0.59062	20	0.827069	0	0.433262	0.80984	20	0.937589	0
FREEPATHWAY	[Generic][description:Neutrophils release superoxide to induce lysis in invading bacteria; in neighboring endothelial cells, superoxide dismutase scavenges radicals but produces pro-apoptotic peroxides.][PUBMED_ID:na][Contributor:BioCarta][Abstract:na]	0.6	0	10	-0.806518	0.37098	6	0.682969	0	-0.843795	0.51784	6	0.74875	0	0.108658	0.95712	6	0.976726	0	-0.153923	0.8899	6	0.955582	0	-0.52663	0.5689	6	0.812573	0	-1.18489	0.32612	6	0.629274	0
FRUCTOSE_AND_MANNOSE_METABOLISM	[Generic][description:na][PUBMED_ID:na][Contributor:GenMAPP][Abstract:na]	0.72	0	25	1.01579	0.40802	18	0.712086	0	2.89371	0.108968	18	0.340577	0	-0.115364	0.92454	18	0.95956	0	2.7611	0.106436	18	0.419618	0	3.0654	0.089094	18	0.326215	0	1.47438	0.3268	18	0.629847	0
FSH_GRANULOSA_DN	[Human][description:Down-regulated in human granulosa cells stimulated with follicle stimulation hormone (FSH)][PUBMED_ID:15026540][Contributor:L2L John Newman][Abstract:AB - Gonadotrophins exert a major effect on ovarian development and on the control of fertilization. By stimulating cells with forskolin (FK) it is possible to study which genes are activated by gonadotrophins via the cAMP cascad…	0.701299	3.84449	77	-1.37282	0.33414	54	0.646266	0	2.89245	0.026318	54	0.135633	2	-3.84449	0.00121736	54	0.0147157	-2	0.376569	0.75614	54	0.910692	0	1.72005	0.166114	54	0.456675	0	1.35015	0.37496	54	0.664978	0
FSH_GRANULOSA_UP	[Human][description:Up-regulated in human granulosa cells stimulated with follicle stimulation hormone (FSH)][PUBMED_ID:15026540][Contributor:L2L John Newman][Abstract:AB - Gonadotrophins exert a major effect on ovarian development and on the control of fertilization. By stimulating cells with forskolin (FK) it is possible to study which genes are activated by gonadotrophins via the cAMP cascade …	0.75641	0	78	-2.25816	0.20048	59	0.5265	0	-0.366127	0.76646	59	0.888618	0	-2.18263	0.087094	59	0.254773	0	-0.972978	0.39244	59	0.735657	0	-0.739529	0.50436	59	0.769887	0	-1.23952	0.51084	59	0.758646	0
FSH_HUMAN_GRANULOSA_UP	[Human][description:Up-regulated by FSH in primary human granulosa cells (rFSH-17)][PUBMED_ID:12832290][Contributor:L2L John Newman][Abstract:AB - Follicle-stimulating hormone (FSH) controls the development of follicle-enclosed oocytes in the mammalian ovary by interacting with specific receptors located exclusively on granulosa cells. Its biological activity involves stimulation of intercellular…	0.4	0	15	-0.363012	0.6459	6	0.861899	0	0.331178	0.71834	6	0.871551	0	0.0346832	0.94764	6	0.971878	0	0.89754	0.16061	6	0.512705	0	0.67877	0.4042	6	0.709183	0	-0.52143	0.57246	6	0.807139	0
FSH_OVARY_MCV152_DN	[Human][description:Down-regulated in ovarian epithelial cells (MCV152) 72 hours following FSH treatment, compared to untreated][PUBMED_ID:15386376][Contributor:L2L John Newman][Abstract:AB - Epidemiologic data have implicated reproductive follicle-stimulating hormone (FSH) as a probable risk factor for ovarian cancer (OC) development. Although pituitary and sex hormones have been reported to reg…	0.804348	4.69129	46	-2.98914	0.028346	37	0.179234	-2	0.933411	0.54202	37	0.767512	0	-4.69129	0.00086144	37	0.0110641	-2	-1.72043	0.114748	37	0.435671	0	-0.483649	0.71384	37	0.882371	0	-0.134914	0.9262	37	0.969855	0
FSH_OVARY_MCV152_UP	[Human][description:Up-regulated in ovarian epithelial cells (MCV152) 72 hours following FSH treatment, compared to untreated][PUBMED_ID:15386376][Contributor:L2L John Newman][Abstract:AB - Epidemiologic data have implicated reproductive follicle-stimulating hormone (FSH) as a probable risk factor for ovarian cancer (OC) development. Although pituitary and sex hormones have been reported to regul…	0.704918	0	61	-1.03696	0.38562	43	0.695131	0	-1.00878	0.50304	43	0.737732	0	-0.615576	0.63756	43	0.790459	0	-1.09765	0.43686	43	0.768126	0	-1.14482	0.43612	43	0.73311	0	-0.892331	0.49938	43	0.755272	0
FXRPATHWAY	[Generic][description:The nuclear receptor transcription factors FXR and LXR are activated by cholesterol metabolites and regulate cholesterol homeostasis.][PUBMED_ID:na][Contributor:BioCarta][Abstract:na]	0	0	6	0	0	2	1	0	0	0	2	1	0	0	0	2	1	0	0	0	2	1	0	0	0	2	1	0	0	0	2	1	0
G13_SIGNALING_PATHWAY	[Human][description:G13 signaling pathway][PUBMED_ID:na][Contributor:Broad Institute][Abstract:na]	0.638298	3.33329	47	-1.41717	0.26526	30	0.576835	0	0.483579	0.70892	30	0.867807	0	-3.33329	0.0131508	30	0.0786179	-2	-2.23501	0.043748	30	0.267367	-2	-1.00831	0.37714	30	0.688144	0	0.862831	0.54572	30	0.785607	0
G1PATHWAY	[Generic][description:CDK4/6-cyclin D and CDK2-cyclin E phosphorylate Rb, which allows the transcription of genes needed for the G1/S cell cycle transition.][PUBMED_ID:na][Contributor:BioCarta][Abstract:na]	0.642857	0	28	-0.149245	0.92244	18	0.979013	0	-0.14547	0.94014	18	0.970239	0	-1.02788	0.35042	18	0.57609	0	-1.40855	0.53896	18	0.830413	0	-0.87014	0.70182	18	0.877408	0	0.656435	0.63796	18	0.849924	0
G1_TO_S_CELL_CYCLE_REACTOME	[Generic][description:na][PUBMED_ID:na][Contributor:GenMAPP][Abstract:na]	0.722222	15.219	72	-1.89826	0.2061	52	0.52777	0	-5.47238	0.00060682	52	0.00923715	-2	0.847712	0.50776	52	0.718999	0	-4.40823	0.0070906	52	0.0987877	-2	-5.33838	0.00148364	52	0.0283617	-2	-3.28346	0.025276	52	0.18634	-2
G2PATHWAY	[Generic][description:Activated Cdc2-cyclin B kinase regulates the G2/M transition; DNA damage stimulates the DNA-PK/ATM/ATR kinases, which inactivate Cdc2.][PUBMED_ID:na][Contributor:BioCarta][Abstract:na]	0.541667	0	24	-0.343474	0.84112	13	0.951687	0	-0.797112	0.65156	13	0.842773	0	-0.216274	0.87896	13	0.933469	0	-1.02196	0.5515	13	0.835637	0	-0.991802	0.58774	13	0.82585	0	-0.285225	0.85742	13	0.949225	0
GABAPATHWAY	[Generic][description:Gamma-aminobutyric acid (GABA) is an inhibitory neurotransmitter whose receptor is regulated by Plic-1, gephyrin, and GABARAP, which promote receptor clustering.][PUBMED_ID:na][Contributor:BioCarta][Abstract:na]	0.333333	0	12	-1.17366	0.5029	4	0.777037	0	0.35732	0.39084	4	0.66105	0	-1.31774	0.48872	4	0.703551	0	0.00954084	0.96908	4	0.991392	0	0.191634	0.36408	4	0.67709	0	-0.491034	0.55334	4	0.793105	0
GALACTOSE_METABOLISM	[Generic][description:na][PUBMED_ID:na][Contributor:GenMAPP][Abstract:na]	0.583333	0	24	-0.331728	0.7242	14	0.897877	0	2.9234	0.14222	14	0.398313	0	-2.23338	0.021516	14	0.107189	-2	1.43905	0.5173	14	0.819308	0	2.33534	0.2921	14	0.620429	0	1.4162	0.26876	14	0.58522	0
GALE_FLT3ANDAPL_DN	[Human][description:The 19 probe sets differentially down-regulated in FLT3 ITD+ samples][PUBMED_ID:16105978][Contributor:Kevin Vogelsang][Abstract:AB - The prognostic significance of FLT3 mutations in acute promyelocytic leukemia (APL) is not firmly established and is of particular interest given the opportunities for targeted therapies using FLT3 inhibitors. We studied 203 patients with PML-RAR…	0.388889	0	18	-1.32966	0.5562	7	0.809197	0	-1.66356	0.118228	7	0.355332	0	0.765419	0.7318	7	0.853248	0	0.148828	0.92644	7	0.975075	0	-0.783207	0.57496	7	0.814155	0	-2.44336	0.07981	7	0.334713	0
GALE_FLT3ANDAPL_UP	[Human][description:The 64 probe sets differentially up-regulated in FLT3 ITD+ samples][PUBMED_ID:16105978][Contributor:Kevin Vogelsang][Abstract:AB - The prognostic significance of FLT3 mutations in acute promyelocytic leukemia (APL) is not firmly established and is of particular interest given the opportunities for targeted therapies using FLT3 inhibitors. We studied 203 patients with PML-RARA-…	0.557377	4.13786	61	-2.34987	0.049452	34	0.24711	-2	0.711792	0.46656	34	0.718188	0	-4.13786	0.00171396	34	0.0195677	-2	-1.98176	0.067906	34	0.338295	0	-0.746538	0.46156	34	0.746121	0	0.269849	0.78872	34	0.925522	0
GALINDO_ACT_UP	[Human][description:Most significant genes up-regulated by Act in macrophages from 0 to 2 h as determined by four separate analysis methods][PUBMED_ID:12824169][Contributor:Kevin Vogelsang][Abstract:AB - A cytotoxic enterotoxin (Act) of Aeromonas hydrophila possesses several biological activities and it induces an inflammatory response in the host. In this study we used microarrays to gain a glob…	0.715909	20.8329	88	-2.12512	0.165632	63	0.480245	0	-5.41586	0.0057618	63	0.0490798	-2	-2.13359	0.12926	63	0.316697	0	-8.05286	0.00020468	63	0.00747764	-2	-7.36422	0.00066762	63	0.0166298	-2	-1.10003	0.47304	63	0.737135	0
GAMMA-UV_FIBRO_DN	[Human][description:Down-regulated at any timepoint by treatment of human fibroblasts with UV light or gamma radiation, but not by 4-NQO][PUBMED_ID:15897889][Contributor:L2L John Newman][Abstract:AB - The accumulation of DNA damage and mutations is considered a major cause of cancer and aging. While it is known that DNA damage can affect changes in gene expression transcriptional regulation after…	0.585366	0	41	-2.26902	0.08245	24	0.326621	0	0.411664	0.75258	24	0.883744	0	-2.82177	0.026282	24	0.12103	-2	-0.733537	0.63446	24	0.86921	0	-0.199079	0.89376	24	0.949801	0	-0.720189	0.50714	24	0.754514	0
GAMMA-UV_FIBRO_UP	[Human][description:Up-regulated at any timepoint by treatment of human fibroblasts with UV light or gamma radiation, but not by 4-NQO][PUBMED_ID:15897889][Contributor:L2L John Newman][Abstract:AB - The accumulation of DNA damage and mutations is considered a major cause of cancer and aging. While it is known that DNA damage can affect changes in gene expression transcriptional regulation after D…	0.628571	0	35	-2.72345	0.02965	22	0.183942	-2	-2.05112	0.24854	22	0.532725	0	-2.18179	0.138102	22	0.330962	0	-2.80538	0.027734	22	0.202643	-2	-2.65117	0.075768	22	0.298711	0	-1.87143	0.2656	22	0.584533	0
GAMMA_ESR_OLD_UNREG	[Human][description:Genes involved in the environmental stress response that were not regulated following treatment of fibroblasts from elderly donors with gamma radiation][PUBMED_ID:15897889][Contributor:L2L John Newman][Abstract:AB - The accumulation of DNA damage and mutations is considered a major cause of cancer and aging. While it is known that DNA damage can affect changes in gene expressi…	0.5	0	26	1.76532	0.165752	13	0.479747	0	0.38052	0.65562	13	0.844702	0	0.220439	0.84976	13	0.919083	0	-1.08628	0.41336	13	0.745136	0	-0.414229	0.71412	13	0.882054	0	2.21057	0.035674	13	0.212493	2
GAMMA_ESR_WS_UNREG	[Human][description:Genes involved in the environmental stress response that were not regulated following treatment of Werner syndrome fibroblasts with gamma radiation][PUBMED_ID:15897889][Contributor:L2L John Newman][Abstract:AB - The accumulation of DNA damage and mutations is considered a major cause of cancer and aging. While it is known that DNA damage can affect changes in gene expression t…	0.586207	0	29	1.19989	0.41184	17	0.715713	0	-0.683056	0.5225	17	0.75021	0	1.01165	0.54138	17	0.741073	0	-0.896925	0.4688	17	0.788851	0	-0.86184	0.44164	17	0.734875	0	0.782395	0.49068	17	0.750398	0
GAMMA_HEXACHLOROCYCLOHEXANE_DEGRADATION	[Generic][description:na][PUBMED_ID:na][Contributor:GenMAPP][Abstract:na]	0	0	37	0	0	1	1	0	0	0	1	1	0	0	0	1	1	0	0	0	1	1	0	0	0	1	1	0	0	0	1	1	0
GAMMA_UNIQUE_FIBRO_DN	[Human][description:Down-regulated at any timepoint by treatment of human fibroblasts with gamma radiation, but not by UV lght or 4-NQO][PUBMED_ID:15897889][Contributor:L2L John Newman][Abstract:AB - The accumulation of DNA damage and mutations is considered a major cause of cancer and aging. While it is known that DNA damage can affect changes in gene expression transcriptional regulation after …	0.42623	0	61	-1.04009	0.42428	26	0.722815	0	0.236693	0.88842	26	0.946573	0	0.191281	0.89394	26	0.942075	0	1.7065	0.37624	26	0.725133	0	1.08571	0.56516	26	0.812881	0	-1.57079	0.183174	26	0.506966	0
GAMMA_UNIQUE_FIBRO_UP	[Human][description:Up-regulated at any timepoint by treatment of human fibroblasts with gamma radiation, but not by UV lght or 4-NQO][PUBMED_ID:15897889][Contributor:L2L John Newman][Abstract:AB - The accumulation of DNA damage and mutations is considered a major cause of cancer and aging. While it is known that DNA damage can affect changes in gene expression transcriptional regulation after DN…	0.6	0	10	-0.083695	0.94482	6	0.981848	0	0.0999517	0.94246	6	0.971413	0	-0.0463485	0.9684	6	0.98093	0	0.167318	0.9105	6	0.965717	0	0.146454	0.918	6	0.961269	0	-0.0748086	0.95858	6	0.978823	0
GANGLIOSIDE_BIOSYNTHESIS	[Generic][description:na][PUBMED_ID:na][Contributor:GenMAPP][Abstract:na]	0.428571	0	14	-0.671721	0.48984	6	0.767681	0	-0.842834	0.30332	6	0.582544	0	-0.881848	0.218	6	0.443006	0	-1.61659	0.2044	6	0.563815	0	-1.35096	0.23386	6	0.548453	0	-0.174358	0.82408	6	0.93952	0
GATA3PATHWAY	[Generic][description:GATA-3 is a transcription factor that promotes differentiation of helper T cells into Th2 cells, which secrete cytokines IL4, IL5, and IL13.][PUBMED_ID:na][Contributor:BioCarta][Abstract:na]	0.625	0	16	-1.43017	0.23716	10	0.559385	0	-0.252792	0.68756	10	0.86089	0	-1.9228	0.123896	10	0.309552	0	-1.36457	0.115714	10	0.437319	0	-0.901281	0.22728	10	0.537623	0	-0.333422	0.68272	10	0.877554	0
GAY_YY1_DN	[Human][description:List of YY1 target genes identified in MEFs expressing ~25% of YY1 Down][PUBMED_ID:16611997][Contributor:Kevin Vogelsang][Abstract:AB - Constitutive ablation of the Yin Yang 1 (YY1) transcription factor in mice results in peri-implantation lethality. In this study we used homologous recombination to generate knockout mice carrying yy1 alleles expressing various amounts of YY1.…	0.55516	42.4062	281	-5.53028	0.000190328	156	0.0063857	-2	-9.73188	3.4272e-07	156	1.56509e-05	-2	-2.25618	0.05497	156	0.19187	0	-10.5212	1.30374e-07	156	1.53096e-05	-2	-11.0059	9.3346e-08	156	7.67304e-06	-2	-5.61691	0.00020558	156	0.00545119	-2
GAY_YY1_UP	[Human][description:List of YY1 target genes identified in MEFs expressing ~25% of YY1 UP][PUBMED_ID:16611997][Contributor:Kevin Vogelsang][Abstract:AB - Constitutive ablation of the Yin Yang 1 (YY1) transcription factor in mice results in peri-implantation lethality. In this study we used homologous recombination to generate knockout mice carrying yy1 alleles expressing various amounts of YY1. P…	0.543779	3.5733	217	1.73244	0.152092	118	0.457947	0	3.5733	0.0148478	118	0.0949797	2	0.325495	0.81002	118	0.900997	0	3.51585	0.028648	118	0.204771	2	3.84526	0.0143788	118	0.117606	2	2.07817	0.080194	118	0.333769	0
GCRPATHWAY	[Generic][description:Corticosteroids activate the glucocorticoid receptor (GR), which inhibits NF-kB and activates Annexin-1, thus inhibiting the inflammatory response.][PUBMED_ID:na][Contributor:BioCarta][Abstract:na]	0.526316	0	19	-1.97375	0.0109686	10	0.101878	-2	0.96804	0.41622	10	0.675484	0	-2.26062	0.103342	10	0.28363	0	0.465749	0.59318	10	0.862235	0	0.767238	0.4586	10	0.745735	0	-0.78853	0.15217	10	0.449942	0
GENOTOXINS_24HRS_DISCR	[Mouse][description:Group of genes whose regulation pattern significantly discriminates between direct (cisplatin, methyl methanesulfonate, mitomycin C) and indirect (taxol, hydroxyurea, etoposide) genotoxins, 24 hours following treatment of mouse lymphocytes (TK 3.7.2C)][PUBMED_ID:15120960][Contributor:L2L John Newman][Abstract:AB - During the safety evaluation process of new drugs and chemicals…	0.65	0	40	0.775289	0.44456	26	0.739733	0	-0.910473	0.39994	26	0.666837	0	0.908398	0.4255	26	0.647106	0	-0.890919	0.35976	26	0.720396	0	-0.976995	0.29724	26	0.628909	0	0.292669	0.8166	26	0.938148	0
GENOTOXINS_4HRS_DISCR	[Mouse][description:Group of genes whose regulation pattern significantly discriminates between direct (cisplatin, methyl methanesulfonate, mitomycin C) and indirect (taxol, hydroxyurea, etoposide) genotoxins, 4 hours following treatment of mouse lymphocytes (TK 3.7.2C)][PUBMED_ID:15120960][Contributor:L2L John Newman][Abstract:AB - During the safety evaluation process of new drugs and chemicals …	0.527778	0	36	-3.57143	0.126488	19	0.416726	0	0.290401	0.86288	19	0.936971	0	-2.35889	0.023756	19	0.113203	-2	1.12156	0.34362	19	0.707909	0	0.783843	0.56876	19	0.81308	0	-2.87377	0.28202	19	0.589874	0
GENOTOXINS_ALL_24HRS_REG	[Mouse][description:Genes most consistently regulated in mouse lymphocytes (TK 3.7.2C) at 24 hours by all six genotoxins tested (cisplatin, methyl methanesulfonate, mitomycin C, taxol, hydroxyurea and etoposide)][PUBMED_ID:15120960][Contributor:L2L John Newman][Abstract:AB - During the safety evaluation process of new drugs and chemicals a battery of genotoxicity tests is conducted starting with …	0.571429	0	28	-1.5	0.27468	16	0.587987	0	0.545628	0.6618	16	0.844065	0	-0.718448	0.70224	16	0.832359	0	1.42087	0.2561	16	0.619159	0	1.08567	0.34494	16	0.663253	0	-1.4345	0.22038	16	0.54564	0
GENOTOXINS_ALL_4HRS_REG	[Mouse][description:Genes regulated in mouse lymphocytes (TK 3.7.2C) at 4 hours by all six genotoxins tested (cisplatin, methyl methanesulfonate, mitomycin C, taxol, hydroxyurea and etoposide)][PUBMED_ID:15120960][Contributor:L2L John Newman][Abstract:AB - During the safety evaluation process of new drugs and chemicals a battery of genotoxicity tests is conducted starting with in vitro genotoxici…	0.666667	26.4394	27	-4.77408	0.00176134	18	0.029852	-2	-5.84929	0.00183468	18	0.0210924	-2	-1.34349	0.35598	18	0.579437	0	-4.74022	0.0034146	18	0.0645242	-2	-5.72207	0.00162776	18	0.0297337	-2	-5.35373	0.00065686	18	0.0134985	-2
GERY_CEBP_TARGETS	[Human][description:Complete list of differentially regulated C/EBP-target genes, sorted by P-value][PUBMED_ID:15985538][Contributor:Kevin Vogelsang][Abstract:AB - CCAAT/enhancer-binding proteins (C/EBPs) are a family of transcription factors that regulate cell growth and differentiation in numerous cell types. To identify novel C/EBP-target genes we performed transcriptional profiling using indu…	0.630872	0	149	-2.14196	0.057322	94	0.270021	0	-1.48291	0.48584	94	0.727433	0	-1.69325	0.191882	94	0.413439	0	-1.99557	0.37174	94	0.7241	0	-1.89832	0.40748	94	0.712657	0	-1.49083	0.25794	94	0.5801	0
GHPATHWAY	[Generic][description:Growth hormone receptors dimerize on ligand binding and activate the JAK2 protein kinase.][PUBMED_ID:na][Contributor:BioCarta][Abstract:na]	0.518519	2.931	27	-1.43642	0.094118	14	0.357344	0	1.01718	0.32558	14	0.604806	0	-2.931	5.3868e-05	14	0.00119674	-2	-0.938922	0.48556	14	0.80551	0	0.000725099	0.99954	14	0.99954	0	0.500554	0.59558	14	0.818674	0
GH_AUTOCRINE_DN	[Human][description:Down-regulated following stable autocrine expression of human growth hormone in mammary carcinoma cells (MCF-7)][PUBMED_ID:15845533][Contributor:L2L John Newman][Abstract:AB - We have exploited a discrepancy in the oncogenic potential of autocrine and exogenous human growth hormone (hGH) in an attempt to identify molecules that could potentially be involved in oncogenic transf…	0.464	3.5967	125	-2.03385	0.122178	58	0.407425	0	2.42164	0.149848	58	0.407864	0	-3.5967	0.0081448	58	0.0567375	-2	0.767772	0.60116	58	0.863905	0	1.69524	0.28314	58	0.611672	0	0.246364	0.87418	58	0.954918	0
GH_AUTOCRINE_UP	[Human][description:Up-regulated following stable autocrine expression of human growth hormone in mammary carcinoma cells (MCF-7)][PUBMED_ID:15845533][Contributor:L2L John Newman][Abstract:AB - We have exploited a discrepancy in the oncogenic potential of autocrine and exogenous human growth hormone (hGH) in an attempt to identify molecules that could potentially be involved in oncogenic transfor…	0.386364	0	220	0.58478	0.66956	85	0.875005	0	-2.32643	0.083786	85	0.288772	0	2.5735	0.07649	85	0.236371	0	-0.432058	0.75216	85	0.911911	0	-1.4563	0.28438	85	0.613544	0	-1.35713	0.28842	85	0.594189	0
GH_EXOGENOUS_ALL_UP	[Human][description:Up-regulated consistently at all time points (1-24 hours) following treatment of mammary carcinoma cells (MCF-7) with exogenous human growth hormone][PUBMED_ID:15845533][Contributor:L2L John Newman][Abstract:AB - We have exploited a discrepancy in the oncogenic potential of autocrine and exogenous human growth hormone (hGH) in an attempt to identify molecules that could potent…	0.254237	6.0303	59	1.2401	0.31996	15	0.633752	0	2.36508	0.0034276	15	0.033343	2	-0.288524	0.80418	15	0.897537	0	1.55533	0.0038174	15	0.0689649	2	2.10989	0.0009164	15	0.0209245	2	1.92337	0.078868	15	0.333314	0
GH_EXOGENOUS_ANY_DN	[Human][description:Down-regulated at any time point (1-24 hours) following treatment of mammary carcinoma cells (MCF-7) with exogenous human growth hormone][PUBMED_ID:15845533][Contributor:L2L John Newman][Abstract:AB - We have exploited a discrepancy in the oncogenic potential of autocrine and exogenous human growth hormone (hGH) in an attempt to identify molecules that could potentially be inv…	0.34375	0	96	-0.579366	0.57892	33	0.829769	0	1.29499	0.161144	33	0.418516	0	-2.03189	0.12271	33	0.308464	0	-0.282992	0.78806	33	0.916894	0	0.51543	0.55932	33	0.809438	0	0.911905	0.41204	33	0.701962	0
GH_EXOGENOUS_ANY_UP	[Human][description:Up-regulated at any time point (1-24 hours) following treatment of mammary carcinoma cells (MCF-7) with exogenous human growth hormone][PUBMED_ID:15845533][Contributor:L2L John Newman][Abstract:AB - We have exploited a discrepancy in the oncogenic potential of autocrine and exogenous human growth hormone (hGH) in an attempt to identify molecules that could potentially be invol…	0.308219	0	292	-0.742429	0.58722	90	0.835112	0	1.77724	0.145056	90	0.400121	0	-2.20207	0.079918	90	0.241074	0	0.335305	0.78244	90	0.914887	0	1.11547	0.36394	90	0.677596	0	0.8329	0.51882	90	0.764969	0
GH_EXOGENOUS_EARLY_DN	[Human][description:Down-regulated at early time points (1-4 hours) following treatment of mammary carcinoma cells (MCF-7) with exogenous human growth hormone][PUBMED_ID:15845533][Contributor:L2L John Newman][Abstract:AB - We have exploited a discrepancy in the oncogenic potential of autocrine and exogenous human growth hormone (hGH) in an attempt to identify molecules that could potentially be i…	0.5	1.70392	10	-1.0969	0.23116	5	0.554784	0	0.726202	0.38592	5	0.656783	0	-1.70392	0.000192356	5	0.00340036	-2	-0.0759417	0.93164	5	0.976796	0	0.335708	0.6874	5	0.870636	0	-0.0642127	0.956	5	0.97862	0
GH_EXOGENOUS_EARLY_UP	[Human][description:Up-regulated at early time points (1-4 hours) following treatment of mammary carcinoma cells (MCF-7) with exogenous human growth hormone][PUBMED_ID:15845533][Contributor:L2L John Newman][Abstract:AB - We have exploited a discrepancy in the oncogenic potential of autocrine and exogenous human growth hormone (hGH) in an attempt to identify molecules that could potentially be inv…	0.448276	0	29	1.21747	0.29138	13	0.607134	0	1.42644	0.25632	13	0.540244	0	0.667296	0.59332	13	0.765034	0	1.55055	0.186986	13	0.540255	0	1.61792	0.18061	13	0.482018	0	1.09399	0.3577	13	0.654125	0
GH_EXOGENOUS_LATE_DN	[Human][description:Down-regulated at late time points (12-24 hours) following treatment of mammary carcinoma cells (MCF-7) with exogenous human growth hormone][PUBMED_ID:15845533][Contributor:L2L John Newman][Abstract:AB - We have exploited a discrepancy in the oncogenic potential of autocrine and exogenous human growth hormone (hGH) in an attempt to identify molecules that could potentially be …	0.325	0	80	-0.139687	0.89926	26	0.970705	0	0.949325	0.32778	26	0.60752	0	-1.44624	0.32204	26	0.554962	0	-0.457793	0.68462	26	0.894686	0	0.236677	0.79842	26	0.910265	0	1.01899	0.3747	26	0.665953	0
GH_EXOGENOUS_LATE_UP	[Human][description:Up-regulated at late time points (12-24 hours) following treatment of mammary carcinoma cells (MCF-7) with exogenous human growth hormone][PUBMED_ID:15845533][Contributor:L2L John Newman][Abstract:AB - We have exploited a discrepancy in the oncogenic potential of autocrine and exogenous human growth hormone (hGH) in an attempt to identify molecules that could potentially be in…	0.35443	3.4048	79	-0.776176	0.50092	28	0.775435	0	2.02934	0.079756	28	0.280169	0	-3.4048	0.00031418	28	0.00511398	-2	-0.879525	0.44498	28	0.774124	0	0.561811	0.63946	28	0.8478	0	1.79213	0.109464	28	0.394647	0
GH_EXOGENOUS_MIDDLE_UP	[Human][description:Up-regulated at middle time points (6-8 hours) following treatment of mammary carcinoma cells (MCF-7) with exogenous human growth hormone][PUBMED_ID:15845533][Contributor:L2L John Newman][Abstract:AB - We have exploited a discrepancy in the oncogenic potential of autocrine and exogenous human growth hormone (hGH) in an attempt to identify molecules that could potentially be in…	0.272	0	125	-2.08006	0.194486	34	0.516535	0	-1.40302	0.28538	34	0.561202	0	-0.713891	0.62538	34	0.784229	0	-0.648153	0.65238	34	0.882727	0	-1.09683	0.43232	34	0.730456	0	-2.2252	0.120488	34	0.412671	0
GH_GHRHR_KO_24HRS_DN	[Human][description:Down-regulated at least 2-fold 24 hours following injection of human growth hormone (GH) into mice lacking functional GHRHR (lit/lit), and with no detectable endogenous GH][PUBMED_ID:16464905][Contributor:L2L John Newman][Abstract:AB - Growth hormone (GH) is important in the development and maintenance of bone however the IGF-dependent and -independent molecular pathways invol…	0.598837	0	172	-0.765674	0.51028	103	0.782556	0	-0.0639724	0.958	103	0.980057	0	-1.76719	0.136756	103	0.329175	0	-1.61358	0.162498	103	0.513744	0	-0.943281	0.42972	103	0.729061	0	0.43798	0.70208	103	0.887861	0
GH_GHRHR_KO_24HRS_UP	[Human][description:Up-regulated at least 2-fold 24 hours following injection of human growth hormone (GH) into mice lacking functional GHRHR (lit/lit), and with no detectable endogenous GH][PUBMED_ID:16464905][Contributor:L2L John Newman][Abstract:AB - Growth hormone (GH) is important in the development and maintenance of bone however the IGF-dependent and -independent molecular pathways involve…	0.541096	6.44438	146	-0.937702	0.41822	79	0.716949	0	3.06056	0.00084332	79	0.011458	2	-3.38381	0.0044058	79	0.0375292	-2	0.752707	0.42228	79	0.752143	0	2.01979	0.023796	79	0.159676	2	1.55547	0.144586	79	0.443469	0
GH_GHRHR_KO_6HRS_DN	[Human][description:Down-regulated at least 2-fold 6 hours following injection of human growth hormone (GH) into mice lacking functional GHRHR (lit/lit), and with no detectable endogenous GH][PUBMED_ID:16464905][Contributor:L2L John Newman][Abstract:AB - Growth hormone (GH) is important in the development and maintenance of bone however the IGF-dependent and -independent molecular pathways involv…	0.676471	0	34	-0.807846	0.39238	23	0.700405	0	0.338131	0.75372	23	0.884451	0	-1.809	0.105532	23	0.283488	0	-1.06615	0.169114	23	0.516772	0	-0.424976	0.6238	23	0.841286	0	0.415706	0.71282	23	0.890483	0
GH_GHRHR_KO_6HRS_UP	[Human][description:Up-regulated at least 2-fold 6 hours following injection of human growth hormone (GH) into mice lacking functional GHRHR (lit/lit), and with no detectable endogenous GH][PUBMED_ID:16464905][Contributor:L2L John Newman][Abstract:AB - Growth hormone (GH) is important in the development and maintenance of bone however the IGF-dependent and -independent molecular pathways involved…	0.583333	0	72	-2.77241	0.041698	42	0.22185	-2	0.385062	0.74332	42	0.881687	0	-3.13025	0.02132	42	0.107187	-2	-0.637136	0.66038	42	0.886981	0	-0.158582	0.90528	42	0.955864	0	-1.14531	0.34072	42	0.641631	0
GH_HYPOPHYSECTOMY_RAT_DN	[Human][description:Down-regulated in liver, heart or kidney tissue following treatment of hypophysectomized rats with growth hormone][PUBMED_ID:11416039][Contributor:L2L John Newman][Abstract:AB - Complementary DNA microarrays containing 3000 different rat genes were used to study the consequences of severe hormonal deficiency (hypophysectomy) on the gene expression patterns in heart liver and k…	0.533333	5.25602	15	-3.54526	2.5288e-05	8	0.00138578	-2	-2.77379	0.171846	8	0.432641	0	-1.71076	0.0125308	8	0.0760171	-2	-2.29253	0.38952	8	0.733529	0	-2.73865	0.26384	8	0.586946	0	-3.37985	0.02863	8	0.1929	-2
GH_HYPOPHYSECTOMY_RAT_UP	[Human][description:Up-regulated in liver, heart or kidney tissue following treatment of hypophysectomized rats with growth hormone][PUBMED_ID:11416039][Contributor:L2L John Newman][Abstract:AB - Complementary DNA microarrays containing 3000 different rat genes were used to study the consequences of severe hormonal deficiency (hypophysectomy) on the gene expression patterns in heart liver and kid…	0.466667	0	15	-1.75723	0.056356	7	0.267772	0	0.610953	0.681	7	0.856591	0	-1.7479	0.41218	7	0.637464	0	0.419158	0.71268	7	0.90196	0	0.554833	0.5784	7	0.818322	0	-0.923243	0.5173	7	0.763412	0
GH_IGF_CHONDROCYTES_UP	[Human][description:Up-regulated in cultured human chondrocytes by both GH and IGF-1][PUBMED_ID:11416039][Contributor:L2L John Newman][Abstract:AB - Complementary DNA microarrays containing 3000 different rat genes were used to study the consequences of severe hormonal deficiency (hypophysectomy) on the gene expression patterns in heart liver and kidney. Hybridization signals were seen from a maj…	0.7	0	10	-0.727905	0.24112	7	0.560681	0	-1.18492	0.29134	7	0.56884	0	0.267207	0.795	7	0.892746	0	-0.500792	0.69008	7	0.891195	0	-0.900046	0.44718	7	0.736637	0	-1.21073	0.146882	7	0.446348	0
GILDEA_BLADDER_UP	[Human][description:Top 30 genes differentially expressed in metastatic (T24T) and nonmetastatic (T24) human bladder cancer cell lines][PUBMED_ID:12438227][Contributor:Kevin Vogelsang][Abstract:AB - To discover novel metastasis suppressor genes that are clinically relevant in common human cancers we used isogenic human bladder cancer cell lines and used DNA microarray technology to identify genes…	0.666667	0	30	-1.22872	0.3474	20	0.6641	0	-1.61973	0.37712	20	0.64988	0	0.244483	0.89774	20	0.944264	0	-0.592829	0.76596	20	0.915144	0	-1.1786	0.54394	20	0.801288	0	-1.87112	0.10506	20	0.388132	0
GLEEVECPATHWAY	[Generic][description:The drug Gleevec specifically targets the abnormal bcr-abl protein, an apoptosis inhibitor present in chronic myeloid leukemia.][PUBMED_ID:na][Contributor:BioCarta][Abstract:na]	0.727273	0	22	0.112209	0.92332	16	0.979315	0	1.32143	0.194844	16	0.463565	0	-1.28931	0.21134	16	0.437035	0	-0.00514924	0.99588	16	0.998918	0	0.685894	0.51878	16	0.786059	0	1.22957	0.191422	16	0.50676	0
GLOBOSIDE_METABOLISM	[Generic][description:na][PUBMED_ID:na][Contributor:GenMAPP][Abstract:na]	0.466667	6.32511	15	0.0436746	0.94294	7	0.981135	0	-2.30669	0.0167416	7	0.102698	-2	-0.0226669	0.966	7	0.981523	0	-3.27557	0.0023626	7	0.0547058	-2	-3.04954	0.005667	7	0.0642521	-2	0.0781878	0.87868	7	0.953498	0
GLUCOCORTICOID_MINERALOCORTICOID_METABOLISM	[Generic][description:na][PUBMED_ID:na][Contributor:GenMAPP][Abstract:na]	0	0	8	0	0	2	1	0	0	0	2	1	0	0	0	2	1	0	0	0	2	1	0	0	0	2	1	0	0	0	2	1	0
GLUCONEOGENESIS	[Generic][description:na][PUBMED_ID:na][Contributor:GenMAPP][Abstract:na]	0.428571	0	56	0.0858445	0.94734	24	0.980747	0	-0.533335	0.76502	24	0.889457	0	0.553322	0.63966	24	0.791272	0	-0.0957415	0.95218	24	0.987624	0	-0.331992	0.85028	24	0.938791	0	-0.345903	0.81324	24	0.938881	0
GLUTAMATE_METABOLISM	[Generic][description:na][PUBMED_ID:na][Contributor:GenMAPP][Abstract:na]	0.583333	2.43062	24	1.38821	0.22478	14	0.545042	0	2.43062	0.0088986	14	0.0668004	2	-0.225442	0.84702	14	0.91975	0	1.57014	0.154452	14	0.504809	0	2.1524	0.030594	14	0.184914	2	2.07157	0.05258	14	0.266795	0
GLUTATHIONE_METABOLISM	[Generic][description:na][PUBMED_ID:na][Contributor:GenMAPP][Abstract:na]	0.677419	10.1241	31	3.50329	0.050854	21	0.249564	0	1.04034	0.50288	21	0.738816	0	5.34822	0.00032872	21	0.00529819	2	4.77591	0.0058582	21	0.0883567	2	3.23552	0.05088	21	0.241754	0	0.283453	0.87434	21	0.954459	0
GLYCEROLIPID_METABOLISM	[Generic][description:na][PUBMED_ID:na][Contributor:GenMAPP][Abstract:na]	0.375	0	48	1.0067	0.4578	18	0.743699	0	-0.592034	0.73942	18	0.880236	0	0.963194	0.33334	18	0.559766	0	-0.62649	0.79006	18	0.917273	0	-0.66189	0.76538	18	0.900061	0	0.560805	0.65972	18	0.861461	0
GLYCEROPHOSPHOLIPID_METABOLISM	[Generic][description:na][PUBMED_ID:na][Contributor:GenMAPP][Abstract:na]	0.592593	0	54	0.511915	0.6876	32	0.881759	0	1.81541	0.186036	32	0.449109	0	-0.998242	0.24884	32	0.479032	0	0.635316	0.64996	32	0.883817	0	1.30455	0.37086	32	0.683513	0	1.52858	0.23938	32	0.563812	0
GLYCINE_SERINE_AND_THREONINE_METABOLISM	[Generic][description:na][PUBMED_ID:na][Contributor:GenMAPP][Abstract:na]	0.487179	0	39	-0.220662	0.87858	19	0.964209	0	0.278227	0.822	19	0.914322	0	-0.169839	0.89072	19	0.94049	0	0.39811	0.7574	19	0.910875	0	0.369529	0.7826	19	0.90224	0	-0.157425	0.89102	19	0.959919	0
GLYCOGEN	[Human][description:Genes involved in glycogen processing][PUBMED_ID:na][Contributor:Broad Institute][Abstract:na]	0.571429	0	21	0.0355103	0.97282	12	0.990902	0	0.932437	0.43476	12	0.693255	0	-0.918439	0.30762	12	0.538581	0	0.0320122	0.96916	12	0.990858	0	0.504086	0.59128	12	0.826585	0	0.815621	0.5743	12	0.806276	0
GLYCOGEN_METABOLISM	[Human][description:Genes involved in glycogen metabolism][PUBMED_ID:na][Contributor:Broad Institute][Abstract:na]	0.694444	5.26214	36	-0.226532	0.8025	25	0.928438	0	2.71994	0.0072022	25	0.0577581	2	-1.51914	0.096496	25	0.272109	0	1.99395	0.02717	25	0.202115	2	2.5422	0.0080966	25	0.0787622	2	0.96209	0.32036	25	0.626245	0
GLYCOLYSIS	[Generic][description:na][PUBMED_ID:na][Contributor:GenMAPP][Abstract:na]	0.428571	0	56	0.0858445	0.94734	24	0.980747	0	-0.533335	0.76502	24	0.889457	0	0.553322	0.63966	24	0.791272	0	-0.0957415	0.95218	24	0.987624	0	-0.331992	0.85028	24	0.938791	0	-0.345903	0.81324	24	0.938881	0
GLYCOLYSISPATHWAY	[Generic][description:Glycolysis is an evolutionarily conserved pathway by which one glucose molecule is converted to two pyruvate molecules for a gain of 2 ATP.][PUBMED_ID:na][Contributor:BioCarta][Abstract:na]	0.5	0	10	-0.896378	0.25032	5	0.565283	0	1.94081	0.37326	5	0.646617	0	-1.28506	0.3277	5	0.555974	0	1.94897	0.23166	5	0.5923	0	2.11072	0.29976	5	0.629381	0	-0.142196	0.89596	5	0.960207	0
GLYCOLYSIS_AND_GLUCONEOGENESIS	[Generic][description:Genes involved in glycolysis and gluconeogenesis][PUBMED_ID:na][Contributor:GenMAPP][Abstract:na]	0.522727	0	44	-0.79368	0.53024	23	0.797543	0	0.565963	0.76862	23	0.887367	0	-0.697196	0.55168	23	0.745244	0	0.714236	0.67886	23	0.895703	0	0.697783	0.71246	23	0.882656	0	-0.494099	0.7497	23	0.910271	0
GLYCOSAMINOGLYCAN_DEGRADATION	[Generic][description:na][PUBMED_ID:na][Contributor:GenMAPP][Abstract:na]	0.818182	0	11	-0.483809	0.4941	9	0.771415	0	-0.693112	0.59928	9	0.812885	0	-0.383118	0.6645	9	0.808614	0	-0.948213	0.62328	9	0.87132	0	-0.896004	0.60664	9	0.83179	0	-0.336183	0.59222	9	0.816787	0
GLYCOSPHINGOLIPID_METABOLISM	[Generic][description:na][PUBMED_ID:na][Contributor:GenMAPP][Abstract:na]	0.625	0	24	0.233143	0.84006	15	0.952454	0	2.8519	0.046996	15	0.199642	2	-0.778133	0.47194	15	0.692123	0	2.66656	0.160544	15	0.513491	0	2.99029	0.090394	15	0.329507	0	0.966483	0.36504	15	0.66166	0
GLYOXYLATE_AND_DICARBOXYLATE_METABOLISM	[Generic][description:na][PUBMED_ID:na][Contributor:GenMAPP][Abstract:na]	0.833333	0	12	-0.840553	0.45102	10	0.741477	0	0.957159	0.3708	10	0.644392	0	-0.602112	0.73098	10	0.853502	0	1.43383	0.070626	10	0.344538	0	1.30749	0.110542	10	0.368623	0	-0.637137	0.42408	10	0.704942	0
GNATENKO_PLATELET	[Human][description:Top expressed genes in human platelet cells.][PUBMED_ID:12433680][Contributor:Kate Stafford][Abstract:AB - Human platelets are anucleate blood cells that retain cytoplasmic mRNA and maintain functionally intact protein translational capabilities. We have adapted complementary techniques of microarray and serial analysis of gene expression (SAGE) for genetic profiling of highly…	0.458333	13.9853	48	-6.11952	0.0060062	22	0.0662698	-2	-4.70311	0.02256	22	0.126152	-2	-0.521504	0.74298	22	0.860182	0	-0.603382	0.60276	22	0.860936	0	-2.79176	0.078598	22	0.304036	0	-7.86574	0.0025946	22	0.0391332	-2
GNATENKO_PLATELET_UP	[Human][description:Top 50 human platelet-expressed genes][PUBMED_ID:12433680][Contributor:Kevin Vogelsang][Abstract:AB - Human platelets are anucleate blood cells that retain cytoplasmic mRNA and maintain functionally intact protein translational capabilities. We have adapted complementary techniques of microarray and serial analysis of gene expression (SAGE) for genetic profiling of highly puri…	0.458333	13.9853	48	-6.11952	0.0060062	22	0.0662698	-2	-4.70311	0.02256	22	0.126152	-2	-0.521504	0.74298	22	0.860182	0	-0.603382	0.60276	22	0.860936	0	-2.79176	0.078598	22	0.304036	0	-7.86574	0.0025946	22	0.0391332	-2
GN_CAMP_GRANULOSA_DN	[Human][description:Down-regulated in human granulosa cells by the gonadotropins LH and FSH, as well as by cAMP-stimulator forskolin][PUBMED_ID:15026540][Contributor:L2L John Newman][Abstract:AB - Gonadotrophins exert a major effect on ovarian development and on the control of fertilization. By stimulating cells with forskolin (FK) it is possible to study which genes are activated by gonadotrophi…	0.688525	3.47963	61	-0.135084	0.92884	42	0.976976	0	3.47963	0.0122934	42	0.0842098	2	-2.52449	0.028586	42	0.126672	-2	1.61034	0.19701	42	0.561325	0	2.72187	0.038702	42	0.214953	2	1.92621	0.23942	42	0.563099	0
GN_CAMP_GRANULOSA_UP	[Human][description:Up-regulated in human granulosa cells by the gonadotropins LH and FSH, as well as by cAMP-stimulator forskolin][PUBMED_ID:15026540][Contributor:L2L John Newman][Abstract:AB - Gonadotrophins exert a major effect on ovarian development and on the control of fertilization. By stimulating cells with forskolin (FK) it is possible to study which genes are activated by gonadotrophins…	0.698113	0	53	-0.199121	0.8629	37	0.957225	0	1.05885	0.20526	37	0.47461	0	-1.48413	0.22188	37	0.447023	0	-0.292143	0.80198	37	0.922642	0	0.387182	0.6839	37	0.871575	0	0.970018	0.38926	37	0.678625	0
GOLDRATH_CELLCYCLE	[Human][description:Cell cycle genes induced during antigen activation of CD8+ T cells.][PUBMED_ID:15548615][Contributor:Kate Stafford][Abstract:AB - Naive T cells proliferate independently of cognate antigen when introduced into lymphopenic hosts. Lymphopenia-induced proliferation depends on low-affinity MHC/self-peptide complexes and on IL-7. To elucidate the intracellular signals mediating thi…	0.526316	35.2665	38	-3.90267	0.00079736	20	0.0182064	-2	-8.87121	1.77884e-07	20	8.86186e-06	-2	0.0542331	0.96714	20	0.982074	0	-8.01121	2.0802e-07	20	2.01168e-05	-2	-9.14183	3.3172e-08	20	3.02971e-06	-2	-5.33954	8.0686e-05	20	0.0027071	-2
GOLDRATH_CYTOLYTIC	[Human][description:Genes associated with cytolytic effector function induced during antigen activation of CD8+ T cells.][PUBMED_ID:15548615][Contributor:Kate Stafford][Abstract:AB - Naive T cells proliferate independently of cognate antigen when introduced into lymphopenic hosts. Lymphopenia-induced proliferation depends on low-affinity MHC/self-peptide complexes and on IL-7. To elucidate the in…	0.24	0	25	-1.60131	0.052794	6	0.253782	0	-1.47838	0.28384	6	0.558842	0	-1.32777	0.30536	6	0.535765	0	-2.08696	0.20396	6	0.564495	0	-1.94749	0.20458	6	0.511917	0	-1.06279	0.24042	6	0.563035	0
GOLDRATH_HP	[Human][description:Genes upregulated in CD8+ T cells undergoing homeostatic proliferation (HP) versus naive CD8+ T cell populations; these genes are not upregulated versus effector or memory cell population.][PUBMED_ID:15548615][Contributor:Kate Stafford][Abstract:AB - Naive T cells proliferate independently of cognate antigen when introduced into lymphopenic hosts. Lymphopenia-induced prolifera…	0.615385	0	195	1.32305	0.29898	120	0.616717	0	0.097052	0.95016	120	0.977511	0	1.8011	0.178098	120	0.393539	0	1.10239	0.45408	120	0.778423	0	0.672251	0.65808	120	0.857957	0	0.289799	0.83876	120	0.944467	0
GOLDRATH_MEMORY	[Human][description:Genes upregulated in memory CD8+ T cells versus effector or naive T cell populations.][PUBMED_ID:15548615][Contributor:Kate Stafford][Abstract:AB - Naive T cells proliferate independently of cognate antigen when introduced into lymphopenic hosts. Lymphopenia-induced proliferation depends on low-affinity MHC/self-peptide complexes and on IL-7. To elucidate the intracellular sig…	0.651515	0	66	-1.01366	0.50426	43	0.776948	0	0.937114	0.4701	43	0.71759	0	-1.84921	0.2268	43	0.453049	0	-0.0668244	0.95634	43	0.988819	0	0.450788	0.72478	43	0.887883	0	0.17011	0.89222	43	0.960583	0
GOLUB_ALL_VS_AML_DN	[Human][description:Genes highly correlated with acute myeloid leukemia (correlation P(g,c) > 0.28)][PUBMED_ID:10521349][Contributor:Jean Junior][Abstract:AB - Although cancer classification has improved over the past 30 years there has been no general approach for identifying new cancer classes (class discovery) or for assigning tumors to known classes (class prediction). Here a generic approach…	0.647059	0	17	-1.10921	0.56172	11	0.813628	0	-3.39995	0.063204	11	0.238868	0	0.688553	0.5953	11	0.766385	0	-2.59915	0.2523	11	0.615402	0	-3.23795	0.140966	11	0.422898	0	-2.08006	0.21554	11	0.539342	0
GOLUB_ALL_VS_AML_UP	[Human][description:Genes highly correlated with acute lymphoblastic leukemia (correlation P(g,c) > 0.30)][PUBMED_ID:10521349][Contributor:Jean Junior][Abstract:AB - Although cancer classification has improved over the past 30 years there has been no general approach for identifying new cancer classes (class discovery) or for assigning tumors to known classes (class prediction). Here a generic ap…	0.578947	0	19	-0.0137878	0.9923	11	0.998984	0	0.0245452	0.98022	11	0.989854	0	-0.115439	0.94522	11	0.970607	0	-0.104721	0.89598	11	0.956488	0	-0.0462603	0.95666	11	0.981129	0	0.0777569	0.93648	11	0.97503	0
GO_ROS	[Generic][description:Reactive oxidative species related genes curated from GO][PUBMED_ID:na][Contributor:GO][Abstract:na]	0.785714	0	28	1.21282	0.49806	22	0.773923	0	-1.85593	0.30524	22	0.581477	0	2.75707	0.048582	22	0.175536	2	-0.213923	0.8904	22	0.954249	0	-1.08804	0.52826	22	0.790947	0	-0.658551	0.7264	22	0.897896	0
GPCRDB_CLASS_A_RHODOPSIN_LIKE	[Generic][description:na][PUBMED_ID:na][Contributor:GenMAPP][Abstract:na]	0.197861	0	187	0.449544	0.7607	37	0.910183	0	-0.510744	0.73776	37	0.878897	0	-1.75265	0.096766	37	0.271937	0	-3.5266	0.063528	37	0.324348	0	-2.25496	0.2046	37	0.511189	0	2.07435	0.187274	37	0.506379	0
GPCRDB_CLASS_A_RHODOPSIN_LIKE2	[Generic][description:na][PUBMED_ID:na][Contributor:GenMAPP][Abstract:na]	0.1875	4.67186	16	-1.87535	5.2594e-06	3	0.000375933	-2	-1.81212	0.131956	3	0.379922	0	-1.53584	0.0022816	3	0.0240446	-2	-2.53056	0.185478	3	0.538738	0	-2.37161	0.161208	3	0.452263	0	-1.26068	0.0027684	3	0.0406362	0
GPCRDB_CLASS_B_SECRETIN_LIKE	[Generic][description:na][PUBMED_ID:na][Contributor:GenMAPP][Abstract:na]	0.130435	1.81455	23	-0.489188	0.69262	3	0.883373	0	1.13674	0.62436	3	0.823794	0	-1.81455	1.8952e-137	3	1.55785e-134	-2	-0.310555	0.90084	3	0.958564	0	0.417398	0.87054	3	0.94342	0	0.852628	0.61472	3	0.831085	0
GPCRDB_CLASS_C_METABOTROPIC_GLUTAMATE_PHEROMONE	[Generic][description:na][PUBMED_ID:na][Contributor:GenMAPP][Abstract:na]	0	0	15	0	0	2	1	0	0	0	2	1	0	0	0	2	1	0	0	0	2	1	0	0	0	2	1	0	0	0	2	1	0
GPCRDB_OTHER	[Generic][description:na][PUBMED_ID:na][Contributor:GenMAPP][Abstract:na]	0.184211	0	76	-1.45066	0.31534	14	0.63299	0	-0.436426	0.77268	14	0.887691	0	-1.67363	0.118332	14	0.303965	0	-1.26539	0.28976	14	0.662539	0	-0.941071	0.49642	14	0.767746	0	-0.569428	0.723	14	0.896389	0
GPCRPATHWAY	[Generic][description:G-protein coupled receptors activate adenylyl cyclase, which converts ATP to cAMP, to activate second messenger pathways.][PUBMED_ID:na][Contributor:BioCarta][Abstract:na]	0.742857	0	35	-0.182238	0.882	26	0.966672	0	2.03967	0.0371	26	0.168954	2	-2.15223	0.070564	26	0.226577	0	0.160254	0.89418	26	0.955186	0	1.15355	0.30074	26	0.629029	0	1.55119	0.13106	26	0.430065	0
GPCRS_CLASS_A_RHODOPSIN_LIKE	[Generic][description:The group of G-protein coupled receptors that are structurally/functionally related to the rhodopsin receptor.][PUBMED_ID:na][Contributor:GO][Abstract:na]	0.205298	2.6952	151	0.179093	0.89734	31	0.973105	0	-0.345515	0.82548	31	0.915097	0	-2.6952	0.0088646	31	0.0592415	-2	-4.25986	0.0155968	31	0.160257	-2	-2.58233	0.135008	31	0.414866	0	2.49507	0.096186	31	0.369462	0
GPCRS_CLASS_A_RHODOPSIN_LIKE_2	[Human][description:GPCR class A rhodopsin genes][PUBMED_ID:na][Contributor:Broad Institute][Abstract:na]	0.230769	0	13	-0.633374	0.44852	3	0.740328	0	-0.680182	0.025364	3	0.132798	0	-0.676673	0.24662	3	0.476432	0	-1.15942	0.23008	3	0.589177	0	-1.00837	0.149942	3	0.43862	0	-0.293783	0.7163	3	0.892795	0
GPCRS_CLASS_B_SECRETIN_LIKE	[Generic][description:The group of G-protein coupled receptors that are structurally/functionally related to the secretin receptor.][PUBMED_ID:na][Contributor:GO][Abstract:na]	0.125	1.81455	24	-0.489188	0.69262	3	0.883373	0	1.13674	0.62436	3	0.823794	0	-1.81455	1.8952e-137	3	1.55785e-134	-2	-0.310555	0.90084	3	0.958564	0	0.417398	0.87054	3	0.94342	0	0.852628	0.61472	3	0.831085	0
GPCRS_CLASS_C_METABOTROPIC_GLUTAMATE_PHEROMONE	[Generic][description:The group of G-protein coupled receptors that are structurally/functionally related to the metabotropic glutamate receptors.][PUBMED_ID:na][Contributor:GO][Abstract:na]	0	0	14	0	0	2	1	0	0	0	2	1	0	0	0	2	1	0	0	0	2	1	0	0	0	2	1	0	0	0	2	1	0
GRAEBER_BETA2_INTEGRINS	[Human][description:Genes in the beta2 integrins family][PUBMED_ID:11685206][Contributor:Jean Junior][Abstract:AB - Many biological signaling pathways involve autocrine ligand-receptor loops misregulation of these signaling loops can contribute to cancer phenotypes. Here we present an algorithm for detecting such loops from gene expression profiles. Our method is based on the hypothesis that for …	0.727273	3.7026	11	-1.74886	0.188268	8	0.50574	0	-0.175305	0.9286	8	0.965603	0	-3.7026	0.0027366	8	0.0279439	-2	-3.28174	0.022114	8	0.185487	-2	-1.94203	0.27464	8	0.599612	0	0.72147	0.64996	8	0.856884	0
GRANDVAUX_IFN_NOT_IRF3_UP	[Human][description:Genes up-regulated by interferon-alpha,beta but not by IRF3 in Jurkat (T cell)][PUBMED_ID:11991981][Contributor:Yujin Hoshida][Abstract:AB - Ubiquitously expressed interferon regulatory factor 3 (IRF-3) is directly activated after virus infection and functions as a key activator of the immediate-early alpha/beta interferon (IFN) genes as well as the RANTES chemokine gene. In t…	0.666667	0	15	1.15803	0.36542	10	0.681123	0	1.10513	0.49282	10	0.731224	0	1.60174	0.35126	10	0.575744	0	2.41301	0.02643	10	0.200235	2	1.9368	0.158572	10	0.447925	0	0.232526	0.8393	10	0.943137	0
GRANDVAUX_IRF3_DN	[Human][description:Genes down-regulated by IRF3 in Jurkat (T-cell)][PUBMED_ID:11991981][Contributor:Yujin Hoshida][Abstract:AB - Ubiquitously expressed interferon regulatory factor 3 (IRF-3) is directly activated after virus infection and functions as a key activator of the immediate-early alpha/beta interferon (IFN) genes as well as the RANTES chemokine gene. In the present study a tetracycline…	0.6	0	20	0.28716	0.81206	12	0.934238	0	1.65655	0.4122	12	0.670947	0	-1.84149	0.10432	12	0.283944	0	-0.464476	0.79824	12	0.92286	0	0.601548	0.76504	12	0.900305	0	1.9283	0.192902	12	0.506599	0
GRANDVAUX_IRF3_UP	[Human][description:Genes up-regulated by IRF3 in Jurkat (T-cell)][PUBMED_ID:11991981][Contributor:Yujin Hoshida][Abstract:AB - Ubiquitously expressed interferon regulatory factor 3 (IRF-3) is directly activated after virus infection and functions as a key activator of the immediate-early alpha/beta interferon (IFN) genes as well as the RANTES chemokine gene. In the present study a tetracycline-i…	0.714286	0	14	0.759798	0.58764	10	0.834266	0	-0.544022	0.62476	10	0.823661	0	0.632657	0.65364	10	0.80133	0	-0.733111	0.62766	10	0.86712	0	-0.69699	0.60774	10	0.831911	0	0.502064	0.6453	10	0.855543	0
GREENBAUM_E2A_DN	[Human][description:Transcripts down-regulated 3-fold or greater in the E2A-deficient cell lines][PUBMED_ID:15310760][Contributor:Kevin Vogelsang][Abstract:AB - The transcription factors encoded by the E2A gene have been shown to play essential roles in the initiation and progression of lymphocyte development. However there is still a lack of comprehensive understanding of E2A downstream genes in…	0.538462	0	26	0.0319028	0.97772	14	0.992818	0	-4.1308	0.060152	14	0.230513	0	1.67077	0.158876	14	0.368915	0	-3.53801	0.104046	14	0.415174	0	-4.14835	0.074218	14	0.294721	0	-1.35282	0.2959	14	0.603548	0
GREENBAUM_E2A_UP	[Human][description:Table includes transcripts up-regulated 3-fold or greater in the E2A-deficient cell lines][PUBMED_ID:15310760][Contributor:Kevin Vogelsang][Abstract:AB - The transcription factors encoded by the E2A gene have been shown to play essential roles in the initiation and progression of lymphocyte development. However there is still a lack of comprehensive understanding of E2A downst…	0.657143	12.7109	35	-3.2395	0.052242	23	0.252605	0	-6.3175	0.0027032	23	0.0277754	-2	-0.179303	0.90174	23	0.946654	0	-5.49785	0.0085544	23	0.10818	-2	-6.39337	0.0033804	23	0.043417	-2	-4.24476	0.017931	23	0.16197	-2
GSK3PATHWAY	[Generic][description:Bacterial lipopolysaccharide activates AKT to promote the survival and activation of macrophages and inhibits Gsk3-beta to promote beta-catenin accumulation in the nucleus.][PUBMED_ID:na][Contributor:BioCarta][Abstract:na]	0.740741	3.30695	27	-1.91852	0.2097	20	0.531197	0	-0.926293	0.65426	20	0.843611	0	-3.30695	0.00144506	20	0.0169691	-2	-3.61306	0.153498	20	0.503694	0	-2.52032	0.30306	20	0.631471	0	0.160703	0.92008	20	0.968381	0
GSPATHWAY	[Generic][description:Activated G-protein coupled receptors stimulate cAMP production and thus activate protein kinase A, involved in a number of signal transduction pathways.][PUBMED_ID:na][Contributor:BioCarta][Abstract:na]	0.666667	1.9518	6	-1.9518	0.003515	4	0.046981	-2	0.689551	0.64548	4	0.838869	0	-1.92626	0.04431	4	0.166695	-2	0.500947	0.69126	4	0.892018	0	0.641924	0.66088	4	0.859562	0	-1.03815	0.186996	4	0.507296	0
GUO_HEX_DN	[Mouse][description:Down-regulated genes in day-6 Hex/ embryoid bodies][PUBMED_ID:12791650][Contributor:Kevin Vogelsang][Abstract:AB - The first hematopoietic and endothelial progenitors are derived from a common embryonic precursor termed the hemangioblast. The genetic cascades that regulate the differentiation of the hemangioblast to hematopoietic and endothelial cells are largely unknown. In g…	0.581081	0	74	0.113806	0.95438	43	0.982468	0	-2.84868	0.091252	43	0.304297	0	2.50958	0.097156	43	0.272567	0	-0.732393	0.65782	43	0.886439	0	-1.89789	0.25268	43	0.572974	0	-1.94263	0.3534	43	0.651334	0
GUO_HEX_UP	[Mouse][description:Up-regulated genes in day-6 Hex/ embryoid bodies][PUBMED_ID:12791650][Contributor:Kevin Vogelsang][Abstract:AB - The first hematopoietic and endothelial progenitors are derived from a common embryonic precursor termed the hemangioblast. The genetic cascades that regulate the differentiation of the hemangioblast to hematopoietic and endothelial cells are largely unknown. In gen…	0.75	22.5388	88	0.634171	0.60986	66	0.844659	0	7.52721	4.2932e-06	66	0.000153435	2	-4.35822	0.0009436	66	0.0118418	-2	3.95048	0.04179	66	0.260238	2	6.15133	0.00108878	66	0.0238661	2	4.50203	4.5042e-05	66	0.00168293	2
G_PROTEIN_SIGNALING	[Generic][description:na][PUBMED_ID:na][Contributor:GenMAPP][Abstract:na]	0.56	4.00485	100	1.2379	0.3676	56	0.681324	0	3.09506	0.024562	56	0.129423	2	-2.7831	0.033096	56	0.138096	-2	-0.750457	0.6107	56	0.863277	0	1.1901	0.4085	56	0.713681	0	4.00485	0.0037232	56	0.0523157	2
H2O2_CSBCOMBINED	[Human][description:Upregulated by H2O2 in CSB-rescued fibroblasts, but deficient induction in CSB-null (Table 3)][PUBMED_ID:12606941][Contributor:L2L John Newman][Abstract:AB - Cockayne syndrome (CS) is a human hereditary disease belonging to the group of segmental progerias and the clinical phenotype is characterized by postnatal growth failure neurological dysfunction cachetic dwarfism photose…	0.538462	0	13	0.330519	0.8208	7	0.937731	0	-1.44773	0.54344	7	0.768199	0	0.646172	0.67426	7	0.818069	0	-1.50431	0.49806	7	0.809101	0	-1.60295	0.5086	7	0.77492	0	-0.0915725	0.95378	7	0.979397	0
H2O2_CSBDIFF_C1	[Human][description:Stronger induction by H2O2 in CSB-null fibroblasts, compared to CSB-rescued (Table 2, cluster 1)][PUBMED_ID:12606941][Contributor:L2L John Newman][Abstract:AB - Cockayne syndrome (CS) is a human hereditary disease belonging to the group of segmental progerias and the clinical phenotype is characterized by postnatal growth failure neurological dysfunction cachetic dwarfism phot…	0.575758	0	33	-2.28936	0.11782	19	0.401859	0	0.208804	0.86998	19	0.936639	0	-2.66396	0.03547	19	0.143274	-2	-0.782779	0.4202	19	0.750064	0	-0.332588	0.76634	19	0.897978	0	-0.879651	0.54972	19	0.789982	0
H2O2_CSBDIFF_C2	[Human][description:Deficient induction by H2O2 in CSB-null fibroblasts, compared to CSB-rescued (Table 2, cluster 2)][PUBMED_ID:12606941][Contributor:L2L John Newman][Abstract:AB - Cockayne syndrome (CS) is a human hereditary disease belonging to the group of segmental progerias and the clinical phenotype is characterized by postnatal growth failure neurological dysfunction cachetic dwarfism pho…	0.545455	0	33	-2.367	0.0164132	18	0.132271	-2	-2.23379	0.135374	18	0.387052	0	0.0710844	0.94822	18	0.971261	0	-0.445189	0.747	18	0.912383	0	-1.41542	0.30046	18	0.630046	0	-3.27039	0.039236	18	0.227127	-2
H2O2_CSBRESCUED_C1_UP	[Human][description:Upregulated by H2O2 in CSB-rescued fibroblasts (Table 1, cluster 1)][PUBMED_ID:12606941][Contributor:L2L John Newman][Abstract:AB - Cockayne syndrome (CS) is a human hereditary disease belonging to the group of segmental progerias and the clinical phenotype is characterized by postnatal growth failure neurological dysfunction cachetic dwarfism photosensitivity sensorineural he…	0.697674	0	43	-2.77274	0.031346	30	0.188076	-2	-2.08546	0.2051	30	0.475577	0	-1.20891	0.3979	30	0.624783	0	-1.50484	0.33148	30	0.700454	0	-1.93566	0.2245	30	0.535672	0	-2.75123	0.065358	30	0.298468	0
H2O2_CSBRESCUED_C2_UP	[Human][description:Upregulated by H2O2 in CSB-rescued fibroblasts (Table 1, cluster 2)][PUBMED_ID:12606941][Contributor:L2L John Newman][Abstract:AB - Cockayne syndrome (CS) is a human hereditary disease belonging to the group of segmental progerias and the clinical phenotype is characterized by postnatal growth failure neurological dysfunction cachetic dwarfism photosensitivity sensorineural he…	0.454545	0	11	0.231521	0.92846	5	0.978454	0	-1.85452	0.3264	5	0.605645	0	1.0791	0.6075	5	0.771816	0	-1.38513	0.16557	5	0.512612	0	-1.74777	0.2195	5	0.528343	0	-0.587627	0.81756	5	0.938595	0
H2O2_CSBRESCUED_UP	[Human][description:Upregulated by H2O2 in CSB-rescued fibroblasts (Table 1)][PUBMED_ID:12606941][Contributor:L2L John Newman][Abstract:AB - Cockayne syndrome (CS) is a human hereditary disease belonging to the group of segmental progerias and the clinical phenotype is characterized by postnatal growth failure neurological dysfunction cachetic dwarfism photosensitivity sensorineural hearing loss …	0.649123	0	57	-2.24172	0.146312	37	0.447927	0	-2.97477	0.076074	37	0.271882	0	-0.69498	0.64026	37	0.791419	0	-2.62755	0.084694	37	0.384632	0	-3.03233	0.057102	37	0.254406	0	-2.4603	0.147194	37	0.445648	0
HADDAD_CD45CD7_PLUS_VS_MINUS_DN	[Human][description:Genes enriched in CD45RAintCD7- vs CD45RAhiCD7hi HPCs][PUBMED_ID:15331438][Contributor:Kevin Vogelsang][Abstract:AB - The early stages of human lymphopoiesis are poorly characterized. Here we compared the lymphoid potential of a novel umbilical cord blood CD34(+)CD45RA(hi)CD7(+) hematopoietic progenitor cell (HPC) population with that of CD34(+)CD45RA(hi)Lin(-)CD10(+) HPCs pre…	0.556818	0	88	-0.61503	0.59094	49	0.835344	0	1.08431	0.55652	49	0.776671	0	-2.80999	0.0202	49	0.103777	-2	-1.57223	0.40056	49	0.734137	0	-0.32142	0.86762	49	0.943365	0	1.51371	0.26414	49	0.582881	0
HADDAD_CD45CD7_PLUS_VS_MINUS_UP	[Human][description:Genes enriched in CD45RAhiCD7hi vs CD45RAintCD7- HPCs][PUBMED_ID:15331438][Contributor:Kevin Vogelsang][Abstract:AB - The early stages of human lymphopoiesis are poorly characterized. Here we compared the lymphoid potential of a novel umbilical cord blood CD34(+)CD45RA(hi)CD7(+) hematopoietic progenitor cell (HPC) population with that of CD34(+)CD45RA(hi)Lin(-)CD10(+) HPCs pre…	0.476923	5.34425	65	0.00287582	0.99866	31	0.999876	0	-4.59923	0.016507	31	0.102406	-2	0.867177	0.55896	31	0.746491	0	-5.2257	0.0077134	31	0.1048	-2	-5.34425	0.0076842	31	0.0761014	-2	-0.720713	0.68342	31	0.875033	0
HADDAD_HPCLYMPHO_ENRICHED	[Human][description:Genes enriched in CD45RAhiLin-CD10+ vs CD45RAintCD7- and CD45RAhiCD7hi HPCs][PUBMED_ID:15331438][Contributor:Kevin Vogelsang][Abstract:AB - The early stages of human lymphopoiesis are poorly characterized. Here we compared the lymphoid potential of a novel umbilical cord blood CD34(+)CD45RA(hi)CD7(+) hematopoietic progenitor cell (HPC) population with that of CD34(+)CD45RA(hi)…	0.456522	3.8385	322	-0.738718	0.55848	147	0.811079	0	1.60487	0.29746	147	0.576	0	-3.8385	0.0026284	147	0.0270068	-2	-2.08579	0.154942	147	0.504405	0	-0.339687	0.82352	147	0.922881	0	2.20534	0.112796	147	0.399648	0
HADDAD_HSC_CD10_UP	[Human][description:Genes upregulated in human hematopoietic stem cells of the line CD45RA(hi) Lin- CD10+, which are biased toward developing into B cells, versus CD45RA(int) CD7- and CD45RA(hi) CD7+.][PUBMED_ID:15331438][Contributor:Kate Stafford][Abstract:AB - The early stages of human lymphopoiesis are poorly characterized. Here we compared the lymphoid potential of a novel umbilical cord bloo…	0.446602	3.41118	309	-0.546121	0.67316	138	0.873461	0	1.4309	0.36588	138	0.641265	0	-3.41118	0.0087718	138	0.0591018	-2	-1.96631	0.19237	138	0.553864	0	-0.362988	0.81684	138	0.919155	0	2.10954	0.139238	138	0.434359	0
HADDAD_HSC_CD7_DN	[Human][description:Genes upregulated in human hematopoietic stem cells of the line CD45RA(int) CD7- versus CD45RA(hi) CD7+.][PUBMED_ID:15331438][Contributor:Kate Stafford][Abstract:AB - The early stages of human lymphopoiesis are poorly characterized. Here we compared the lymphoid potential of a novel umbilical cord blood CD34(+)CD45RA(hi)CD7(+) hematopoietic progenitor cell (HPC) population wit…	0.556818	0	88	-0.61503	0.59094	49	0.835344	0	1.08431	0.55652	49	0.776671	0	-2.80999	0.0202	49	0.103777	-2	-1.57223	0.40056	49	0.734137	0	-0.32142	0.86762	49	0.943365	0	1.51371	0.26414	49	0.582881	0
HADDAD_HSC_CD7_UP	[Human][description:Genes upregulated in human hematopoietic stem cells of the line CD45RA(hi) CD7+, which are biased toward developing into T lymphocytes or natural killer cells, versus CD45RA(int) CD7-.][PUBMED_ID:15331438][Contributor:Kate Stafford][Abstract:AB - The early stages of human lymphopoiesis are poorly characterized. Here we compared the lymphoid potential of a novel umbilical cord …	0.476923	5.34425	65	0.00287582	0.99866	31	0.999876	0	-4.59923	0.016507	31	0.102406	-2	0.867177	0.55896	31	0.746491	0	-5.2257	0.0077134	31	0.1048	-2	-5.34425	0.0076842	31	0.0761014	-2	-0.720713	0.68342	31	0.875033	0
HALMOS_CEBP_DN	[Human][description:The list of most highly downregulated genes after conditional expression of C/EBPalpha][PUBMED_ID:15205324][Contributor:Kevin Vogelsang][Abstract:AB - We showed previously that CCAAT/enhancer binding protein alpha (C/EBP alpha) a tissue-specific transcription factor is a candidate tumor suppressor in lung cancer. In the present study we have performed a transcriptional profili…	0.586957	0	46	-0.595168	0.6212	27	0.84681	0	1.62562	0.187926	27	0.452343	0	-1.8006	0.098272	27	0.273366	0	0.500348	0.75462	27	0.911532	0	1.12951	0.43494	27	0.733376	0	0.6972	0.58434	27	0.814114	0
HALMOS_CEBP_UP	[Human][description:The list of the top upregulated genes based on an analysis comparing 0 versus 6 h of C/EBP induction][PUBMED_ID:15205324][Contributor:Kevin Vogelsang][Abstract:AB - We showed previously that CCAAT/enhancer binding protein alpha (C/EBP alpha) a tissue-specific transcription factor is a candidate tumor suppressor in lung cancer. In the present study we have performed a transcrip…	0.627451	0	51	-1.74436	0.24538	32	0.561064	0	0.761398	0.66514	32	0.846355	0	-3.11558	0.079736	32	0.241411	0	-1.20653	0.50648	32	0.812345	0	-0.283513	0.8772	32	0.944412	0	0.237046	0.85432	32	0.947707	0
HANSON_NFKAPPB_IND	[Human][description:Ras-inducible, NF-kB-regulated genes][PUBMED_ID:15492243][Contributor:Kevin Vogelsang][Abstract:AB - Extensive data indicate that oncoproteins such as oncogenic H-Ras initiate signal transduction cascades that ultimately lead to the activation of specific transcription factors. We and others have previously demonstrated that Ras activates the inherent transcriptional activatio…	0.347826	1.47915	23	-0.608751	0.44766	8	0.740395	0	1.14572	0.090842	8	0.303545	0	-1.47915	0.0008322	8	0.0108582	0	0.277481	0.72512	8	0.907919	0	0.753684	0.29932	8	0.630067	0	0.410174	0.66204	8	0.862436	0
HASLINGER_B_CLL_11Q23	[Human][description:Top 25 Genes Differentially Expressed in the Respective B-Cell Lymphocytic Leukemia Subgroups 11q23][PUBMED_ID:15459216][Contributor:Kevin Vogelsang][Abstract:AB - PURPOSE Genomic aberrations and mutational status of the immunoglobulin variable heavy chain (VH) gene have been shown to be among the most important predictors for outcome in patients with B-cell chronic lymphocyti…	0.521739	0	23	0.159575	0.8917	12	0.970188	0	3.01621	0.108276	12	0.339059	0	-1.48627	0.29874	12	0.529804	0	2.03132	0.142454	12	0.488924	0	2.71771	0.088118	12	0.324085	0	1.45841	0.4061	12	0.696898	0
HASLINGER_B_CLL_12	[Human][description:Top 25 Genes Differentially Expressed in the Respective B-Cell Lymphocytic Leukemia Subgroups 12][PUBMED_ID:15459216][Contributor:Kevin Vogelsang][Abstract:AB - PURPOSE Genomic aberrations and mutational status of the immunoglobulin variable heavy chain (VH) gene have been shown to be among the most important predictors for outcome in patients with B-cell chronic lymphocytic l…	0.44	0	25	-1.06648	0.4005	11	0.706461	0	-1.38511	0.158698	11	0.418108	0	0.6061	0.68288	11	0.822458	0	0.0385098	0.96044	11	0.990567	0	-0.700271	0.37504	11	0.686599	0	-1.9532	0.080996	11	0.334566	0
HASLINGER_B_CLL_13Q14	[Human][description:Top 25 Genes Differentially Expressed in the Respective B-Cell Lymphocytic Leukemia Subgroups 13q14][PUBMED_ID:15459216][Contributor:Kevin Vogelsang][Abstract:AB - PURPOSE Genomic aberrations and mutational status of the immunoglobulin variable heavy chain (VH) gene have been shown to be among the most important predictors for outcome in patients with B-cell chronic lymphocyti…	0.48	4.83769	25	-0.817758	0.41724	12	0.719017	0	2.53742	0.0041212	12	0.0384958	2	-2.00449	0.073568	12	0.231697	0	1.73365	0.047658	12	0.279821	2	2.30027	0.0043064	12	0.0516768	2	0.565617	0.5948	12	0.818971	0
HASLINGER_B_CLL_17P13	[Human][description:Top 25 Genes Differentially Expressed in the Respective B-Cell Lymphocytic Leukemia Subgroups 17p13][PUBMED_ID:15459216][Contributor:Kevin Vogelsang][Abstract:AB - PURPOSE Genomic aberrations and mutational status of the immunoglobulin variable heavy chain (VH) gene have been shown to be among the most important predictors for outcome in patients with B-cell chronic lymphocyti…	0.5	0	24	-0.0942159	0.93036	12	0.9767	0	0.010199	0.99294	12	0.995969	0	0.104086	0.93252	12	0.963584	0	0.254471	0.78084	12	0.915621	0	0.148818	0.8877	12	0.947649	0	-0.214784	0.81898	12	0.93826	0
HASLINGER_B_CLL_6Q21	[Human][description:Top 25 Genes Differentially Expressed in the Respective B-Cell Lymphocytic Leukemia Subgroups 6q21][PUBMED_ID:15459216][Contributor:Kevin Vogelsang][Abstract:AB - PURPOSE Genomic aberrations and mutational status of the immunoglobulin variable heavy chain (VH) gene have been shown to be among the most important predictors for outcome in patients with B-cell chronic lymphocytic…	0.217391	0	23	-0.650129	0.46764	5	0.754465	0	-1.6261	0.4405	5	0.694326	0	-1.04726	0.38086	5	0.606132	0	-2.94607	0.3743	5	0.724793	0	-2.50896	0.39366	5	0.70269	0	-0.00685	0.992	5	0.995026	0
HASLINGER_B_CLL_MUTATED	[Human][description:Top 25 Genes Differentially Expressed in the Respective B-Cell Lymphocytic Leukemia Subgroups VH-mutated-unmutated][PUBMED_ID:15459216][Contributor:Kevin Vogelsang][Abstract:AB - PURPOSE Genomic aberrations and mutational status of the immunoglobulin variable heavy chain (VH) gene have been shown to be among the most important predictors for outcome in patients with B-cell chr…	0.526316	3.25841	19	-0.983163	0.41696	10	0.719289	0	0.499128	0.82686	10	0.914776	0	-3.25841	0.004123	10	0.0360543	-2	-2.58269	0.27364	10	0.648219	0	-1.19627	0.6261	10	0.843695	0	1.38901	0.34394	10	0.64474	0
HBXPATHWAY	[Generic][description:Hbx is a hepatitis B protein that activates a number of transcription factors, possibly by inducing calcium release from the mitochondrion to the cytoplasm.][PUBMED_ID:na][Contributor:BioCarta][Abstract:na]	0.5	0	8	0.51906	0.77064	4	0.912775	0	-0.640643	0.140462	4	0.396769	0	0.963669	0.66366	4	0.80819	0	-0.166402	0.85248	4	0.93619	0	-0.427774	0.41212	4	0.716958	0	-0.101106	0.88968	4	0.959734	0
HBX_HCC_DN	[Human][description:Downregulated by expression of Hepatitis B virus HBx protein in SK-Hep-1 hepatocellular carcinoma cells (Fig. 3B+D)][PUBMED_ID:11439330][Contributor:L2L John Newman][Abstract:AB - Hepatitis B virus (HBV) is a major risk factor for the development of hepatocellular carcinoma (HCC). HBV encodes the potentially oncogenic HBx protein which mainly functions as a transcriptional co-…	0.782609	3.74515	23	-2.57718	0.119652	18	0.406421	0	1.72291	0.26284	18	0.540812	0	-3.74515	0.0091046	18	0.0603547	-2	0.18842	0.88636	18	0.953025	0	1.00432	0.49774	18	0.769064	0	-0.366651	0.81022	18	0.937369	0
HBX_HCC_UP	[Human][description:Upregulated by expression of Hepatitis B virus HBx protein in SK-Hep-1 hepatocellular carcinoma cells (Fig. 3A+C)][PUBMED_ID:11439330][Contributor:L2L John Newman][Abstract:AB - Hepatitis B virus (HBV) is a major risk factor for the development of hepatocellular carcinoma (HCC). HBV encodes the potentially oncogenic HBx protein which mainly functions as a transcriptional co-ac…	0.5	0	16	-0.389141	0.71012	8	0.892536	0	0.563871	0.74388	8	0.881715	0	-0.194774	0.83672	8	0.914606	0	0.942993	0.4591	8	0.781325	0	0.825694	0.58892	8	0.825392	0	-0.365142	0.81462	8	0.938497	0
HBX_HEP_DN	[Human][description:Downregulated both by expression of Hepatitis B virus HBx protein in normal hepatoctyes and by HBV infection in liver samples with chronic active hepatitis][PUBMED_ID:11439330][Contributor:L2L John Newman][Abstract:AB - Hepatitis B virus (HBV) is a major risk factor for the development of hepatocellular carcinoma (HCC). HBV encodes the potentially oncogenic HBx protein which m…	0.692308	0	13	-0.268965	0.9042	9	0.971572	0	1.29484	0.30382	9	0.582145	0	-0.85472	0.71456	9	0.839098	0	0.948254	0.35974	9	0.721235	0	1.20968	0.25616	9	0.578471	0	0.349338	0.831	9	0.940884	0
HBX_HEP_UP	[Human][description:Upregulated both by expression of Hepatitis B virus HBx protein in normal hepatoctyes and by HBV infection in liver samples with chronic active hepatitis][PUBMED_ID:11439330][Contributor:L2L John Newman][Abstract:AB - Hepatitis B virus (HBV) is a major risk factor for the development of hepatocellular carcinoma (HCC). HBV encodes the potentially oncogenic HBx protein which mai…	0.722222	0	18	0.866164	0.4182	13	0.717663	0	-1.10431	0.43988	13	0.694681	0	3.06651	0.027844	13	0.124729	2	1.61459	0.38248	13	0.731159	0	0.334884	0.8434	13	0.935594	0	-1.38737	0.14569	13	0.445194	0
HBX_NL_DN	[Human][description:Downregulated by expression of Hepatitis B virus HBx protein in normal hepatocytes (Hhep) (Fig. 3B+C)][PUBMED_ID:11439330][Contributor:L2L John Newman][Abstract:AB - Hepatitis B virus (HBV) is a major risk factor for the development of hepatocellular carcinoma (HCC). HBV encodes the potentially oncogenic HBx protein which mainly functions as a transcriptional co-activator invo…	0.5625	0	16	-1.35056	0.52382	9	0.792236	0	2.28645	0.193092	9	0.46073	0	-3.43265	0.05561	9	0.192469	0	0.0604588	0.96952	9	0.989994	0	1.22591	0.48912	9	0.760751	0	1.03621	0.54532	9	0.78572	0
HBX_NL_UP	[Human][description:Upregulated by expression of Hepatitis B virus HBx protein in normal hepatocytes (Hhep) (Fig. 3A+D)][PUBMED_ID:11439330][Contributor:L2L John Newman][Abstract:AB - Hepatitis B virus (HBV) is a major risk factor for the development of hepatocellular carcinoma (HCC). HBV encodes the potentially oncogenic HBx protein which mainly functions as a transcriptional co-activator involv…	0.73913	0	23	-1.93616	0.080274	17	0.325853	0	0.49603	0.73448	17	0.878171	0	-1.48971	0.13183	17	0.320604	0	0.79678	0.48838	17	0.806121	0	0.707879	0.59386	17	0.827378	0	-1.38172	0.3162	17	0.622554	0
HCC_SURVIVAL_GOOD_VS_POOR_DN	[Human][description:Genes highly expressed in hepatocellular carcinoma with poor survival.][PUBMED_ID:na][Contributor:Yujin Hoshida][Abstract:na]	0.420765	23.6557	183	-5.75931	8.1298e-05	77	0.00318224	-2	-5.91325	0.00021056	77	0.00397886	-2	-0.311701	0.83728	77	0.91461	0	-2.39115	0.05935	77	0.314746	0	-4.43071	0.00181602	77	0.031761	-2	-7.55242	1.41248e-06	77	0.000105551	-2
HCC_SURVIVAL_GOOD_VS_POOR_UP	[Human][description:Genes highly expressed in hepatocellular carcinoma with good survival.][PUBMED_ID:na][Contributor:Yujin Hoshida][Abstract:na]	0.257732	6.00188	194	3.09972	0.0085422	50	0.0845987	2	1.56977	0.135372	50	0.387721	0	2.90216	0.004136	50	0.0359766	2	2.69029	0.036066	50	0.23717	2	2.33536	0.052202	50	0.245903	0	1.77991	0.107126	50	0.392239	0
HCMVPATHWAY	[Generic][description:Cytomegalovirus activates MAP kinase pathways in the host cell, inducing transcription of viral genes.][PUBMED_ID:na][Contributor:BioCarta][Abstract:na]	0.6875	0	16	-1.40665	0.20648	11	0.527101	0	0.385501	0.6593	11	0.843494	0	-1.85326	0.098594	11	0.273798	0	-0.412435	0.60904	11	0.863157	0	-0.031639	0.96558	11	0.984137	0	-0.359623	0.76716	11	0.917912	0
HDACI_COLON_BUT12HRS_DN	[Human][description:Downregulated by butyrate at 12 hrs in SW260 colon carcinoma cells][PUBMED_ID:10969808][Contributor:L2L John Newman][Abstract:AB - The short-chain fatty acid butyrate produced by microbial fermentation of dietary fiber in the large intestine is a physiological regulator of major pathways of colonic epithelial cell maturation cell cycle arrest lineage-specific differentiation a…	0.581081	0	74	-1.57009	0.1812	43	0.49982	0	-1.32595	0.27134	43	0.549363	0	-0.78484	0.56954	43	0.754491	0	-1.18671	0.30378	43	0.673973	0	-1.36036	0.24392	43	0.560845	0	-1.47411	0.172098	43	0.487809	0
HDACI_COLON_BUT12HRS_UP	[Human][description:Upregulated by butyrate at 12 hrs in SW260 colon carcinoma cells][PUBMED_ID:10969808][Contributor:L2L John Newman][Abstract:AB - The short-chain fatty acid butyrate produced by microbial fermentation of dietary fiber in the large intestine is a physiological regulator of major pathways of colonic epithelial cell maturation cell cycle arrest lineage-specific differentiation and…	0.422222	0	45	1.25154	0.3339	19	0.649623	0	1.23861	0.22862	19	0.507222	0	0.20521	0.83808	19	0.914269	0	0.638295	0.55874	19	0.84118	0	1.00558	0.3284	19	0.6568	0	1.52631	0.27134	19	0.586951	0
HDACI_COLON_BUT16HRS_DN	[Human][description:Downregulated by butyrate at 16 hrs in SW260 colon carcinoma cells][PUBMED_ID:10969808][Contributor:L2L John Newman][Abstract:AB - The short-chain fatty acid butyrate produced by microbial fermentation of dietary fiber in the large intestine is a physiological regulator of major pathways of colonic epithelial cell maturation cell cycle arrest lineage-specific differentiation a…	0.638889	0	108	-1.82879	0.096766	69	0.36487	0	-1.83085	0.142444	69	0.39624	0	-1.0645	0.36876	69	0.592611	0	-1.97947	0.098204	69	0.405647	0	-2.0706	0.090428	69	0.328902	0	-1.59137	0.168348	69	0.483009	0
HDACI_COLON_BUT16HRS_UP	[Human][description:Upregulated by butyrate at 16 hrs in SW260 colon carcinoma cells][PUBMED_ID:10969808][Contributor:L2L John Newman][Abstract:AB - The short-chain fatty acid butyrate produced by microbial fermentation of dietary fiber in the large intestine is a physiological regulator of major pathways of colonic epithelial cell maturation cell cycle arrest lineage-specific differentiation and…	0.452381	0	42	1.7925	0.22954	19	0.553319	0	1.55897	0.136326	19	0.389097	0	0.599913	0.68026	19	0.82171	0	1.02336	0.42568	19	0.754928	0	1.38971	0.2251	19	0.535549	0	1.93035	0.139566	19	0.433736	0
HDACI_COLON_BUT24HRS_DN	[Human][description:Downregulated by butyrate at 24 hrs in SW260 colon carcinoma cells][PUBMED_ID:10969808][Contributor:L2L John Newman][Abstract:AB - The short-chain fatty acid butyrate produced by microbial fermentation of dietary fiber in the large intestine is a physiological regulator of major pathways of colonic epithelial cell maturation cell cycle arrest lineage-specific differentiation a…	0.605505	0	109	-2.87246	0.0155224	66	0.127594	-2	-0.604984	0.60394	66	0.817183	0	-2.54205	0.058524	66	0.19797	0	-1.11884	0.31068	66	0.677398	0	-0.946287	0.40084	66	0.710109	0	-1.77253	0.098886	66	0.372864	0
HDACI_COLON_BUT24HRS_UP	[Human][description:Upregulated by butyrate at 24 hrs in SW260 colon carcinoma cells][PUBMED_ID:10969808][Contributor:L2L John Newman][Abstract:AB - The short-chain fatty acid butyrate produced by microbial fermentation of dietary fiber in the large intestine is a physiological regulator of major pathways of colonic epithelial cell maturation cell cycle arrest lineage-specific differentiation and…	0.585714	0	70	-0.139648	0.91992	41	0.9795	0	-0.649478	0.65014	41	0.841599	0	0.521098	0.6855	41	0.8226	0	-0.0560398	0.97062	41	0.989888	0	-0.370143	0.8065	41	0.913145	0	-0.624872	0.6475	41	0.856388	0
HDACI_COLON_BUT2HRS_DN	[Human][description:Downregulated by butyrate at 2 hrs in SW260 colon carcinoma cells][PUBMED_ID:10969808][Contributor:L2L John Newman][Abstract:AB - The short-chain fatty acid butyrate produced by microbial fermentation of dietary fiber in the large intestine is a physiological regulator of major pathways of colonic epithelial cell maturation cell cycle arrest lineage-specific differentiation an…	0.538462	0	13	1.63816	0.098042	7	0.366321	0	-0.421206	0.62416	7	0.824855	0	2.3397	0.121204	7	0.306553	0	0.760252	0.21234	7	0.577003	0	0.20917	0.73478	7	0.891497	0	0.267213	0.70324	7	0.887281	0
HDACI_COLON_BUT2HRS_UP	[Human][description:Upregulated by butyrate at 2 hrs in SW260 colon carcinoma cells][PUBMED_ID:10969808][Contributor:L2L John Newman][Abstract:AB - The short-chain fatty acid butyrate produced by microbial fermentation of dietary fiber in the large intestine is a physiological regulator of major pathways of colonic epithelial cell maturation cell cycle arrest lineage-specific differentiation and …	0.453333	0	75	0.721493	0.6438	34	0.861895	0	1.74655	0.1426	34	0.395336	0	-0.236881	0.84052	34	0.915109	0	1.32679	0.31332	34	0.679549	0	1.6586	0.195066	34	0.498738	0	1.17669	0.42512	34	0.705957	0
HDACI_COLON_BUT30MIN_DN	[Human][description:Downregulated by butyrate at 30 min in SW260 colon carcinoma cells][PUBMED_ID:10969808][Contributor:L2L John Newman][Abstract:AB - The short-chain fatty acid butyrate produced by microbial fermentation of dietary fiber in the large intestine is a physiological regulator of major pathways of colonic epithelial cell maturation cell cycle arrest lineage-specific differentiation a…	0.621622	3.34684	37	-1.41028	0.22982	23	0.552374	0	0.282093	0.7666	23	0.888154	0	-3.34684	0.013257	23	0.0789656	-2	-2.53984	0.050132	23	0.28518	0	-1.28523	0.24964	23	0.570804	0	0.883492	0.36574	23	0.660743	0
HDACI_COLON_BUT48HRS_DN	[Human][description:Downregulated by butyrate at 48 hrs in SW260 colon carcinoma cells][PUBMED_ID:10969808][Contributor:L2L John Newman][Abstract:AB - The short-chain fatty acid butyrate produced by microbial fermentation of dietary fiber in the large intestine is a physiological regulator of major pathways of colonic epithelial cell maturation cell cycle arrest lineage-specific differentiation a…	0.637931	0	116	-3.10365	0.0137666	74	0.116661	-2	-2.31729	0.09219	74	0.30495	0	-1.61423	0.20682	74	0.434798	0	-2.00824	0.100892	74	0.410561	0	-2.34038	0.072008	74	0.292299	0	-2.86144	0.031124	74	0.203047	-2
HDACI_COLON_BUT48HRS_UP	[Human][description:Upregulated by butyrate at 48 hrs in SW260 colon carcinoma cells][PUBMED_ID:10969808][Contributor:L2L John Newman][Abstract:AB - The short-chain fatty acid butyrate produced by microbial fermentation of dietary fiber in the large intestine is a physiological regulator of major pathways of colonic epithelial cell maturation cell cycle arrest lineage-specific differentiation and…	0.5625	0	96	-0.462952	0.71626	54	0.894781	0	-0.892616	0.50422	54	0.738804	0	0.521596	0.68406	54	0.822072	0	-0.0431852	0.97864	54	0.992526	0	-0.48963	0.74894	54	0.894809	0	-1.06387	0.34774	54	0.649642	0
HDACI_COLON_BUT_DN	[Human][description:Downregulated by butyrate at any timepoint up to 48 hrs in SW260 colon carcinoma cells][PUBMED_ID:10969808][Contributor:L2L John Newman][Abstract:AB - The short-chain fatty acid butyrate produced by microbial fermentation of dietary fiber in the large intestine is a physiological regulator of major pathways of colonic epithelial cell maturation cell cycle arrest lineage-specif…	0.604839	6.52091	248	-3.18831	0.0066324	150	0.0703462	-2	-1.16842	0.3562	150	0.635823	0	-3.3326	0.0090826	150	0.0604526	-2	-2.61101	0.020074	150	0.18233	-2	-2.08145	0.079174	150	0.304117	0	-1.54042	0.199016	150	0.515248	0
HDACI_COLON_BUT_UP	[Human][description:Upregulated by butyrate at any timepoint up to 48 hrs in SW260 colon carcinoma cells][PUBMED_ID:10969808][Contributor:L2L John Newman][Abstract:AB - The short-chain fatty acid butyrate produced by microbial fermentation of dietary fiber in the large intestine is a physiological regulator of major pathways of colonic epithelial cell maturation cell cycle arrest lineage-specific…	0.527778	0	180	-0.449061	0.74492	95	0.9038	0	0.00515389	0.99694	95	0.997547	0	-0.0970369	0.93602	95	0.964775	0	0.36316	0.80964	95	0.924339	0	0.207481	0.88796	95	0.946697	0	-0.528096	0.687	95	0.877566	0
HDACI_COLON_CLUSTER10	[Human][description:Regulated by TSA, butyrate and/or curcumin in SW260 colon carcinoma cells (Cluster 10, associated with histone hyperAc)][PUBMED_ID:10969808][Contributor:L2L John Newman][Abstract:AB - The short-chain fatty acid butyrate produced by microbial fermentation of dietary fiber in the large intestine is a physiological regulator of major pathways of colonic epithelial cell maturation…	0.568182	2.6971	44	-1.02741	0.31094	25	0.627221	0	1.94285	0.15886	25	0.417865	0	-2.6971	0.00130498	25	0.0154344	-2	0.213928	0.85866	25	0.938588	0	1.13335	0.40176	25	0.710972	0	0.859955	0.45216	25	0.726638	0
HDACI_COLON_CLUSTER4	[Human][description:Regulated by TSA, butyrate and/or curcumin in SW260 colon carcinoma cells (Cluster 4)][PUBMED_ID:10969808][Contributor:L2L John Newman][Abstract:AB - The short-chain fatty acid butyrate produced by microbial fermentation of dietary fiber in the large intestine is a physiological regulator of major pathways of colonic epithelial cell maturation cell cycle arrest lineage-specifi…	0.5	0	16	0.726922	0.4522	8	0.740455	0	-0.329349	0.71518	8	0.87093	0	0.435439	0.78774	8	0.888843	0	-0.662444	0.62272	8	0.871278	0	-0.545241	0.58734	8	0.82741	0	0.622262	0.51434	8	0.760409	0
HDACI_COLON_CLUSTER5	[Human][description:Regulated by TSA, butyrate and/or curcumin in SW260 colon carcinoma cells (Cluster 5)][PUBMED_ID:10969808][Contributor:L2L John Newman][Abstract:AB - The short-chain fatty acid butyrate produced by microbial fermentation of dietary fiber in the large intestine is a physiological regulator of major pathways of colonic epithelial cell maturation cell cycle arrest lineage-specifi…	0.652174	0	23	-0.287583	0.79956	15	0.92634	0	-0.142883	0.8802	15	0.940864	0	0.455561	0.7197	15	0.84453	0	0.718953	0.2223	15	0.585675	0	0.330957	0.64938	15	0.854065	0	-0.770793	0.44938	15	0.727146	0
HDACI_COLON_CLUSTER6	[Human][description:Regulated by TSA, butyrate and/or curcumin in SW260 colon carcinoma cells (Cluster 6)][PUBMED_ID:10969808][Contributor:L2L John Newman][Abstract:AB - The short-chain fatty acid butyrate produced by microbial fermentation of dietary fiber in the large intestine is a physiological regulator of major pathways of colonic epithelial cell maturation cell cycle arrest lineage-specifi…	0.465116	0	43	-2.4714	0.070196	20	0.301311	0	-1.01695	0.4591	20	0.712038	0	-1.58594	0.25866	20	0.489904	0	-0.850754	0.506	20	0.813161	0	-1.00984	0.43562	20	0.733019	0	-2.0274	0.160732	20	0.468517	0
HDACI_COLON_CLUSTER7	[Human][description:Regulated by TSA, butyrate and/or curcumin in SW260 colon carcinoma cells (Cluster 7)][PUBMED_ID:10969808][Contributor:L2L John Newman][Abstract:AB - The short-chain fatty acid butyrate produced by microbial fermentation of dietary fiber in the large intestine is a physiological regulator of major pathways of colonic epithelial cell maturation cell cycle arrest lineage-specifi…	0.8	2.91821	15	-1.14397	0.3789	12	0.689062	0	2.41466	0.0196294	12	0.115666	2	-2.91821	0.0129548	12	0.0777288	-2	0.699731	0.4102	12	0.742697	0	1.65324	0.07322	12	0.293594	0	0.886594	0.47682	12	0.74162	0
HDACI_COLON_CLUSTER8	[Human][description:Regulated by TSA, butyrate and/or curcumin in SW260 colon carcinoma cells (Cluster 8)][PUBMED_ID:10969808][Contributor:L2L John Newman][Abstract:AB - The short-chain fatty acid butyrate produced by microbial fermentation of dietary fiber in the large intestine is a physiological regulator of major pathways of colonic epithelial cell maturation cell cycle arrest lineage-specifi…	0.666667	0	12	0.490124	0.79302	8	0.923318	0	-1.06173	0.47236	8	0.718372	0	0.946499	0.4105	8	0.638469	0	-0.741829	0.62406	8	0.870929	0	-0.971762	0.54402	8	0.800688	0	-0.126012	0.93972	8	0.973472	0
HDACI_COLON_CLUSTER9	[Human][description:Regulated by TSA, butyrate and/or curcumin in SW260 colon carcinoma cells (Cluster 9, associated with histone hyperAc)][PUBMED_ID:10969808][Contributor:L2L John Newman][Abstract:AB - The short-chain fatty acid butyrate produced by microbial fermentation of dietary fiber in the large intestine is a physiological regulator of major pathways of colonic epithelial cell maturation …	0.567164	0	67	1.18287	0.34778	38	0.664054	0	1.5698	0.25948	38	0.539299	0	0.118895	0.93172	38	0.963363	0	1.05678	0.54954	38	0.833435	0	1.4142	0.39154	38	0.701189	0	1.50528	0.137432	38	0.434497	0
HDACI_COLON_CUR12HRS_UP	[Human][description:Upregulated by curcumin at 12 hrs in SW260 colon carcinoma cells][PUBMED_ID:10969808][Contributor:L2L John Newman][Abstract:AB - The short-chain fatty acid butyrate produced by microbial fermentation of dietary fiber in the large intestine is a physiological regulator of major pathways of colonic epithelial cell maturation cell cycle arrest lineage-specific differentiation and…	0.666667	0	21	-1.9709	0.07137	14	0.30397	0	-1.54801	0.28876	14	0.564473	0	-1.07962	0.25812	14	0.490011	0	-1.4539	0.30064	14	0.670627	0	-1.62679	0.27178	14	0.595742	0	-1.77152	0.159014	14	0.465158	0
HDACI_COLON_CUR16HRS_DN	[Human][description:Downregulated by curcumin at 16 hrs in SW260 colon carcinoma cells][PUBMED_ID:10969808][Contributor:L2L John Newman][Abstract:AB - The short-chain fatty acid butyrate produced by microbial fermentation of dietary fiber in the large intestine is a physiological regulator of major pathways of colonic epithelial cell maturation cell cycle arrest lineage-specific differentiation a…	0.3	0	10	-0.504721	0.67642	3	0.874929	0	0.00864473	0.97982	3	0.990058	0	-0.847654	0.092186	3	0.265884	0	-0.570934	0.0171212	3	0.163647	0	-0.317457	0.0113414	3	0.100243	0	0.0236145	0.98472	3	0.993787	0
HDACI_COLON_CUR24HRS_DN	[Human][description:Downregulated by curcumin at 24 hrs in SW260 colon carcinoma cells][PUBMED_ID:10969808][Contributor:L2L John Newman][Abstract:AB - The short-chain fatty acid butyrate produced by microbial fermentation of dietary fiber in the large intestine is a physiological regulator of major pathways of colonic epithelial cell maturation cell cycle arrest lineage-specific differentiation a…	0.4	0	25	1.49569	0.1879	10	0.505577	0	1.36776	0.03584	10	0.165975	0	-0.422441	0.60056	10	0.768343	0	-0.281828	0.5769	10	0.855206	0	0.554017	0.33126	10	0.654557	0	2.38199	0.023084	10	0.182452	2
HDACI_COLON_CUR24HRS_UP	[Human][description:Upregulated by curcumin at 24 hrs in SW260 colon carcinoma cells][PUBMED_ID:10969808][Contributor:L2L John Newman][Abstract:AB - The short-chain fatty acid butyrate produced by microbial fermentation of dietary fiber in the large intestine is a physiological regulator of major pathways of colonic epithelial cell maturation cell cycle arrest lineage-specific differentiation and…	0.486486	0	37	-2.67478	0.082338	18	0.326965	0	-2.67401	0.03668	18	0.167505	-2	-0.0732221	0.96258	18	0.979258	0	-0.915107	0.45054	18	0.777217	0	-1.90988	0.119324	18	0.389224	0	-3.56732	0.0101596	18	0.108457	-2
HDACI_COLON_CUR2HRS_UP	[Human][description:Upregulated by curcumin at 2 hrs in SW260 colon carcinoma cells][PUBMED_ID:10969808][Contributor:L2L John Newman][Abstract:AB - The short-chain fatty acid butyrate produced by microbial fermentation of dietary fiber in the large intestine is a physiological regulator of major pathways of colonic epithelial cell maturation cell cycle arrest lineage-specific differentiation and …	0.482759	6.2415	29	-3.42509	0.049996	14	0.248319	-2	-3.24005	0.088606	14	0.299729	0	1.90899	0.2118	14	0.437436	0	1.74904	0.28324	14	0.65584	0	-0.702556	0.69276	14	0.874729	0	-6.2415	0.00136854	14	0.0249987	-2
HDACI_COLON_CUR48HRS_UP	[Human][description:Upregulated by curcumin at 48 hrs in SW260 colon carcinoma cells][PUBMED_ID:10969808][Contributor:L2L John Newman][Abstract:AB - The short-chain fatty acid butyrate produced by microbial fermentation of dietary fiber in the large intestine is a physiological regulator of major pathways of colonic epithelial cell maturation cell cycle arrest lineage-specific differentiation and…	0.645161	0	62	-1.42054	0.29586	40	0.612587	0	-1.78092	0.18245	40	0.445688	0	0.102485	0.93552	40	0.965471	0	-0.798064	0.4391	40	0.768776	0	-1.37835	0.2397	40	0.553465	0	-2.01268	0.162	40	0.470544	0
HDACI_COLON_CURSUL_DN	[Human][description:Downregulated by both curcumin and sulindac at any timepoint up to 48 hrs in SW260 colon carcinoma cells][PUBMED_ID:10969808][Contributor:L2L John Newman][Abstract:AB - The short-chain fatty acid butyrate produced by microbial fermentation of dietary fiber in the large intestine is a physiological regulator of major pathways of colonic epithelial cell maturation cell cycle arr…	0.384615	0	13	2.06845	0.0646	5	0.287811	0	1.47553	0.23144	5	0.512096	0	-0.341882	0.7243	5	0.847508	0	-0.644003	0.33562	5	0.700202	0	0.405952	0.66834	5	0.861765	0	3.09166	0.02413	5	0.18451	2
HDACI_COLON_CURSUL_UP	[Human][description:Upregulated by both curcumin and sulindac at any timepoint up to 48 hrs in SW260 colon carcinoma cells][PUBMED_ID:10969808][Contributor:L2L John Newman][Abstract:AB - The short-chain fatty acid butyrate produced by microbial fermentation of dietary fiber in the large intestine is a physiological regulator of major pathways of colonic epithelial cell maturation cell cycle arres…	0.595238	0	42	-2.01964	0.21498	25	0.534686	0	-0.796952	0.48706	25	0.727272	0	-0.705223	0.55278	25	0.744894	0	0.138416	0.88552	25	0.952745	0	-0.337355	0.713	25	0.881995	0	-2.15048	0.24834	25	0.568623	0
HDACI_COLON_CUR_DN	[Human][description:Downregulated by curcumin at any timepoint up to 48 hrs in SW260 colon carcinoma cells][PUBMED_ID:10969808][Contributor:L2L John Newman][Abstract:AB - The short-chain fatty acid butyrate produced by microbial fermentation of dietary fiber in the large intestine is a physiological regulator of major pathways of colonic epithelial cell maturation cell cycle arrest lineage-specif…	0.428571	2.05536	49	0.384071	0.74348	21	0.903386	0	2.03815	0.035876	21	0.165675	2	-2.05536	0.0076944	21	0.0545241	-2	-0.32475	0.6473	21	0.881658	0	0.879253	0.30166	21	0.630151	0	2.23848	0.070658	21	0.313951	0
HDACI_COLON_CUR_UP	[Human][description:Upregulated by curcumin at any timepoint up to 48 hrs in SW260 colon carcinoma cells][PUBMED_ID:10969808][Contributor:L2L John Newman][Abstract:AB - The short-chain fatty acid butyrate produced by microbial fermentation of dietary fiber in the large intestine is a physiological regulator of major pathways of colonic epithelial cell maturation cell cycle arrest lineage-specific…	0.592593	4.70621	108	-2.98061	0.036282	64	0.204975	-2	-3.16548	0.029182	64	0.145379	-2	0.793224	0.5622	64	0.748386	0	-0.112855	0.92686	64	0.974893	0	-1.71365	0.189042	64	0.489425	0	-4.70621	0.003066	64	0.0438305	-2
HDACI_COLON_SUL12HRS_DN	[Human][description:Downregulated by sulindac at 12 hrs in SW260 colon carcinoma cells][PUBMED_ID:10969808][Contributor:L2L John Newman][Abstract:AB - The short-chain fatty acid butyrate produced by microbial fermentation of dietary fiber in the large intestine is a physiological regulator of major pathways of colonic epithelial cell maturation cell cycle arrest lineage-specific differentiation a…	0.555556	0	27	-1.38677	0.23516	15	0.556263	0	0.671419	0.51448	15	0.746518	0	-2.30964	0.093656	15	0.266847	0	-0.644941	0.44586	15	0.774835	0	-0.0137195	0.98782	15	0.996916	0	0.0487091	0.96148	15	0.979959	0
HDACI_COLON_SUL12HRS_UP	[Human][description:Upregulated by sulindac at 12 hrs in SW260 colon carcinoma cells][PUBMED_ID:10969808][Contributor:L2L John Newman][Abstract:AB - The short-chain fatty acid butyrate produced by microbial fermentation of dietary fiber in the large intestine is a physiological regulator of major pathways of colonic epithelial cell maturation cell cycle arrest lineage-specific differentiation and…	0.615385	0	26	-0.996171	0.4092	16	0.712632	0	-0.34832	0.76646	16	0.888618	0	-0.955192	0.37066	16	0.595083	0	-0.67803	0.48984	16	0.806103	0	-0.563919	0.59596	16	0.8268	0	-0.553209	0.67258	16	0.868595	0
HDACI_COLON_SUL16HRS_DN	[Human][description:Downregulated by sulindac at 16 hrs in SW260 colon carcinoma cells][PUBMED_ID:10969808][Contributor:L2L John Newman][Abstract:AB - The short-chain fatty acid butyrate produced by microbial fermentation of dietary fiber in the large intestine is a physiological regulator of major pathways of colonic epithelial cell maturation cell cycle arrest lineage-specific differentiation a…	0.611111	0	72	0.471275	0.73276	44	0.900342	0	-0.668575	0.54526	44	0.769448	0	0.861297	0.53576	44	0.737062	0	-0.28976	0.73232	44	0.905895	0	-0.511898	0.57032	44	0.812484	0	-0.0803864	0.95322	44	0.980046	0
HDACI_COLON_SUL16HRS_UP	[Human][description:Upregulated by sulindac at 16 hrs in SW260 colon carcinoma cells][PUBMED_ID:10969808][Contributor:L2L John Newman][Abstract:AB - The short-chain fatty acid butyrate produced by microbial fermentation of dietary fiber in the large intestine is a physiological regulator of major pathways of colonic epithelial cell maturation cell cycle arrest lineage-specific differentiation and…	0.619048	0	42	-0.931128	0.53078	26	0.797626	0	0.208386	0.84242	26	0.922063	0	-1.23198	0.39824	26	0.62472	0	-0.344838	0.69386	26	0.891873	0	-0.0858409	0.92312	26	0.96173	0	-0.23369	0.86508	26	0.951935	0
HDACI_COLON_SUL24HRS_DN	[Human][description:Downregulated by sulindac at 24 hrs in SW260 colon carcinoma cells][PUBMED_ID:10969808][Contributor:L2L John Newman][Abstract:AB - The short-chain fatty acid butyrate produced by microbial fermentation of dietary fiber in the large intestine is a physiological regulator of major pathways of colonic epithelial cell maturation cell cycle arrest lineage-specific differentiation a…	0.578125	0	128	1.31139	0.3348	74	0.646782	0	1.54297	0.30474	74	0.581873	0	-0.479622	0.72042	74	0.844772	0	0.0841075	0.9496	74	0.986192	0	0.851704	0.54824	74	0.802588	0	2.17975	0.138248	74	0.435402	0
HDACI_COLON_SUL24HRS_UP	[Human][description:Upregulated by sulindac at 24 hrs in SW260 colon carcinoma cells][PUBMED_ID:10969808][Contributor:L2L John Newman][Abstract:AB - The short-chain fatty acid butyrate produced by microbial fermentation of dietary fiber in the large intestine is a physiological regulator of major pathways of colonic epithelial cell maturation cell cycle arrest lineage-specific differentiation and…	0.65625	3.14894	64	-3.6105	0.0137012	42	0.117317	-2	0.0213717	0.98774	42	0.994393	0	-3.14894	0.0175698	42	0.0947041	-2	-0.260785	0.77178	42	0.915445	0	-0.135922	0.8993	42	0.951383	0	-2.26661	0.18595	42	0.508655	0
HDACI_COLON_SUL2HRS_DN	[Human][description:Downregulated by sulindac at 2 hrs in SW260 colon carcinoma cells][PUBMED_ID:10969808][Contributor:L2L John Newman][Abstract:AB - The short-chain fatty acid butyrate produced by microbial fermentation of dietary fiber in the large intestine is a physiological regulator of major pathways of colonic epithelial cell maturation cell cycle arrest lineage-specific differentiation an…	0.529412	0	17	1.39704	0.060364	9	0.277979	0	0.900771	0.49868	9	0.737257	0	0.374132	0.78742	9	0.889092	0	0.237503	0.688	9	0.893422	0	0.603461	0.48642	9	0.759425	0	1.58255	0.20164	9	0.517155	0
HDACI_COLON_SUL2HRS_UP	[Human][description:Upregulated by sulindac at 2 hrs in SW260 colon carcinoma cells][PUBMED_ID:10969808][Contributor:L2L John Newman][Abstract:AB - The short-chain fatty acid butyrate produced by microbial fermentation of dietary fiber in the large intestine is a physiological regulator of major pathways of colonic epithelial cell maturation cell cycle arrest lineage-specific differentiation and …	0.727273	1.80683	11	-1.80683	0.008609	8	0.0847497	-2	-1.22175	0.4506	8	0.702167	0	-1.90062	0.08571	8	0.252975	0	-2.27156	0.25894	8	0.625106	0	-1.91782	0.30366	8	0.630325	0	-0.862923	0.44184	8	0.722053	0
HDACI_COLON_SUL30MIN_DN	[Human][description:Downregulated by sulindac at 30 min in SW260 colon carcinoma cells][PUBMED_ID:10969808][Contributor:L2L John Newman][Abstract:AB - The short-chain fatty acid butyrate produced by microbial fermentation of dietary fiber in the large intestine is a physiological regulator of major pathways of colonic epithelial cell maturation cell cycle arrest lineage-specific differentiation a…	0.578947	4.18178	38	-2.155	0.102612	22	0.379942	0	0.914484	0.3461	22	0.623891	0	-4.18178	3.1422e-05	22	0.000782693	-2	-1.96974	0.0117736	22	0.137275	-2	-0.634105	0.4849	22	0.760664	0	0.570915	0.63172	22	0.844348	0
HDACI_COLON_SUL48HRS_DN	[Human][description:Downregulated by sulindac at 48 hrs in SW260 colon carcinoma cells][PUBMED_ID:10969808][Contributor:L2L John Newman][Abstract:AB - The short-chain fatty acid butyrate produced by microbial fermentation of dietary fiber in the large intestine is a physiological regulator of major pathways of colonic epithelial cell maturation cell cycle arrest lineage-specific differentiation a…	0.536585	0	82	0.698359	0.6406	44	0.859711	0	-0.492315	0.75018	44	0.882817	0	0.449298	0.74906	44	0.864786	0	-0.83909	0.5252	44	0.825458	0	-0.729802	0.61124	44	0.835311	0	0.571933	0.71714	44	0.891814	0
HDACI_COLON_SUL48HRS_UP	[Human][description:Upregulated by sulindac at 48 hrs in SW260 colon carcinoma cells][PUBMED_ID:10969808][Contributor:L2L John Newman][Abstract:AB - The short-chain fatty acid butyrate produced by microbial fermentation of dietary fiber in the large intestine is a physiological regulator of major pathways of colonic epithelial cell maturation cell cycle arrest lineage-specific differentiation and…	0.588889	0	90	-2.37861	0.094296	53	0.357195	0	0.955944	0.42072	53	0.677437	0	-2.4672	0.08741	53	0.255243	0	0.611445	0.50448	53	0.813103	0	0.843094	0.36666	53	0.680349	0	-1.16514	0.44968	53	0.726202	0
HDACI_COLON_SUL_DN	[Human][description:Downregulated by sulindac at any timepoint up to 48 hrs in SW260 colon carcinoma cells][PUBMED_ID:10969808][Contributor:L2L John Newman][Abstract:AB - The short-chain fatty acid butyrate produced by microbial fermentation of dietary fiber in the large intestine is a physiological regulator of major pathways of colonic epithelial cell maturation cell cycle arrest lineage-specif…	0.571429	0	217	-0.103381	0.94154	124	0.980299	0	2.11545	0.117814	124	0.355388	0	-2.77331	0.038754	124	0.151694	-2	-0.646515	0.57778	124	0.854969	0	0.738096	0.55542	124	0.806635	0	2.17714	0.125986	124	0.422696	0
HDACI_COLON_SUL_UP	[Human][description:Upregulated by sulindac at any timepoint up to 48 hrs in SW260 colon carcinoma cells][PUBMED_ID:10969808][Contributor:L2L John Newman][Abstract:AB - The short-chain fatty acid butyrate produced by microbial fermentation of dietary fiber in the large intestine is a physiological regulator of major pathways of colonic epithelial cell maturation cell cycle arrest lineage-specific…	0.587786	0	131	-2.66205	0.040838	77	0.22231	-2	0.30286	0.8154	77	0.912538	0	-2.56431	0.056056	77	0.193605	0	-0.117066	0.90994	77	0.965747	0	0.0918499	0.93328	77	0.9668	0	-1.46851	0.3206	77	0.62597	0
HDACI_COLON_TSA12HRS_UP	[Human][description:Upregulated by TSA at 12 hrs in SW260 colon carcinoma cells][PUBMED_ID:10969808][Contributor:L2L John Newman][Abstract:AB - The short-chain fatty acid butyrate produced by microbial fermentation of dietary fiber in the large intestine is a physiological regulator of major pathways of colonic epithelial cell maturation cell cycle arrest lineage-specific differentiation and apop…	0.409091	0	22	1.82142	0.25226	9	0.565007	0	0.0220466	0.9829	9	0.991951	0	1.14364	0.48278	9	0.702381	0	-0.415127	0.50748	9	0.812363	0	-0.222608	0.763	9	0.899191	0	1.51524	0.27108	9	0.587161	0
HDACI_COLON_TSA24HRS_DN	[Human][description:Downregulated by TSA at 24 hrs in SW260 colon carcinoma cells][PUBMED_ID:10969808][Contributor:L2L John Newman][Abstract:AB - The short-chain fatty acid butyrate produced by microbial fermentation of dietary fiber in the large intestine is a physiological regulator of major pathways of colonic epithelial cell maturation cell cycle arrest lineage-specific differentiation and ap…	0.6	4.37283	10	0.664443	0.32042	6	0.633899	0	2.38343	4.1832e-11	6	5.29014e-09	2	-0.948179	0.035146	6	0.14302	0	1.32472	0.025098	6	0.198371	0	1.9894	3.9948e-07	6	2.62698e-05	2	1.69366	0.045376	6	0.24866	2
HDACI_COLON_TSA2HRS_DN	[Human][description:Downregulated by TSA at 2 hrs in SW260 colon carcinoma cells][PUBMED_ID:10969808][Contributor:L2L John Newman][Abstract:AB - The short-chain fatty acid butyrate produced by microbial fermentation of dietary fiber in the large intestine is a physiological regulator of major pathways of colonic epithelial cell maturation cell cycle arrest lineage-specific differentiation and apo…	0.636364	8.71651	22	-1.46935	0.10175	14	0.378455	0	3.03252	0.0036064	14	0.0346721	2	-3.35579	0.0169166	14	0.092395	-2	1.32552	0.166916	14	0.513876	0	2.3282	0.0084344	14	0.0815656	2	0.810836	0.42042	14	0.70384	0
HDACI_COLON_TSA2HRS_UP	[Human][description:Upregulated by TSA at 2 hrs in SW260 colon carcinoma cells][PUBMED_ID:10969808][Contributor:L2L John Newman][Abstract:AB - The short-chain fatty acid butyrate produced by microbial fermentation of dietary fiber in the large intestine is a physiological regulator of major pathways of colonic epithelial cell maturation cell cycle arrest lineage-specific differentiation and apopt…	0.433333	0	60	-1.33563	0.44336	26	0.738484	0	1.31077	0.30462	26	0.58232	0	-0.830969	0.53646	26	0.737408	0	2.15439	0.093358	26	0.396591	0	1.89815	0.104762	26	0.35881	0	-1.11751	0.56684	26	0.804042	0
HDACI_COLON_TSA30MIN_DN	[Human][description:Downregulated by TSA at 30 min in SW260 colon carcinoma cells][PUBMED_ID:10969808][Contributor:L2L John Newman][Abstract:AB - The short-chain fatty acid butyrate produced by microbial fermentation of dietary fiber in the large intestine is a physiological regulator of major pathways of colonic epithelial cell maturation cell cycle arrest lineage-specific differentiation and ap…	0.692308	0	13	-0.75501	0.40084	9	0.704792	0	0.77924	0.44352	9	0.695751	0	-0.925733	0.36006	9	0.583766	0	0.663982	0.2024	9	0.561122	0	0.780614	0.21198	9	0.521699	0	-0.250674	0.84846	9	0.946957	0
HDACI_COLON_TSA48HRS_DN	[Human][description:Downregulated by TSA at 48 hrs in SW260 colon carcinoma cells][PUBMED_ID:10969808][Contributor:L2L John Newman][Abstract:AB - The short-chain fatty acid butyrate produced by microbial fermentation of dietary fiber in the large intestine is a physiological regulator of major pathways of colonic epithelial cell maturation cell cycle arrest lineage-specific differentiation and ap…	0.454545	0	11	-1.6802	0.43486	5	0.730992	0	0.989787	0.099408	5	0.318571	0	-2.05617	0.25894	5	0.48987	0	0.450884	0.173956	5	0.520917	0	0.770191	0.1099	5	0.367975	0	-0.561163	0.7057	5	0.886981	0
HDACI_COLON_TSA48HRS_UP	[Human][description:Upregulated by TSA at 48 hrs in SW260 colon carcinoma cells][PUBMED_ID:10969808][Contributor:L2L John Newman][Abstract:AB - The short-chain fatty acid butyrate produced by microbial fermentation of dietary fiber in the large intestine is a physiological regulator of major pathways of colonic epithelial cell maturation cell cycle arrest lineage-specific differentiation and apop…	0.5	0	42	0.575507	0.75476	21	0.907036	0	3.0519	0.031834	21	0.157162	2	-2.02654	0.136296	21	0.329032	0	0.912334	0.5308	21	0.825577	0	2.10529	0.166398	21	0.456692	0	2.47409	0.118144	21	0.409765	0
HDACI_COLON_TSABUT_DN	[Human][description:Downregulated by both butyrate and TSA at any timepoint up to 48 hrs in SW260 colon carcinoma cells][PUBMED_ID:10969808][Contributor:L2L John Newman][Abstract:AB - The short-chain fatty acid butyrate produced by microbial fermentation of dietary fiber in the large intestine is a physiological regulator of major pathways of colonic epithelial cell maturation cell cycle arrest l…	0.590909	0	22	0.381956	0.77404	13	0.914168	0	0.111889	0.92822	13	0.96643	0	0.271462	0.8693	13	0.928006	0	0.103779	0.90824	13	0.964565	0	0.116846	0.90654	13	0.955354	0	0.291314	0.81432	13	0.938809	0
HDACI_COLON_TSABUT_UP	[Human][description:Upregulated by both butyrate and TSA at any timepoint up to 48 hrs in SW260 colon carcinoma cells][PUBMED_ID:10969808][Contributor:L2L John Newman][Abstract:AB - The short-chain fatty acid butyrate produced by microbial fermentation of dietary fiber in the large intestine is a physiological regulator of major pathways of colonic epithelial cell maturation cell cycle arrest lin…	0.416667	3.47318	72	2.77707	0.106312	30	0.382444	0	3.47318	0.0045906	30	0.0419275	2	0.319008	0.79892	30	0.894094	0	2.23978	0.123248	30	0.449268	0	3.07346	0.026144	30	0.169884	2	3.5007	0.026192	30	0.184805	2
HDACI_COLON_TSA_DN	[Human][description:Downregulated by TSA at any timepoint up to 48 hrs in SW260 colon carcinoma cells][PUBMED_ID:10969808][Contributor:L2L John Newman][Abstract:AB - The short-chain fatty acid butyrate produced by microbial fermentation of dietary fiber in the large intestine is a physiological regulator of major pathways of colonic epithelial cell maturation cell cycle arrest lineage-specific di…	0.5625	9.80277	64	-1.38834	0.24934	36	0.5654	0	3.5017	0.000158326	36	0.0032536	2	-3.57643	0.0092684	36	0.0611938	-2	1.59484	0.025904	36	0.199935	2	2.72463	0.000162994	36	0.00505589	2	1.10511	0.32408	36	0.626072	0
HDACI_COLON_TSA_UP	[Human][description:Upregulated by TSA at any timepoint up to 48 hrs in SW260 colon carcinoma cells][PUBMED_ID:10969808][Contributor:L2L John Newman][Abstract:AB - The short-chain fatty acid butyrate produced by microbial fermentation of dietary fiber in the large intestine is a physiological regulator of major pathways of colonic epithelial cell maturation cell cycle arrest lineage-specific diff…	0.458333	0	120	0.462825	0.79176	55	0.922504	0	2.38523	0.07756	55	0.274803	0	-0.961858	0.50526	55	0.717312	0	1.52684	0.23188	55	0.591942	0	2.10432	0.100014	55	0.346154	0	1.43158	0.41712	55	0.704051	0
HDACPATHWAY	[Generic][description:Myocyte enhancer factor MEF2 activates transcription of genes required for muscle cell differentiation and is inhibited by histone deacetylases.][PUBMED_ID:na][Contributor:BioCarta][Abstract:na]	0.5	0	30	-1.28596	0.20486	15	0.527058	0	0.00164268	0.99896	15	0.99896	0	-1.13263	0.3334	15	0.559296	0	-0.115891	0.9202	15	0.972867	0	-0.0644972	0.95684	15	0.980701	0	-0.798054	0.5017	15	0.754616	0
HEARTFAILURE_ATRIA_DN	[Human][description:Downregulated in the atria of failing hearts (DCM and ICM) compared to healthy controls][PUBMED_ID:15103417][Contributor:L2L John Newman][Abstract:AB - To obtain region- and disease-specific transcription profiles of human myocardial tissue we explored mRNA expression from all four chambers of eight explanted failing [idiopathic dilated cardiomyopathy (DCM) n=5 ischemic cardio…	0.780702	0	114	0.478322	0.70414	89	0.891152	0	-0.711463	0.56826	89	0.785719	0	2.11081	0.119572	89	0.303359	0	1.30627	0.24584	89	0.606848	0	0.365784	0.75032	89	0.895157	0	-1.11493	0.3906	89	0.67952	0
HEARTFAILURE_ATRIA_UP	[Human][description:Upregulated in atria of failing hearts (DCM and ICM) compared to healthy controls][PUBMED_ID:15103417][Contributor:L2L John Newman][Abstract:AB - To obtain region- and disease-specific transcription profiles of human myocardial tissue we explored mRNA expression from all four chambers of eight explanted failing [idiopathic dilated cardiomyopathy (DCM) n=5 ischemic cardiomyopat…	0.52	6.05269	25	-0.606742	0.59948	13	0.840192	0	3.23534	0.00061774	13	0.00931711	2	-2.81735	0.0152992	13	0.0861366	-2	1.39142	0.2361	13	0.596234	0	2.47108	0.0117282	13	0.10148	2	1.5311	0.23816	13	0.56255	0
HEARTFAILURE_VENTRICLE_DN	[Human][description:Downregulated in the ventricles of failing hearts (DCM and ICM) compared to healthy controls][PUBMED_ID:15103417][Contributor:L2L John Newman][Abstract:AB - To obtain region- and disease-specific transcription profiles of human myocardial tissue we explored mRNA expression from all four chambers of eight explanted failing [idiopathic dilated cardiomyopathy (DCM) n=5 ischemic c…	0.753623	0	69	0.868804	0.44084	52	0.736525	0	0.650098	0.78302	52	0.894569	0	1.98613	0.104552	52	0.283169	0	2.60622	0.3815	52	0.731839	0	1.80857	0.52154	52	0.788787	0	-0.481023	0.73828	52	0.902403	0
HEATSHOCK_OLD_UP	[Human][description:Upregulated after heat shock in lymphocytes from old individuals, compared to young][PUBMED_ID:12618007][Contributor:L2L John Newman][Abstract:AB - Ageing results in a progressive intrinsic and generalised imbalance of the control of regulatory systems. A key manifestation of this complex biological process includes the attenuation of the universal stress response. Here we pro…	0.571429	0	14	-0.0350117	0.96766	8	0.987482	0	-0.613641	0.40068	8	0.665372	0	0.900684	0.45808	8	0.681524	0	0.385827	0.6156	8	0.868709	0	-0.102284	0.88682	8	0.947324	0	-0.800109	0.107618	8	0.393164	0
HEATSHOCK_YOUNG_UP	[Human][description:Upregulated after heat shock in lymphocytes from young individuals, compared to old][PUBMED_ID:12618007][Contributor:L2L John Newman][Abstract:AB - Ageing results in a progressive intrinsic and generalised imbalance of the control of regulatory systems. A key manifestation of this complex biological process includes the attenuation of the universal stress response. Here we pro…	0.692308	0	13	-2.11245	0.187872	9	0.50633	0	-2.20519	0.083714	9	0.28913	0	-0.0944314	0.94466	9	0.971245	0	-0.900868	0.3064	9	0.673425	0	-1.65748	0.084508	9	0.315753	0	-2.78676	0.123736	9	0.417704	0
HEDVAT_ELF_DN	[Human][description:MEF Regulates IL-8 Expression, genes down-regulated by more than 2 fold][PUBMED_ID:14625302][Contributor:Kevin Vogelsang][Abstract:AB - Myeloid ELF1-like factor (MEF) also known as ELF4 is a member of the ETS family of transcription factors which is expressed in hematopoietic cells. MEF-deficient mice have defects in natural killer cell and natural killer T cell development su…	0	0	3	0	0	2	1	0	0	0	2	1	0	0	0	2	1	0	0	0	2	1	0	0	0	2	1	0	0	0	2	1	0
HEDVAT_ELF_UP	[Human][description:MEF Regulates IL-8 Expression Genes UP-Regulated by more than 2 fold][PUBMED_ID:14625302][Contributor:Kevin Vogelsang][Abstract:AB - Myeloid ELF1-like factor (MEF) also known as ELF4 is a member of the ETS family of transcription factors which is expressed in hematopoietic cells. MEF-deficient mice have defects in natural killer cell and natural killer T cell development sugge…	0.25	0	12	0.71602	0.21188	3	0.533431	0	-0.373599	0.71812	3	0.872572	0	1.40308	0.02191	3	0.108494	0	0.57591	0.34984	3	0.712685	0	0.13003	0.87894	3	0.943813	0	-0.20109	0.8204	3	0.938579	0
[truncated: 964 more rows]
