# Supplementary material for: In vitro caloric restriction induces protective genes and functional rejuvenation in senescent SAMP8 astrocytes
Source: Aging Cell. 2015 Feb 25;14(3):334–44. doi: 10.1111/acel.12259 (PMC4406662; doi:10.1111/acel.12259)
Supplement: Supplementary file 7 [file acel0014-0334-sd7.xlsx]

## Sheet: Table-S4_biological_process_GOT
Gene Ontology Term	Annotation	Zscore_CR_AL	Zscore_P8AL_R1AL	Zscore_P8CR_P8AL	Zscore_P8CR_R1CR	Zscore_P8_R1	Zscore_R1CR_R1AL
GO0000002 MITOCHONDRIAL GENOME MAINTENANCE	[GO0000002:mitochondrial genome maintenance]The maintenance of the structure and integrity of the mitochondrial genome.	0	0	2.25432	0	0	-2.35436
GO0000045 AUTOPHAGIC VACUOLE FORMATION	[GO0000045:autophagic vacuole formation]The formation of a double membrane-bound structure, the autophagosome, that occurs when a specialized membrane sac, called the isolation membrane, starts to enclose a portion of the cytoplasm.	0	-1.17615	-1.5576	-1.85151	-1.65718	0
GO0000059 PROTEIN IMPORT INTO NUCLEUS DOCKING	[GO0000059:protein import into nucleus, docking]The aggregation and bonding together of the nuclear localization signal of a protein with nuclear envelope proteins such as importins.	-3.87843	0	-4.243	-3.07292	-2.34034	0
GO0000076 DNA REPLICATION CHECKPOINT	[GO0000076:DNA replication checkpoint]A signal transduction based surveillance mechanism that prevents the initiation of mitosis until DNA replication is complete, thereby ensuring that progeny inherit a full complement of the genome.	0	-3.27188	0	0	-3.45062	-2.6704
GO0000080 G1 PHASE OF MITOTIC CELL CYCLE	[GO0000080:G1 phase of mitotic cell cycle]Progression through G1 phase, one of two 'gap' phases in the mitotic cell cycle; G1 is the interval between the completion of mitosis and the beginning of DNA synthesis.	-2.19184	0	0	0	0	-2.03944
GO0000087 M PHASE OF MITOTIC CELL CYCLE	[GO0000087:M phase of mitotic cell cycle]Progression through M phase, the part of the mitotic cell cycle during which mitosis takes place.	0	-1.94825	0	-1.23885	-1.71414	0
GO0000122 NEGATIVE REGULATION OF TRANSCRIPTION FRO	[GO0000122:negative regulation of transcription from RNA polymerase II promoter]Any process that stops, prevents or reduces the frequency, rate or extent of transcription from an RNA polymerase II promoter.	0	5.02612	0	4.10461	4.93455	0
GO0000165 MAPKKK CASCADE	[GO0000165:MAPKKK cascade]Cascade of at least three protein kinase activities culminating in the phosphorylation and activation of a MAP kinase. MAPKKK cascades lie downstream of numerous signaling pathways.	0	4.0598	0	0	3.84712	0
GO0000209 PROTEIN POLYUBIQUITINATION	[GO0000209:protein polyubiquitination]Addition of multiple ubiquitin moieties to a protein, forming a ubiquitin chain.	-1.26203	0	-1.96299	-0.689652	0	0
GO0000212 MEIOTIC SPINDLE ORGANIZATION AND BIOGENE	[GO0000212:meiotic spindle organization and biogenesis]A process that is carried out at the cellular level which results in the formation, arrangement of constituent parts, or disassembly of the microtubule spindle during a meiotic cell cycle.	-1.26985	-1.63683	0	-1.32573	-1.60081	-1.45378
GO0000302 RESPONSE TO REACTIVE OXYGEN SPECIES	[GO0000302:response to reactive oxygen species]A change in state or activity of a cell or an organism (in terms of movement, secretion, enzyme production, gene expression, etc.) as a result of a reactive oxygen species stimulus. Reactive oxygen species include singlet oxygen, superoxide, and oxygen free radicals.	0	-3.56359	0	0	0	-3.95129
GO0000723 TELOMERE MAINTENANCE	[GO0000723:telomere maintenance]The maintenance of proper telomeric length and structure by processes that affect and monitor the activity of telomeric proteins and the length of telomeric DNA. These processes includes those that shorten and lengthen the telomeric DNA sequences.	0	0	-1.74458	0	0	0
GO0000904 CELLULAR MORPHOGENESIS DURING DIFFERENTI	[GO0000904:cellular morphogenesis during differentiation]The change in form (cell shape and size) that occurs when relatively unspecialized cells, e.g. embryonic or regenerative cells, acquire specialized structural and/or functional features that characterize the cells, tissues, or organs of the mature organism or some other relatively stable phase of the organism's life history.	-2.48707	0	-1.89269	0	0	-1.79233
GO0001501 SKELETAL DEVELOPMENT	[GO0001501:skeletal development]The process whose specific outcome is the progression of the skeleton over time, from its formation to the mature structure. The skeleton is the bony framework of the body in vertebrates (endoskeleton) or the hard outer envelope of insects (exoskeleton or dermoskeleton).	0	0	-4.42837	0	0	0
GO0001525 ANGIOGENESIS	[GO0001525:angiogenesis]Blood vessel formation when new vessels emerge from the proliferation of pre-existing blood vessels.	0	0	-2.98161	0	0	0
GO0001541 OVARIAN FOLLICLE DEVELOPMENT	[GO0001541:ovarian follicle development]The process whose specific outcome is the progression of the ovarian follicle over time, from its formation to the mature structure.	0	0	0	1.86137	1.69693	0
GO0001568 BLOOD VESSEL DEVELOPMENT	[GO0001568:blood vessel development]The process whose specific outcome is the progression of the blood vessel over time, from its formation to the mature structure. The blood vessel is the vasculature carrying blood.	0	6.06726	-4.67438	0	4.37513	3.95665
GO0001569 PATTERNING OF BLOOD VESSELS	[GO0001569:patterning of blood vessels]The process that regulates the coordinated growth and sprouting of blood vessels giving rise to the organized vascular system.	0	3.52951	-3.72639	0	2.8741	0
GO0001570 VASCULOGENESIS	[GO0001570:vasculogenesis]The differentiation of endothelial cells from progenitor cells during blood vessel development, and the de novo formation of blood vessels and tubes.	0	0	-3.17672	0	0	0
GO0001701 IN UTERO EMBRYONIC DEVELOPMENT	[GO0001701:in utero embryonic development]The process whose specific outcome is the progression of the embryo in the uterus over time, from formation of the zygote in the oviduct, to birth.	-2.66064	0	-4.73223	0	0	0
GO0001709 CELL FATE DETERMINATION	[GO0001709:cell fate determination]Process involved in cell fate commitment. Once determination has taken place, a cell becomes committed to differentiate down a particular pathway regardless of its environment.	0	0	-2.39894	0	0	0
GO0001755 NEURAL CREST CELL MIGRATION	[GO0001755:neural crest cell migration]The characteristic movement of cells from the dorsal ridge of the neural tube to a variety of locations in a vertebrate embryo.	-3.15747	0	-4.29979	0	0	0
GO0001756 SOMITOGENESIS	[GO0001756:somitogenesis]The formation of mesodermal clusters that are arranged segmentally along the anterior posterior axis of an embryo.	-1.53429	2.49891	0	2.58983	2.76302	0
GO0001764 NEURON MIGRATION	[GO0001764:neuron migration]The characteristic movement of immature neurons from germinal zones to specific positions where they will reside as they mature.	0	3.98225	-3.70446	0	3.1508	0
GO0001837 EPITHELIAL TO MESENCHYMAL TRANSITION	[GO0001837:epithelial to mesenchymal transition]A transition where an epithelial cell loses apical/basolateral polarity, severs intercellular adhesive junctions, degrades basement membrane components and becomes a migratory mesenchymal cell.	-4.26027	0	-3.89998	0	0	0
GO0001841 NEURAL TUBE FORMATION	[GO0001841:neural tube formation]The formation of a tube from the flat layer of ectodermal cells known as the neural plate. This will give rise to the central nervous system.	0	0	-2.48764	0	0	0
GO0001953 NEGATIVE REGULATION OF CELL MATRIX ADHES	[GO0001953:negative regulation of cell-matrix adhesion]Any process that stops, prevents or reduces the rate or extent of cell adhesion to the extracellular matrix.	0	0	-1.56934	0	0	1.9284
GO0001955 BLOOD VESSEL MATURATION	[GO0001955:blood vessel maturation]A developmental process, independent of morphogenetic (shape) change, that is required for a blood vessel to attain its fully functional state.	0.891291	9.01018	-3.2982	0	8.7228	3.96507
GO0001974 BLOOD VESSEL REMODELING	[GO0001974:blood vessel remodeling]The reorganization or renovation of existing blood vessels.	0	0	-2.6349	0	0	0
GO0002011 MORPHOGENESIS OF AN EPITHELIAL SHEET	[GO0002011:morphogenesis of an epithelial sheet]The process by which the anatomical structures of an epithelial sheet are generated and organized. Morphogenesis pertains to the creation of form.	0	3.07374	0	0	0	1.52932
GO0002224 TOLL LIKE RECEPTOR SIGNALING PATHWAY	[GO0002224:toll-like receptor signaling pathway]Any series of molecular signals generated as a consequence of binding to a toll-like receptor. Toll-like receptors directly bind pattern motifs from a variety of microbial sources to initiate innate immune response.	-1.17419	-2.47064	0	0	-3.19836	0
GO0002238 RESPONSE TO MOLECULE OF FUNGAL ORIGIN	[GO0002238:response to molecule of fungal origin]A change in state or activity of an organism (in terms of movement, secretion, enzyme production, gene expression, etc.) as a result of the detection of molecules of fungal origin such as chito-octomer oligosaccharide.	0	-2.00549	0	0	-2.38867	0
GO0002474 ANTIGEN PROCESSING AND PRESENTATION OF P	[GO0002474:antigen processing and presentation of peptide antigen via MHC class I]The process by which an antigen-presenting cell expresses a peptide antigen on its cell surface in association with an MHC class I protein complex. Class I here refers to classical class I molecules.	0	-7.9823	2.97031	-6.15747	-7.63312	-3.68294
GO0002504 ANTIGEN PROCESSING AND PRESENTATION OF P	[GO0002504:antigen processing and presentation of peptide or polysaccharide antigen via MHC class II]The process by which an antigen-presenting cell expresses antigen (peptide or polysaccharide) on its cell surface in association with an MHC class II protein complex.	0	-5.87605	0	-5.72003	-6.28856	-1.81971
GO0003007 HEART MORPHOGENESIS	[GO0003007:heart morphogenesis]The developmental process by which the heart is generated and organized. The heart is a hollow, muscular organ, which, by contracting rhythmically, keeps up the circulation of the blood.	0	3.98463	-3.91834	0	2.83813	0
GO0005978 GLYCOGEN BIOSYNTHETIC PROCESS	[GO0005978:glycogen biosynthetic process]The chemical reactions and pathways resulting in the formation of glycogen, a polydisperse, highly branched glucan composed of chains of D-glucose residues.	2.59669	0	2.14283	0	0	0
GO0006013 MANNOSE METABOLIC PROCESS	[GO0006013:mannose metabolic process]The chemical reactions and pathways involving mannose, the aldohexose manno-hexose, the C-2 epimer of glucose. The D-(+)-form is widely distributed in mannans and hemicelluloses and is of major importance in the core oligosaccharide of N-linked oligosaccharides of glycoproteins.	-3.51398	0	-2.74032	0	0	0
GO0006024 GLYCOSAMINOGLYCAN BIOSYNTHETIC PROCESS	[GO0006024:glycosaminoglycan biosynthetic process]The chemical reactions and pathways resulting in the formation of glycosaminoglycans, any of a group of polysaccharides that contain amino sugars.	-2.06264	0	-2.54319	0	0	0
GO0006084 ACETYL COA METABOLIC PROCESS	[GO0006084:acetyl-CoA metabolic process]The chemical reactions and pathways involving acetyl-CoA, a derivative of coenzyme A in which the sulfhydryl group is acetylated; it is a metabolite derived from several pathways (e.g. glycolysis, fatty acid oxidation, amino-acid catabolism) and is further metabolized by the tricarboxylic acid cycle. It is a key intermediate in lipid and terpenoid biosynthe…	-1.64997	1.29961	-1.94853	0	0	0
GO0006086 ACETYL COA BIOSYNTHETIC PROCESS FROM PYR	[GO0006086:acetyl-CoA biosynthetic process from pyruvate]The chemical reactions and pathways resulting in the formation of acetyl-CoA from other compounds, including pyruvate.	0	0	1.76248	0	0	0
GO0006098 PENTOSE PHOSPHATE SHUNT	[GO0006098:pentose-phosphate shunt]The process by which glucose is oxidized, coupled to NADPH synthesis. Glucose 6-P is oxidized with the formation of carbon dioxide (CO2), ribulose 5-phosphate and reduced NADP; ribulose 5-P then enters a series of reactions interconverting sugar phosphates. The pentose phosphate pathway is a major source of reducing equivalents for biosynthesis reactions and is …	-4.48995	-3.0816	0	0	-1.96827	-5.32482
GO0006119 OXIDATIVE PHOSPHORYLATION	[GO0006119:oxidative phosphorylation]The phosphorylation of ADP to ATP that accompanies the oxidation of a metabolite through the operation of the respiratory chain. Oxidation of compounds establishes a proton gradient across the membrane, providing the energy for ATP synthesis.	1.37926	0	3.2751	0	0	-0.865629
GO0006120 MITOCHONDRIAL ELECTRON TRANSPORT NADH T	[GO0006120:mitochondrial electron transport, NADH to ubiquinone]The transfer of electrons from NADH to ubiquinone that occurs during oxidative phosphorylation, mediated by the multisubunit enzyme known as complex I.	0	-1.15689	3.60834	1.19074	0	0
GO0006122 MITOCHONDRIAL ELECTRON TRANSPORT UBIQUI	[GO0006122:mitochondrial electron transport, ubiquinol to cytochrome c]The transfer of electrons from ubiquinol to cytochrome c that occurs during oxidative phosphorylation, mediated by the multisubunit enzyme known as complex III.	3.56403	-2.00255	6.32935	1.79722	0	0
GO0006171 CAMP BIOSYNTHETIC PROCESS	[GO0006171:cAMP biosynthetic process]The chemical reactions and pathways resulting in the formation of the nucleotide cAMP (cyclic AMP, adenosine 3',5'-cyclophosphate).	0	4.42468	-1.80507	0	0	0
GO0006183 GTP BIOSYNTHETIC PROCESS	[GO0006183:GTP biosynthetic process]The chemical reactions and pathways resulting in the formation of GTP, guanosine triphosphate.	0	-3.13577	3.82463	0	0	0
GO0006220 PYRIMIDINE NUCLEOTIDE METABOLIC PROCESS	[GO0006220:pyrimidine nucleotide metabolic process]The chemical reactions and pathways involving a pyrimidine nucleotide, a compound consisting of nucleoside (a pyrimidine base linked to a deoxyribose or ribose sugar) esterified with a phosphate moiety at either the 3' or 5'-hydroxyl group of its glycose moiety.	0	0	0	0	0	-1.51697
GO0006228 UTP BIOSYNTHETIC PROCESS	[GO0006228:UTP biosynthetic process]The chemical reactions and pathways resulting in the formation of UTP, uridine (5'-)triphosphate.	0	-3.13577	3.82463	0	0	0
GO0006241 CTP BIOSYNTHETIC PROCESS	[GO0006241:CTP biosynthetic process]The chemical reactions and pathways resulting in the formation of CTP, cytidine 5'-triphosphate.	0	-3.13577	3.82463	0	0	0
GO0006259 DNA METABOLIC PROCESS	[GO0006259:DNA metabolic process]The chemical reactions and pathways involving DNA, deoxyribonucleic acid, one of the two main types of nucleic acid, consisting of a long, unbranched macromolecule formed from one, or more commonly, two, strands of linked deoxyribonucleotides.	-2.64277	0	-2.60934	-1.59546	0	0
GO0006260 DNA REPLICATION	[GO0006260:DNA replication]The process whereby new strands of DNA are synthesized. The template for replication can either be an existing DNA molecule or RNA.	-3.67662	-5.61582	0	-4.73273	-5.59614	-4.41082
GO0006265 DNA TOPOLOGICAL CHANGE	[GO0006265:DNA topological change]The process by which a transformation is induced in the topological structure of a double-stranded DNA helix, resulting in a change in linking number.	-2.3602	0	-3.72675	0	0	0
GO0006268 DNA UNWINDING DURING REPLICATION	[GO0006268:DNA unwinding during replication]The process by which interchain hydrogen bonds between two strands of DNA are broken or 'melted', generating unpaired template strands for DNA replication.	-3.63922	0	-2.25312	0	0	-3.05412
GO0006270 DNA REPLICATION INITIATION	[GO0006270:DNA replication initiation]The process by which DNA replication is started; this involves the separation of a stretch of the DNA double helix, the recruitment of DNA polymerases and the initiation of polymerase action.	-4.48178	-5.62635	0	-4.08902	-5.23863	-5.37023
GO0006302 DOUBLE STRAND BREAK REPAIR	[GO0006302:double-strand break repair]The repair of double-strand breaks in DNA via homologous and nonhomologous mechanisms to reform a continuous DNA helix.	0	-1.6373	0	0	-1.19985	-1.96121
GO0006334 NUCLEOSOME ASSEMBLY	[GO0006334:nucleosome assembly]The aggregation and bonding together of a nucleosome, the beadlike structural units of eukaryotic chromatin composed of histones and DNA.	-4.00107	0	0	0	0	-7.03367
GO0006342 CHROMATIN SILENCING	[GO0006342:chromatin silencing]Repression of transcription by conversion of large regions of DNA into an inaccessible state often called heterochromatin.	0	0	1.8258	0	0	0
GO0006350 TRANSCRIPTION	[GO0006350:transcription]The synthesis of either RNA on a template of DNA or DNA on a template of RNA.	0	7.24954	-4.94132	4.41853	6.27054	2.94373
GO0006354 RNA ELONGATION	[GO0006354:RNA elongation]The extension of an RNA molecule after transcription initiation by the addition of ribonucleotides catalyzed by an RNA polymerase.	3.00003	0	3.48877	0	0	0
GO0006355 REGULATION OF TRANSCRIPTION DNA DEPENDE	[GO0006355:regulation of transcription, DNA-dependent]Any process that modulates the frequency, rate or extent of DNA-dependent transcription.	0	8.09455	-6.61051	4.22492	6.60182	3.2631
GO0006357 REGULATION OF TRANSCRIPTION FROM RNA POL	[GO0006357:regulation of transcription from RNA polymerase II promoter]Any process that modulates the frequency, rate or extent of transcription from an RNA polymerase II promoter.	0	3.98372	0	3.09986	3.8246	0
GO0006364 RRNA PROCESSING	[GO0006364:rRNA processing]Any process involved in the conversion of a primary ribosomal RNA (rRNA) transcript into one or more mature rRNA molecules.	0	-3.65126	3.6516	0	0	-3.15362
GO0006376 MRNA SPLICE SITE SELECTION	[GO0006376:mRNA splice site selection]Selection of a splice site by components of the assembling spliceosome.	0	-2.90412	0	-2.05474	-2.67249	-2.54359
GO0006412 TRANSLATION	[GO0006412:translation]The chemical reactions and pathways resulting in the formation of a protein. This is a ribosome-mediated process in which the information in messenger RNA (mRNA) is used to specify the sequence of amino acids in the protein.	0	-10.7111	7.46747	0	-6.88169	-9.51575
GO0006418 TRNA AMINOACYLATION FOR PROTEIN TRANSLAT	[GO0006418:tRNA aminoacylation for protein translation]The synthesis of aminoacyl tRNA by the formation of an ester bond between the 3'-hydroxyl group of the most 3' adenosine of the tRNA, to be used in ribosome-mediated polypeptide synthesis.	-2.57975	-1.59017	-1.91512	-1.9666	-1.93789	0
GO0006457 PROTEIN FOLDING	[GO0006457:protein folding]The process of assisting in the covalent and noncovalent assembly of single chain polypeptides or multisubunit complexes into the correct tertiary structure.	0	-5.81658	5.41659	0	-3.40396	-4.77147
GO0006465 SIGNAL PEPTIDE PROCESSING	[GO0006465:signal peptide processing]The proteolytic removal of a signal peptide from a protein during or after transport to a specific location in the cell.	0	-2.90257	2.53456	0	-2.03245	0
GO0006468 PROTEIN AMINO ACID PHOSPHORYLATION	[GO0006468:protein amino acid phosphorylation]The process of introducing a phosphate group on to a protein.	-3.82932	3.08964	-7.69588	0	0	0
GO0006470 PROTEIN AMINO ACID DEPHOSPHORYLATION	[GO0006470:protein amino acid dephosphorylation]The process of removing one or more phosphoric residues from a protein.	0	0	-3.23714	0	0	0
GO0006493 PROTEIN AMINO ACID O LINKED GLYCOSYLATIO	[GO0006493:protein amino acid O-linked glycosylation]The formation of O-glycans by addition of glycosyl groups either to the hydroxyl group of peptidyl-serine, peptidyl-threonine, peptidyl-hydroxylysine, or peptidyl-hydroxyproline, or to the phenol group of peptidyl-tyrosine.	-2.84701	0	-2.88733	0	0	0
GO0006508 PROTEOLYSIS	[GO0006508:proteolysis]The hydrolysis of a peptide bond or bonds within a protein.	-5.01193	0	-6.33719	-4.14834	0	0
GO0006512 UBIQUITIN CYCLE	[GO0006512:ubiquitin cycle]The cyclical process by which one or more ubiquitin moieties are added to (ubiquitination) and removed from (deubiquitination) a protein.	-2.78129	2.43316	-4.64238	0	0	0
GO0006548 HISTIDINE CATABOLIC PROCESS	[GO0006548:histidine catabolic process]The chemical reactions and pathways resulting in the breakdown of histidine, 2-amino-3-(1H-imidazol-4-yl)propanoic acid.	0	0	0	0	0	1.69211
GO0006584 CATECHOLAMINE METABOLIC PROCESS	[GO0006584:catecholamine metabolic process]The chemical reactions and pathways involving any of a group of physiologically important biogenic amines that possess a catechol (3,4-dihydroxyphenyl) nucleus and are derivatives of 3,4-dihydroxyphenylethylamine.	1.91915	0	0	0	0	2.42352
GO0006607 NLS BEARING SUBSTRATE IMPORT INTO NUCLEU	[GO0006607:NLS-bearing substrate import into nucleus]The directed movement of a protein bearing a nuclear localization signal (NLS) from the cytoplasm into the nucleus, across the nuclear membrane.	0	0	0	-3.61321	-2.44359	0
GO0006610 RIBOSOMAL PROTEIN IMPORT INTO NUCLEUS	[GO0006610:ribosomal protein import into nucleus]The directed movement of a ribosomal protein from the cytoplasm into the nucleus, across the nuclear membrane.	-4.04006	-2.02699	0	-2.02942	-2.20101	-3.2306
GO0006611 PROTEIN EXPORT FROM NUCLEUS	[GO0006611:protein export from nucleus]The directed movement of a protein from the nucleus into the cytoplasm.	-2.61976	0	-3.02306	0	0	0
GO0006614 SRP DEPENDENT COTRANSLATIONAL PROTEIN TA	[GO0006614:SRP-dependent cotranslational protein targeting to membrane]The targeting of proteins to a membrane that occurs during translation and is dependent upon two key components, the signal-recognition particle (SRP) and the SRP receptor. SRP is a cytosolic particle that transiently binds to the endoplasmic reticulum (ER) signal sequence in a nascent protein, to the large ribosomal unit, and…	0	0	0	0	0	-1.97469
GO0006626 PROTEIN TARGETING TO MITOCHONDRION	[GO0006626:protein targeting to mitochondrion]The process of directing proteins towards and into the mitochondrion, mediated by mitochondrial proteins that recognize signals contained within the imported protein.	0	-2.27302	4.05158	0	0	0
GO0006689 GANGLIOSIDE CATABOLIC PROCESS	[GO0006689:ganglioside catabolic process]The chemical reactions and pathways resulting in the breakdown of ganglioside, a ceramide oligosaccharide carrying, in addition to other sugar residues, one or more sialic residues.	0	-2.67287	0	0	0	0
GO0006729 TETRAHYDROBIOPTERIN BIOSYNTHETIC PROCESS	[GO0006729:tetrahydrobiopterin biosynthetic process]The chemical reactions and pathways resulting in the formation of tetrahydrobiopterin, the reduced form of biopterin (2-amino-4-hydroxy-6-(1,2-dihydroxypropyl)-pteridine). It functions as a hydroxylation coenzyme, e.g. in the conversion of phenylalanine to tyrosine.	0	0	3.12784	0	0	0
GO0006749 GLUTATHIONE METABOLIC PROCESS	[GO0006749:glutathione metabolic process]The chemical reactions and pathways involving glutathione, the tripeptide glutamylcysteinylglycine, which acts as a coenzyme for some enzymes and as an antioxidant in the protection of sulfhydryl groups in enzymes and other proteins; it has a specific role in the reduction of hydrogen peroxide (H2O2) and oxidized ascorbate, and it participates in the gamma…	2.87912	2.13559	3.57563	4.60952	3.71259	0
GO0006750 GLUTATHIONE BIOSYNTHETIC PROCESS	[GO0006750:glutathione biosynthetic process]The chemical reactions and pathways resulting in the formation of glutathione, the tripeptide glutamylcysteinylglycine, which acts as a coenzyme for some enzymes and as an antioxidant in the protection of sulfhydryl groups in enzymes and other proteins.	0	1.88353	0	1.60893	1.8891	1.13123
GO0006754 ATP BIOSYNTHETIC PROCESS	[GO0006754:ATP biosynthetic process]The chemical reactions and pathways resulting in the formation of ATP, adenosine 5'-triphosphate, a universally important coenzyme and enzyme regulator.	0	-4.21846	0	0	-3.22848	-2.49693
GO0006801 SUPEROXIDE METABOLIC PROCESS	[GO0006801:superoxide metabolic process]The chemical reactions and pathways involving superoxide, the superoxide anion O2- (superoxide free radical), or any compound containing this species.	-2.67741	-5.16515	0	-3.73231	-4.79707	-3.96886
GO0006813 POTASSIUM ION TRANSPORT	[GO0006813:potassium ion transport]The directed movement of potassium ions (K+) into, out of, within or between cells.	0	0	-3.05352	0	0	0
GO0006817 PHOSPHATE TRANSPORT	[GO0006817:phosphate transport]The directed movement of phosphate into, out of, within or between cells.	-2.63357	0	-7.5253	0	0	0
GO0006825 COPPER ION TRANSPORT	[GO0006825:copper ion transport]The directed movement of copper (Cu) ions into, out of, within or between cells.	1.78308	0	0	0	0	0
GO0006826 IRON ION TRANSPORT	[GO0006826:iron ion transport]The directed movement of iron (Fe) ions into, out of, within or between cells.	-3.73004	-4.87593	0	-3.62936	-4.58826	-4.49571
GO0006829 ZINC ION TRANSPORT	[GO0006829:zinc ion transport]The directed movement of zinc (Zn) ions into, out of, within or between cells.	-3.54427	0	-3.22578	0	0	0
GO0006879 CELLULAR IRON ION HOMEOSTASIS	[GO0006879:cellular iron ion homeostasis]The regulation of the levels, transport, and metabolism of iron ions within a cell or between a cell and its external environment.	-4.28981	0	0	0	0	-5.0301
GO0006887 EXOCYTOSIS	[GO0006887:exocytosis]The release of intracellular molecules (e.g. hormones, matrix proteins) contained within a membrane-bounded vesicle by fusion of the vesicle with the plasma membrane of a cell. This is the process whereby most molecules are secreted from eukaryotic cells.	0	2.64072	-2.84019	0	0	0
GO0006897 ENDOCYTOSIS	[GO0006897:endocytosis]The uptake of external materials by cells by the invagination of small region of the plasma membrane to form a new intracellular membrane-limited vesicle.	-2.93031	2.25002	-4.32814	0	0	0
GO0006907 PINOCYTOSIS	[GO0006907:pinocytosis]The process whereby cells take in liquid material from their external environment; literally 'cell drinking'. Liquid is enclosed in vesicles, formed by invagination of the plasma membrane. These vesicles then move into the cell and pass their contents to endosomes.	0	0	0	-3.11336	-2.62651	0
GO0006909 PHAGOCYTOSIS	[GO0006909:phagocytosis]The process whereby phagocytes engulf external particulate material. The particles are initially contained within phagocytic vacuoles (phagosomes), which then fuse with primary lysosomes to effect digestion of the particles.	0	0	-2.85141	-5.61311	0	0
GO0006926 VIRUS INFECTED CELL APOPTOSIS	[GO0006926:virus-infected cell apoptosis]The process of apoptosis in cells infected with a virus.	0	0	0	0	0	-1.88829
GO0006929 SUBSTRATE BOUND CELL MIGRATION	[GO0006929:substrate-bound cell migration]The orderly movement of cells from one site to another along a substrate such as the extracellular matrix; the migrating cell forms a protrusion that attaches to the substrate.	2.80815	0	1.77663	0	0	2.32488
GO0006939 SMOOTH MUSCLE CONTRACTION	[GO0006939:smooth muscle contraction]A process leading to shortening and/or development of tension in smooth muscle tissue.	-1.81613	0	-3.01388	0	0	0
GO0006952 DEFENSE RESPONSE	[GO0006952:defense response]Reactions, triggered in response to the presence of a foreign body or the occurrence of an injury, which result in restriction of damage to the organism attacked or prevention/recovery from the infection caused by the attack.	0	-6.49723	0	-5.67797	-6.58862	0
GO0006955 IMMUNE RESPONSE	[GO0006955:immune response]Any immune system process that functions in the calibrated response of an organism to a potential internal or invasive threat.	0	-10.9721	2.75929	-10.7892	-11.8035	-3.24858
GO0006977 DNA DAMAGE RESPONSE SIGNAL TRANSDUCTION	[GO0006977:DNA damage response, signal transduction by p53 class mediator resulting in cell cycle arrest]A cascade of processes induced by the cell cycle regulator phosphoprotein p53, or an equivalent protein, in response to the detection of DNA damage and resulting in the stopping or reduction in rate of the cell cycle.	0	0	-2.25065	0	0	0
GO0006996 ORGANELLE ORGANIZATION AND BIOGENESIS	[GO0006996:organelle organization and biogenesis]A process that is carried out at the cellular level which results in the formation, arrangement of constituent parts, or disassembly of any organelle within a cell.	0	0	-2.25511	0	0	0
GO0006998 NUCLEAR MEMBRANE ORGANIZATION AND BIOGEN	[GO0006998:nuclear membrane organization and biogenesis]A process that is carried out at the cellular level which results in the formation, arrangement of constituent parts, or disassembly of the nuclear membrane.	-3.04457	1.37438	-3.32783	0	1.14814	0
GO0007001 CHROMOSOME ORGANIZATION AND BIOGENESIS (	[GO0007001:chromosome organization and biogenesis (sensu Eukaryota)]A process that is carried out at the cellular level which results in the formation, arrangement of constituent parts, or disassembly of eukaryotic chromosomes, structures composed of a very long molecule of DNA and associated proteins (e.g. histones) that carries hereditary information. As in, but not restricted to, the eukaryote…	-3.35742	0	2.15878	0	0	-6.35843
GO0007006 MITOCHONDRIAL MEMBRANE ORGANIZATION AND	[GO0007006:mitochondrial membrane organization and biogenesis]A process that is carried out at the cellular level which results in the formation, arrangement of constituent parts, or disassembly of the mitochondrial membrane, the lipid bilayer surrounding a mitochondrion.	0	0	-2.1527	0	0	0
GO0007015 ACTIN FILAMENT ORGANIZATION	[GO0007015:actin filament organization]Control of the spatial distribution of actin filaments; includes organizing filaments into meshworks, bundles, or other structures, as by cross-linking.	0	2.00839	0	0	1.95909	0
GO0007020 MICROTUBULE NUCLEATION	[GO0007020:microtubule nucleation]The 'de novo' formation of a microtubule, in which tubulin heterodimers form metastable oligomeric aggregates, some of which go on to support formation of a complete microtubule. Microtubule nucleation usually occurs from a specific site within a cell.	-1.67533	-1.70188	0	-1.09476	-1.50446	-1.93044
GO0007042 LYSOSOMAL LUMEN ACIDIFICATION	[GO0007042:lysosomal lumen acidification]Any process that reduces the pH of the lysosomal lumen, measured by the concentration of the hydrogen ion.	0	-1.538	0	-1.89894	-1.87254	0
GO0007044 CELL SUBSTRATE JUNCTION ASSEMBLY	[GO0007044:cell-substrate junction assembly]The assembly of abundant stress fibers, which help maintain cell shapes and adhere cells to the substratum.	0	3.28488	-5.29406	0	0	2.17016
GO0007049 CELL CYCLE	[GO0007049:cell cycle]The progression of biochemical and morphological phases and events that occur in a cell during successive cell replication or nuclear replication events. Canonically, the cell cycle comprises the replication and segregation of genetic material followed by the division of the cell, but in endocycles or syncytial cells nuclear replication or nuclear division may not be followe…	-3.39014	-4.96463	0	-5.82707	-5.87384	-2.96265
GO0007052 MITOTIC SPINDLE ORGANIZATION AND BIOGENE	[GO0007052:mitotic spindle organization and biogenesis]A process that is carried out at the cellular level which results in the formation, arrangement of constituent parts, or disassembly of the microtubule spindle during a mitotic cell cycle.	-1.67054	-1.53265	0	-1.25259	-1.50526	-1.6808
GO0007059 CHROMOSOME SEGREGATION	[GO0007059:chromosome segregation]The process by which genetic material, in the form of chromosomes, is organized and then physically separated and apportioned to two or more sets.	-2.63957	0	0	-2.11589	0	0
GO0007067 MITOSIS	[GO0007067:mitosis]Progression through mitosis, the division of the eukaryotic cell nucleus to produce two daughter nuclei that, usually, contain the identical chromosome complement to their mother.	-5.69995	-7.9252	-2.23934	-7.81053	-8.53555	-5.86114
GO0007076 MITOTIC CHROMOSOME CONDENSATION	[GO0007076:mitotic chromosome condensation]The cell cycle process whereby chromatin structure is compacted prior to mitosis in eukaryotic cells.	-2.71813	-3.23941	-1.70222	-3.82037	-3.84294	-2.26494
GO0007090 REGULATION OF S PHASE OF MITOTIC CELL CY	[GO0007090:regulation of S phase of mitotic cell cycle]A cell cycle process that modulates the frequency, rate or extent of the progression through the S phase of the mitotic cell cycle.	0	-2.96864	0	-3.04226	-3.26301	0
GO0007095 MITOTIC CELL CYCLE G2 OR M TRANSITION DN	[GO0007095:mitotic cell cycle G2/M transition DNA damage checkpoint]A signal transduction-based surveillance mechanism that acts during a mitotic cell cycle to ensure accurate chromosome segregation by preventing entry into mitosis in the presence of damaged DNA.	-2.89832	-3.94528	0	-2.49599	-3.46403	-3.83303
GO0007098 CENTROSOME CYCLE	[GO0007098:centrosome cycle]The cell cycle process whereby centrosome duplication and separation takes place. The centrosome cycle can operate with a considerable degree of independence from other processes of the cell cycle.	0	0	0	-2.07221	-2.47012	0
GO0007143 FEMALE MEIOSIS	[GO0007143:female meiosis]Meiosis in the female germline.	-2.56452	0	-3.38863	-0.808057	0	0
GO0007154 CELL COMMUNICATION	[GO0007154:cell communication]Any process that mediates interactions between a cell and its surroundings. Encompasses interactions such as signaling or attachment between one cell and another cell, between a cell and an extracellular matrix, or between a cell and any other aspect of its environment.	-3.25338	0	-4.25949	0	0	0
GO0007155 CELL ADHESION	[GO0007155:cell adhesion]The attachment of a cell, either to another cell or to an underlying substrate such as the extracellular matrix, via cell adhesion molecules.	-3.23313	7.82256	-10.2446	0	4.47419	4.1745
GO0007156 HOMOPHILIC CELL ADHESION	[GO0007156:homophilic cell adhesion]The attachment of an adhesion molecule in one cell to an identical molecule in an adjacent cell.	0	3.73558	-3.22867	0	0	0
GO0007165 SIGNAL TRANSDUCTION	[GO0007165:signal transduction]The cascade of processes by which a signal interacts with a receptor, causing a change in the level or activity of a second messenger or other downstream target, and ultimately effecting a change in the functioning of the cell.	0	0	-5.65134	-4.07827	0	0
GO0007167 ENZYME LINKED RECEPTOR PROTEIN SIGNALING	[GO0007167:enzyme linked receptor protein signaling pathway]Any series of molecular signals initiated by the binding of an extracellular ligand to a receptor on the surface of the target cell, where the receptor possesses catalytic activity or is closely associated with an enzyme such as a protein kinase.	0	3.09366	-3.34934	0	1.97741	1.77467
GO0007169 TRANSMEMBRANE RECEPTOR PROTEIN TYROSINE	[GO0007169:transmembrane receptor protein tyrosine kinase signaling pathway]The series of molecular signals generated as a consequence of a transmembrane receptor tyrosine kinase binding to its physiological ligand.	0	0	-3.46413	0	0	0
GO0007178 TRANSMEMBRANE RECEPTOR PROTEIN SERINE OR	[GO0007178:transmembrane receptor protein serine/threonine kinase signaling pathway]The series of molecular signals generated as a consequence of a transmembrane receptor serine/threonine kinase binding to its physiological ligand.	0	0	-2.05624	0	0	0
GO0007179 TRANSFORMING GROWTH FACTOR BETA RECEPTOR	[GO0007179:transforming growth factor beta receptor signaling pathway]The series of molecular signals generated as a consequence of a transforming growth factor beta receptor binding to one of its physiological ligands.	-4.10686	0	-4.67925	0	0	0
GO0007186 G PROTEIN COUPLED RECEPTOR PROTEIN SIGNA	[GO0007186:G-protein coupled receptor protein signaling pathway]The series of molecular signals generated as a consequence of a G-protein coupled receptor binding to its physiological ligand.	0	0	-2.50406	-5.52082	-4.53665	0
GO0007188 G PROTEIN SIGNALING COUPLED TO CAMP NUC	[GO0007188:G-protein signaling, coupled to cAMP nucleotide second messenger]The series of molecular signals generated as a consequence of a G-protein coupled receptor binding to its physiological ligand, followed by modulation of adenylyl cyclase activity and a subsequent change in the concentration of cyclic AMP.	0	0	-2.4938	0	0	0
GO0007204 ELEVATION OF CYTOSOLIC CALCIUM ION CONCE	[GO0007204:elevation of cytosolic calcium ion concentration]Any process that increases the concentration of calcium ions in the cytosol.	0	0	-1.93773	0	0	0
GO0007219 NOTCH SIGNALING PATHWAY	[GO0007219:Notch signaling pathway]The series of molecular signals initiated by binding of an extracellular ligand to a Notch receptor on the surface of the target cell.	0	3.98129	-3.87745	2.18519	3.30753	0
GO0007220 NOTCH RECEPTOR PROCESSING	[GO0007220:Notch receptor processing]The series of successive proteolytic cleavage events that take place after a Notch receptor binds a ligand, and which lead to the release of the Notch Intracellular Domain (NICD), which is the active form of the receptor.	-1.33881	0	-1.58058	0	0	0
GO0007229 INTEGRIN MEDIATED SIGNALING PATHWAY	[GO0007229:integrin-mediated signaling pathway]Any series of molecular signals generated as a consequence of an integrin binding to one of its physiological ligands.	0	0	-3.71932	0	0	0
GO0007242 INTRACELLULAR SIGNALING CASCADE	[GO0007242:intracellular signaling cascade]A series of reactions within the cell that occur as a result of a single trigger reaction or compound.	0	3.49491	-7.10262	0	0	2.94289
GO0007243 PROTEIN KINASE CASCADE	[GO0007243:protein kinase cascade]A series of reactions, mediated by protein kinases, which occurs as a result of a single trigger reaction or compound.	0	2.54277	-4.79152	0	0	0
GO0007249 I KAPPAB KINASE OR NF KAPPAB CASCADE	[GO0007249:I-kappaB kinase/NF-kappaB cascade]A series of reactions initiated by the activation of the transcription factor NF-kappaB. NF-kappaB is sequestered by the inhibitor I-kappaB, and is released when I-kappaB is phosphorylated by activated I-kappaB kinase.	0	0	-2.17076	-2.60031	0	0
GO0007274 NEUROMUSCULAR SYNAPTIC TRANSMISSION	[GO0007274:neuromuscular synaptic transmission]The process of communication from a neuron to a muscle, across a synapse.	0	0	0	0	0	1.9096
GO0007275 MULTICELLULAR ORGANISMAL DEVELOPMENT	[GO0007275:multicellular organismal development]The biological process whose specific outcome is the progression of an organism over time from an initial condition (e.g. a zygote or a young adult) to a later condition (e.g. a multicellular animal or an aged adult).	-4.45717	6.1535	-7.92956	0	4.78262	0
GO0007283 SPERMATOGENESIS	[GO0007283:spermatogenesis]The process of formation of spermatozoa, including spermatocytogenesis and spermiogenesis.	0	2.92226	0	0	2.6217	2.56969
GO0007340 ACROSOME REACTION	[GO0007340:acrosome reaction]The discharge, by sperm, of a single, anterior secretory granule following their attachment to the zona pellucida surrounding the oocyte. The process begins with the fusion of the outer acrosomal membrane with the sperm plasma membrane and ends with the disperasl of the acrosomal contents into the egg.	1.23879	2.21064	0	1.77137	2.15121	1.65242
GO0007368 DETERMINATION OF LEFT OR RIGHT SYMMETRY	[GO0007368:determination of left/right symmetry]The establishment of an organism's body plan or part of an organism with respect to the left and right halves. The pattern can either be symmetric, such that the halves are mirror images, or asymmetric where the pattern deviates from this symmetry.	0	0	-2.74621	0	0	0
GO0007398 ECTODERM DEVELOPMENT	[GO0007398:ectoderm development]The process whose specific outcome is the progression of the ectoderm over time, from its formation to the mature structure. In animal embryos, the ectoderm is the outer germ layer of the embryo, formed during gastrulation.	-2.53488	0	-2.12707	0	0	-1.66134
GO0007399 NERVOUS SYSTEM DEVELOPMENT	[GO0007399:nervous system development]The process whose specific outcome is the progression of nervous tissue over time, from its formation to its mature state.	0	5.28827	-2.84098	4.26343	5.16076	0
GO0007409 AXONOGENESIS	[GO0007409:axonogenesis]Generation of a long process of a neuron, that carries efferent (outgoing) action potentials from the cell body towards target cells.	0	3.75748	0	3.17955	3.75161	0
GO0007411 AXON GUIDANCE	[GO0007411:axon guidance]The process by which the migration of an axon growth cone is directed to a specific target site in response to a combination of attractive and repulsive cues.	0	6.32551	-3.35207	4.86348	6.03981	0
GO0007416 SYNAPTOGENESIS	[GO0007416:synaptogenesis]The biosynthesis of a synapse.	0	3.06333	-3.0257	0	0	3.48782
GO0007417 CENTRAL NERVOUS SYSTEM DEVELOPMENT	[GO0007417:central nervous system development]The process whose specific outcome is the progression of the central nervous system over time, from its formation to the mature structure. The central nervous system is the core nervous system that serves an integrating and coordinating function. In vertebrates it consists of the brain, spinal cord and spinal nerves. In those invertebrates with a cent…	0	3.72007	0	0	3.18342	2.21684
GO0007420 BRAIN DEVELOPMENT	[GO0007420:brain development]The process whose specific outcome is the progression of the brain over time, from its formation to the mature structure. The brain is one of the two components of the central nervous system and is the center of thought and emotion. It is responsible for the coordination and control of bodily activities and the interpretation of information from the senses (sight, hea…	0	4.29314	-2.75563	3.15011	4.01422	0
GO0007492 ENDODERM DEVELOPMENT	[GO0007492:endoderm development]The process whose specific outcome is the progression of the endoderm over time, from its formation to the mature structure. The endoderm is the innermost germ layer that develops into the gastrointestinal tract, the lungs and associated tissues.	0	2.92396	-2.99148	0	0	0
GO0007507 HEART DEVELOPMENT	[GO0007507:heart development]The process whose specific outcome is the progression of the heart over time, from its formation to the mature structure. The heart is a hollow, muscular organ, which, by contracting rhythmically, keeps up the circulation of the blood.	0	5.18905	-5.082	2.70198	4.22851	0
GO0007565 FEMALE PREGNANCY	[GO0007565:female pregnancy]The physiological processes that allow an embryo or foetus to develop within the body of a female animal. It covers the time from fertilization of a female ovum by a male spermatozoon until birth.	0	0	-3.01781	0	0	0
GO0007596 BLOOD COAGULATION	[GO0007596:blood coagulation]The sequential process by which the multiple coagulation factors of the blood interact, ultimately resulting in the formation of an insoluble fibrin clot; it may be divided into three stages: stage 1, the formation of intrinsic and extrinsic prothrombin converting principle; stage 2, the formation of thrombin; stage 3, the formation of stable fibrin polymers.	0	0	0	-3.23771	0	0
GO0007600 SENSORY PERCEPTION	[GO0007600:sensory perception]The series of events required for an organism to receive a sensory stimulus, convert it to a molecular signal, and recognize and characterize the signal.	0	-2.8604	0	-3.72238	-3.59012	0
GO0007608 SENSORY PERCEPTION OF SMELL	[GO0007608:sensory perception of smell]The series of events required for an organism to receive an olfactory stimulus, convert it to a molecular signal, and recognize and characterize the signal. Olfaction involves the detection of chemical composition of an organism's ambient medium by chemoreceptors.	0	-1.90379	0	-2.23218	-2.25113	0
GO0007625 GROOMING BEHAVIOR	[GO0007625:grooming behavior]The specific actions or reactions of an organism relating to grooming, cleaning and brushing to remove dirt and parasites.	0	0	1.54398	0	0	0
GO0008033 TRNA PROCESSING	[GO0008033:tRNA processing]The process by which a pre-tRNA molecule is converted to a mature tRNA, ready for addition of an aminoacyl group.	0	-2.72301	3.2903	0	0	-1.48794
GO0008088 AXON CARGO TRANSPORT	[GO0008088:axon cargo transport]The directed movement of organelles along microtubules in nerve cell axons.	0	0	-1.66132	1.03902	0	0
GO0008089 ANTEROGRADE AXON CARGO TRANSPORT	[GO0008089:anterograde axon cargo transport]The directed movement of organelles along microtubules from the cell body toward the cell periphery in nerve cell axons.	0	0	-2.18043	0	0	0
GO0008090 RETROGRADE AXON CARGO TRANSPORT	[GO0008090:retrograde axon cargo transport]The directed movement of organelles along microtubules from the cell periphery toward the cell body in nerve cell axons.	0	0	-2.24764	-1.1641	0	0
GO0008209 ANDROGEN METABOLIC PROCESS	[GO0008209:androgen metabolic process]The chemical reactions and pathways involving androgens, C19 steroid hormones that can stimulate the development of male sexual characteristics.	-3.95927	0	0	0	0	-3.87325
GO0008272 SULFATE TRANSPORT	[GO0008272:sulfate transport]The directed movement of sulfate into, out of, within or between cells.	3.29566	0.715353	1.9008	0	0	2.88246
GO0008283 CELL PROLIFERATION	[GO0008283:cell proliferation]The multiplication or reproduction of cells, resulting in the rapid expansion of a cell population.	-4.35362	0	-2.65148	0	0	-3.69037
GO0008284 POSITIVE REGULATION OF CELL PROLIFERATIO	[GO0008284:positive regulation of cell proliferation]Any process that activates or increases the rate or extent of cell proliferation.	-3.3299	0	-3.23964	0	0	0
GO0008285 NEGATIVE REGULATION OF CELL PROLIFERATIO	[GO0008285:negative regulation of cell proliferation]Any process that stops, prevents or reduces the rate or extent of cell proliferation.	0	0	-3.27611	0	0	0
GO0008286 INSULIN RECEPTOR SIGNALING PATHWAY	[GO0008286:insulin receptor signaling pathway]The series of molecular signals generated as a consequence of the insulin receptor binding to insulin.	0	6.67523	0	5.52182	6.59335	0
GO0008344 ADULT LOCOMOTORY BEHAVIOR	[GO0008344:adult locomotory behavior]Locomotory behavior in a fully developed and mature organism.	2.54895	0	2.58806	0	0	0
GO0008542 VISUAL LEARNING	[GO0008542:visual learning]Any process in an organism in which a change in behavior of an individual in response to repeated exposure to a visual cue.	0	6.1837	0	0	5.54606	4.03196
GO0008543 FIBROBLAST GROWTH FACTOR RECEPTOR SIGNAL	[GO0008543:fibroblast growth factor receptor signaling pathway]The series of molecular signals generated as a consequence of a fibroblast growth factor receptor binding to one of its physiological ligands.	0	3.87994	0	0	0	1.92622
GO0008584 MALE GONAD DEVELOPMENT	[GO0008584:male gonad development]The process whose specific outcome is the progression of the male gonad over time, from its formation to the mature structure.	0	1.82057	0	0	0	2.36779
GO0008631 INDUCTION OF APOPTOSIS BY OXIDATIVE STRE	[GO0008631:induction of apoptosis by oxidative stress]The activation, by oxidative stress, of any of the steps required for cell death by apoptosis.	0	0	0	1.6525	0	-2.58889
GO0009101 GLYCOPROTEIN BIOSYNTHETIC PROCESS	[GO0009101:glycoprotein biosynthetic process]The chemical reactions and pathways resulting in the formation of glycoproteins, any protein that contains covalently bound glycose (i.e. monosaccharide) residues other than as a moiety of nucleic acid; the glycose occurs most commonly as oligosaccharide or fairly small polysaccharide but occasionally as monosaccharide.	-0.974003	0	0	-2.40975	-1.94924	0
GO0009166 NUCLEOTIDE CATABOLIC PROCESS	[GO0009166:nucleotide catabolic process]The chemical reactions and pathways resulting in the breakdown of nucleotides, any nucleoside that is esterified with (ortho)phosphate or an oligophosphate at any hydroxyl group on the glycose moiety; may be mono-, di- or triphosphate; this definition includes cyclic-nucleotides (nucleoside cyclic phosphates).	1.68681	0	2.41929	0	0	0
GO0009209 PYRIMIDINE RIBONUCLEOSIDE TRIPHOSPHATE B	[GO0009209:pyrimidine ribonucleoside triphosphate biosynthetic process]The chemical reactions and pathways resulting in the formation of pyrimidine ribonucleoside triphosphate, a glycosamine consisting of a pyrimidine base linked to a ribose sugar esterified with triphosphate on its glycose moiety.	0	-3.49206	3.28364	0	0	0
GO0009267 CELLULAR RESPONSE TO STARVATION	[GO0009267:cellular response to starvation]A change in state or activity of a cell (in terms of movement, secretion, enzyme production, gene expression, etc.) as a result of deprivation of nourishment.	-3.99763	0	0	0	0	-3.75034
GO0009408 RESPONSE TO HEAT	[GO0009408:response to heat]A change in state or activity of a cell or an organism (in terms of movement, secretion, enzyme production, gene expression, etc.) as a result of a heat stimulus, a temperature stimulus above the optimal temperature for that organism.	-4.0655	-3.57791	0	0	-3.53999	-4.00718
GO0009411 RESPONSE TO UV	[GO0009411:response to UV]A change in state or activity of a cell or an organism (in terms of movement, secretion, enzyme production, gene expression, etc.) as a result of an ultraviolet radiation (UV light) stimulus. Ultraviolet radiation is electromagnetic radiation with a wavelength in the range of 10 to 380 nanometers.	0	2.84671	-2.92751	0	0	0
GO0009607 RESPONSE TO BIOTIC STIMULUS	[GO0009607:response to biotic stimulus]A change in state or activity of a cell or an organism (in terms of movement, secretion, enzyme production, gene expression, etc.) as a result of a biotic stimulus, a stimulus caused or produced by a living organism.	0	-2.78411	4.05498	0	0	-2.78742
GO0009887 ORGAN MORPHOGENESIS	[GO0009887:organ morphogenesis]Morphogenesis of an organ. An organ is defined as a tissue or set of tissues that work together to perform a specific function or functions. Morphogenesis is the process by which anatomical structures are generated and organized. Organs are commonly observed as visibly distinct structures, but may also exist as loosely associated clusters of cells that work together…	0	6.28098	-4.54533	4.65701	5.90016	0
GO0009952 ANTERIOR OR POSTERIOR PATTERN FORMATION	[GO0009952:anterior/posterior pattern formation]The regionalization process by which specific areas of cell differentiation are determined along the anterior-posterior axis.	0	3.30439	0	2.82119	3.31335	0
GO0010033 RESPONSE TO ORGANIC SUBSTANCE	[GO0010033:response to organic substance]A change in state or activity of a cell or an organism (in terms of movement, secretion, enzyme production, gene expression, etc.) as a result of an organic substance stimulus.	0	0.80076	1.94985	2.18714	1.65078	0
GO0015012 HEPARAN SULFATE PROTEOGLYCAN BIOSYNTHETI	[GO0015012:heparan sulfate proteoglycan biosynthetic process]The chemical reactions and pathways resulting in the formation of the heparan sulfate proteoglycan, a glycosaminoglycan with repeat unit consisting of alternating (alpha1->4)-linked hexuronic acid and glucosamine residues; the former are a mixture of sulfated and nonsulfated D-glucuronic acid and L-iduronic acid; the L-iduronic acid is …	0	0	-2.67725	0	0	0
GO0015813 GLUTAMATE TRANSPORT	[GO0015813:glutamate transport]The directed movement of glutamate, the anion of 2-aminopentanedioic acid, into, out of, within or between cells.	1.71438	0	2.13334	1.23332	0	0
GO0015914 PHOSPHOLIPID TRANSPORT	[GO0015914:phospholipid transport]The directed movement of phospholipids into, out of, within or between cells. Phospholipids are any lipids containing phosphoric acid as a mono- or diester.	-1.52398	0	-1.72078	0	0	0
GO0015986 ATP SYNTHESIS COUPLED PROTON TRANSPORT	[GO0015986:ATP synthesis coupled proton transport]The transport of protons across a membrane to generate an electrochemical gradient (proton-motive force) that powers ATP synthesis.	0	-3.92936	3.50379	0	-2.58163	-2.72504
GO0015992 PROTON TRANSPORT	[GO0015992:proton transport]The directed movement of protons (hydrogen ions) into, out of, within or between cells.	0	-3.98783	0	0	-3.23657	-2.99648
GO0016049 CELL GROWTH	[GO0016049:cell growth]The process by which a cell irreversibly increases in size over time by accretion and biosynthetic production of matter similar to that already present.	-3.24022	0	-4.02336	0	0	0
GO0016055 WNT RECEPTOR SIGNALING PATHWAY	[GO0016055:Wnt receptor signaling pathway]The series of molecular signals initiated by binding of Wnt protein to a frizzled family receptor on the surface of the target cell and ending with a change in cell state.	0	2.6713	-3.0543	0	0	0
GO0016071 MRNA METABOLIC PROCESS	[GO0016071:mRNA metabolic process]The chemical reactions and pathways involving mRNA, messenger RNA, which is responsible for carrying the coded genetic 'message', transcribed from DNA, to sites of protein assembly at the ribosomes.	2.90625	-2.59253	6.18967	0	0	0
GO0016125 STEROL METABOLIC PROCESS	[GO0016125:sterol metabolic process]The chemical reactions and pathways involving sterols, steroids with one or more hydroxyl groups and a hydrocarbon side-chain in the molecule.	2.26112	0	2.21326	0	0	0
GO0016202 REGULATION OF STRIATED MUSCLE DEVELOPMEN	[GO0016202:regulation of striated muscle development]Any process that modulates the frequency, rate or extent of striated muscle development.	-4.90647	0	-5.12375	-2.51752	-1.79519	0
GO0016311 DEPHOSPHORYLATION	[GO0016311:dephosphorylation]The process of removing one or more phosphoric (ester or anhydride) residues from a molecule.	0	0	-2.2937	0	0	0
GO0016322 NEURON REMODELING	[GO0016322:neuron remodeling]The developmentally regulated remodeling of neuronal projections such as pruning to eliminate the extra dendrites and axons projections set up in early stages of nervous system development.	2.24442	3.13833	0	0	2.74331	3.02119
GO0016337 CELL CELL ADHESION	[GO0016337:cell-cell adhesion]The attachment of one cell to another cell via adhesion molecules.	0	0	-3.96092	0	0	0
GO0016477 CELL MIGRATION	[GO0016477:cell migration]The orderly movement of cells from one site to another, often during the development of a multicellular organism.	0	2.95904	-3.08203	0	2.12186	0
GO0016559 PEROXISOME FISSION	[GO0016559:peroxisome fission]The division of a mature peroxisome within a cell to form two or more separate peroxisome compartments.	2.48148	0	3.11872	2.04196	1.36653	0
GO0016568 CHROMATIN MODIFICATION	[GO0016568:chromatin modification]The alteration of DNA or protein in chromatin, which may result in changing the chromatin structure.	0	4.50162	-3.28075	2.10152	3.53157	2.45673
GO0016573 HISTONE ACETYLATION	[GO0016573:histone acetylation]The modification of histones by addition of acetyl groups.	0	1.86162	0	0	1.71549	0
GO0016579 PROTEIN DEUBIQUITINATION	[GO0016579:protein deubiquitination]The removal of one or more ubiquitin moieties from a protein.	0	1.91277	0	1.41747	1.79638	0
GO0017157 REGULATION OF EXOCYTOSIS	[GO0017157:regulation of exocytosis]Any process that modulates the frequency, rate or extent of exocytosis.	-1.81722	0	0	0	0	-1.77628
GO0018106 PEPTIDYL HISTIDINE PHOSPHORYLATION	[GO0018106:peptidyl-histidine phosphorylation]The posttranslational phosphorylation of peptidyl-histidine to form peptidyl-1'-phospho-L-histidine (otherwise known as tau-phosphohistidine, tele-phosphohistidine) or peptidyl-3'-phospho-L-histidine (otherwise known as pi-phosphohistidine, pros-phosphohistidine).	3.77642	1.52993	0	0	0	4.02372
GO0018401 PEPTIDYL PROLINE HYDROXYLATION TO 4 HYDR	[GO0018401:peptidyl-proline hydroxylation to 4-hydroxy-L-proline]The posttranslational modification of peptidyl-proline to form 4-hydroxy-L-proline; catalyzed by procollagen-proline,2-oxoglutarate-4-dioxygenase.	0	0	-2.88373	0	0	0
GO0018406 PROTEIN AMINO ACID C LINKED GLYCOSYLATIO	[GO0018406:protein amino acid C-linked glycosylation via 2'-alpha-mannosyl-L-tryptophan]The glycosylation of a peptidyl-tryptophan residue by the transfer of alpha-mannopyranose from dolichyl-activated mannose to the indole ring.	2.28732	-1.81748	3.89469	0	0	0
GO0019217 REGULATION OF FATTY ACID METABOLIC PROCE	[GO0019217:regulation of fatty acid metabolic process]Any process that modulates the frequency, rate or extent of the chemical reactions and pathways involving fatty acids.	-2.65724	0	-2.27919	0	0	0
GO0019395 FATTY ACID OXIDATION	[GO0019395:fatty acid oxidation]The removal of one or more electrons from a fatty acid, with or without the concomitant removal of a proton or protons, by reaction with an electron-accepting substance, by addition of oxygen or by removal of hydrogen.	-1.22144	0	-3.27231	-2.05749	0	0
GO0019882 ANTIGEN PROCESSING AND PRESENTATION	[GO0019882:antigen processing and presentation]The process by which an antigen-presenting cell expresses antigen (peptide or lipid) on its cell surface in association with an MHC protein complex.	0	-6.61919	0	-5.49159	-6.54709	-3.28643
GO0021680 CEREBELLAR PURKINJE CELL LAYER DEVELOPME	[GO0021680:cerebellar Purkinje cell layer development]The process whose specific outcome is the progression of the cerebellar Purkinje cell layer over time, from its formation to the mature structure. The Purkinje cell layer lies just underneath the molecular layer of the cerebellar cortex. It contains the neuronal cell bodies of the Purkinje cells that are arranged side by side in a single layer…	-1.51313	2.46002	-2.85131	0	0	0
GO0021860 PYRAMIDAL NEURON DEVELOPMENT	[GO0021860:pyramidal neuron development]The progression of a pyramidal neuron from its initial formation to its mature state.	0	1.53866	-2.35347	0	0	0
GO0021983 PITUITARY GLAND DEVELOPMENT	[GO0021983:pituitary gland development]The progression of the pituitary gland over time from its initial formation until its mature state. The pituitary gland is an endocrine gland that secretes hormones that regulate many other glands.	0	1.87059	0	1.22563	1.66621	0
GO0021987 CEREBRAL CORTEX DEVELOPMENT	[GO0021987:cerebral cortex development]The progression of the cerebral cortex over time from its initial formation until its mature state. The cerebral cortex is the outer layered region of the telencephalon.	0	1.94025	0	0	1.33432	0
GO0030048 ACTIN FILAMENT BASED MOVEMENT	[GO0030048:actin filament-based movement]Movement of organelles or other particles along actin filaments, or sliding of actin filaments past each other, mediated by motor proteins.	0	0	-2.39689	0	0	0
GO0030097 HEMOPOIESIS	[GO0030097:hemopoiesis]The process whose specific outcome is the progression of the myeloid and lymphoid derived organ/tissue systems of the blood and other parts of the body over time, from formation to the mature structure. The site of hemopoiesis is variable during development, but occurs primarily in bone marrow or kidney in many adult vertebrates.	-3.51482	0	-2.38457	0	0	-2.77553
GO0030154 CELL DIFFERENTIATION	[GO0030154:cell differentiation]The process whereby relatively unspecialized cells, e.g. embryonic or regenerative cells, acquire specialized structural and/or functional features that characterize the cells, tissues, or organs of the mature organism or some other relatively stable phase of the organism's life history. Differentiation includes the processes involved in commitment of a cell to a s…	0	4.17244	-3.55623	0	3.44572	0
GO0030198 EXTRACELLULAR MATRIX ORGANIZATION AND BI	[GO0030198:extracellular matrix organization and biogenesis]A process that is carried out at the cellular level which results in the formation, arrangement of constituent parts, or disassembly of an extracellular matrix.	0	4.3061	-3.56108	0	0	0
GO0030199 COLLAGEN FIBRIL ORGANIZATION	[GO0030199:collagen fibril organization]Any process that determines the size and arrangement of collagen fibrils within an extracellular matrix.	-2.17788	0	-5.67275	0	0	0
GO0030201 HEPARAN SULFATE PROTEOGLYCAN METABOLIC P	[GO0030201:heparan sulfate proteoglycan metabolic process]The chemical reactions and pathways involving any proteoglycan containing heparan sulfate, any member of a group of glycosaminoglycans that have repeat units consisting of alternating alpha1->4 linked hexuronic acid and glucosamine residues, the former being a mixture of sulfated and nonsulfated D-glucuronic and L-iduronic acids, and the l…	0	0	-4.56621	0	0	0
GO0030206 CHONDROITIN SULFATE BIOSYNTHETIC PROCESS	[GO0030206:chondroitin sulfate biosynthetic process]The chemical reactions and pathways resulting in the formation of chondroitin sulfate, any member of a group of 10-60 kDa glycosaminoglycans, widely distributed in cartilage and other mammalian connective tissues, the repeat units of which consist of beta-(1,4)-linked D-glucuronyl beta-(1,3)-N-acetyl-D-galactosamine sulfate.	1.95323	0	0	0	0	2.18709
GO0030217 T CELL DIFFERENTIATION	[GO0030217:T cell differentiation]The process whereby a relatively unspecialized hemopoietic stem cell acquires the specialized features of a T cell.	-2.30678	0	-2.50194	0	0	0
GO0030225 MACROPHAGE DIFFERENTIATION	[GO0030225:macrophage differentiation]The process whereby a relatively unspecialized monocyte acquires the specialized features of a macrophage.	-4.36929	0	-4.17605	0	0	-2.4377
GO0030252 GROWTH HORMONE SECRETION	[GO0030252:growth hormone secretion]The regulated release of growth hormone from secretory granules into the blood.	-1.13018	0	-1.53556	0	0	0
GO0030278 REGULATION OF OSSIFICATION	[GO0030278:regulation of ossification]Any process that modulates the frequency, rate or extent of bone formation.	0	0	-1.52241	0	0	0
GO0030324 LUNG DEVELOPMENT	[GO0030324:lung development]The process whose specific outcome is the progression of the lung over time, from its formation to the mature structure. In all air-breathing vertebrates the lungs are developed from the ventral wall of the oesophagus as a pouch which divides into two sacs. In amphibians and many reptiles the lungs retain very nearly this primitive sac-like character, but in the higher…	-3.94575	0	-4.65269	0	0	0
GO0030325 ADRENAL GLAND DEVELOPMENT	[GO0030325:adrenal gland development]The process whose specific outcome is the progression of the adrenal gland over time, from its formation to the mature structure. This gland can either be a discrete structure located bilaterally above each kidney, or a cluster of cells in the head kidney that perform the functions of the adrenal gland. In either case, this organ consists of two cells types, a…	0	1.75842	0	0	1.18333	1.05751
GO0030503 REGULATION OF CELL REDOX HOMEOSTASIS	[GO0030503:regulation of cell redox homeostasis]Any process that modulates the redox environment of a cell or compartment within a cell.	1.49199	0	3.24672	2.20809	1.05672	0
GO0030511 POSITIVE REGULATION OF TRANSFORMING GROW	[GO0030511:positive regulation of transforming growth factor beta receptor signaling pathway]Any process that activates or increases the frequency, rate or extent of TGFbeta receptor signaling pathway activity.	0	0	0	0	0	2.22781
GO0030517 NEGATIVE REGULATION OF AXON EXTENSION	[GO0030517:negative regulation of axon extension]Any process that stops, prevents or reduces the frequency, rate or extent of axon outgrowth.	0	2.56832	-2.96342	0	0	0
GO0030538 EMBRYONIC GENITALIA MORPHOGENESIS	[GO0030538:embryonic genitalia morphogenesis]The process, occurring in the embryo, by which the anatomical structures of the genitalia are generated and organized. Morphogenesis pertains to the creation of form.	0	2.18301	0	1.91564	2.21817	0
GO0030574 COLLAGEN CATABOLIC PROCESS	[GO0030574:collagen catabolic process]The proteolytic chemical reactions and pathways resulting in the breakdown of collagen in the extracellular matrix, usually carried out by proteases secreted by nearby cells.	0	0	-5.60168	0	0	0
GO0030866 CORTICAL ACTIN CYTOSKELETON ORGANIZATION	[GO0030866:cortical actin cytoskeleton organization and biogenesis]A process that is carried out at the cellular level which results in the formation, arrangement of constituent parts, or disassembly of actin-based cytoskeletal structures in the cell cortex, i.e. just beneath the plasma membrane.	0	1.81065	0	0	0	0
GO0030900 FOREBRAIN DEVELOPMENT	[GO0030900:forebrain development]The process whose specific outcome is the progression of the forebrain over time, from its formation to the mature structure. The forebrain is the anterior of the three primary divisions of the developing chordate brain or the corresponding part of the adult brain (in vertebrates, includes especially the cerebral hemispheres, the thalamus, and the hypothalamus and…	0	3.22715	-3.98561	0	0	0
GO0031016 PANCREAS DEVELOPMENT	[GO0031016:pancreas development]The process whose specific outcome is the progression of the pancreas over time, from its formation to the mature structure. The pancreas is an endoderm derived structure that produces precursors of digestive enzymes and blood glucose regulating enzymes.	-2.8737	0	0	0	0	-1.92589
GO0031175 NEURITE DEVELOPMENT	[GO0031175:neurite development]The process whose specific outcome is the progression of the neurite over time, from its formation to the mature structure. The neurite is any process extending from a neural cell, such as axons or dendrites.	0	0	-2.51537	0	0	0
GO0031536 POSITIVE REGULATION OF EXIT FROM MITOSIS	[GO0031536:positive regulation of exit from mitosis]Any processactivates or increases the rate of progression from anaphase/telophase (high mitotic CDK activity) to G1 (low mitotic CDK activity).	-1.41128	-3.98542	0	-2.52867	-3.50338	-2.83882
GO0032313 REGULATION OF RAB GTPASE ACTIVITY	[GO0032313:regulation of Rab GTPase activity]Any process that modulates the activity of a GTPase of the Rab family.	-2.30894	0	-2.72419	0	0	0
GO0035023 REGULATION OF RHO PROTEIN SIGNAL TRANSDU	[GO0035023:regulation of Rho protein signal transduction]Any process that modulates the frequency, rate or extent of Rho protein signal transduction.	0	0	-4.15288	0	0	0
GO0035058 SENSORY CILIUM BIOGENESIS	[GO0035058:sensory cilium biogenesis]The assembly of a sensory cilium, a primary cilium found on sensory neurons that contains an a 9+0 axonemal arrangement of microtubules.	3.03523	1.7969	0	2.00871	2.06939	0
GO0035176 SOCIAL BEHAVIOR	[GO0035176:social behavior]Behavior that occurs predominantly, or only, in individuals that are part of a group.	0	2.46227	0	2.60848	2.75444	0
GO0035269 PROTEIN AMINO ACID O LINKED MANNOSYLATIO	[GO0035269:protein amino acid O-linked mannosylation]The transfer of mannose from dolichyl activated mannose to the hydroxyl group of a seryl or threonyl residue of a protein acceptor molecule, to form an O-linked protein-sugar linkage.	2.28732	-1.81748	3.89469	0	0	0
GO0040016 EMBRYONIC CLEAVAGE	[GO0040016:embryonic cleavage]The first few specialized divisions of an activated animal egg.	0	0	-2.95531	0	0	0
GO0040018 POSITIVE REGULATION OF BODY SIZE	[GO0040018:positive regulation of body size]Any process that activates or increases the frequency, rate or extent of growth of an organism to reach its usual body size.	0	2.98793	-2.00711	1.71264	2.52326	0
GO0042074 CELL MIGRATION INVOLVED IN GASTRULATION	[GO0042074:cell migration involved in gastrulation]The migration of individual cells within the blastocyst to help establish the multi-layered body plan of the organism (gastrulation). For example, the migration of cells from the surface to the interior of the embryo (ingression).	0	3.19829	0	1.84138	2.70551	1.79727
GO0042094 INTERLEUKIN 2 BIOSYNTHETIC PROCESS	[GO0042094:interleukin-2 biosynthetic process]The chemical reactions and pathways resulting in the formation of interleukin-2.	2.7044	0	0	0	0	1.92828
GO0042100 B CELL PROLIFERATION	[GO0042100:B cell proliferation]The rapid expansion of a B cell population by cell division. Follows B cell activation.	-1.64457	0	0	0	0	-2.0339
GO0042110 T CELL ACTIVATION	[GO0042110:T cell activation]The change in morphology and behavior of a mature or immature T cell resulting from exposure to a mitogen, cytokine, chemokine, cellular ligand, or an antigen for which it is specific.	-3.03794	-3.50149	0	-4.19813	-4.19257	-2.47283
GO0042113 B CELL ACTIVATION	[GO0042113:B cell activation]The change in morphology and behavior of a mature or immature B cell resulting from exposure to a mitogen, cytokine, chemokine, cellular ligand, or an antigen for which it is specific.	0	-3.18493	0	-2.86252	-3.27439	0
GO0042133 NEUROTRANSMITTER METABOLIC PROCESS	[GO0042133:neurotransmitter metabolic process]The chemical reactions and pathways involving neurotransmitters, any of a group of substances that are released on excitation from the axon terminal of a presynaptic neuron of the central or peripheral nervous system and travel across the synaptic cleft to either excite or inhibit the target cell.	-1.36387	0	0	-1.64814	-1.43396	-0.732919
GO0042147 RETROGRADE TRANSPORT ENDOSOME TO GOLGI	[GO0042147:retrograde transport, endosome to Golgi]The directed movement of membrane bound vesicles from recycling endosomes back to the trans-Golgi network where they are recycled for further rounds of transport.	0	0	-1.96227	0	0	0
GO0042254 RIBOSOME BIOGENESIS AND ASSEMBLY	[GO0042254:ribosome biogenesis and assembly]The process of the formation of the constituents of the ribosome subunits, their assembly, and their transport to the sites of protein synthesis.	0	-6.74558	4.97939	0	-4.17601	-6.11324
GO0042311 VASODILATION	[GO0042311:vasodilation]An increase in the internal diameter of blood vessels, especially arterioles or capillaries, usually resulting in a decrease in blood pressure.	0	0	0	-2.54339	-2.52486	0
GO0042325 REGULATION OF PHOSPHORYLATION	[GO0042325:regulation of phosphorylation]Any process that modulates the frequency, rate or extent of addition of phosphate groups into a molecule.	0	0	0	0	0	-2.03671
GO0042417 DOPAMINE METABOLIC PROCESS	[GO0042417:dopamine metabolic process]The chemical reactions and pathways involving dopamine, a catecholamine neurotransmitter and a metabolic precursor of noradrenaline and adrenaline.	1.75835	0	0	-2.11789	-1.461	0
GO0042542 RESPONSE TO HYDROGEN PEROXIDE	[GO0042542:response to hydrogen peroxide]A change in state or activity of a cell or an organism (in terms of movement, secretion, enzyme production, gene expression, etc.) as a result of a hydrogen peroxide (H2O2) stimulus.	0	-1.84822	2.96822	0	0	-1.88176
GO0042640 ANAGEN	[GO0042640:anagen]The growth phase of the hair cycle. Lasts, for example, about 3 to 6 years for human scalp hair.	-2.32396	0	0	2.20934	0	0
GO0043087 REGULATION OF GTPASE ACTIVITY	[GO0043087:regulation of GTPase activity]Any process that modulates the rate of GTP hydrolysis by a GTPase.	0	0	-2.90393	0	0	0
GO0043254 REGULATION OF PROTEIN COMPLEX ASSEMBLY	[GO0043254:regulation of protein complex assembly]Any process that modulates the frequency, rate or extent of protein complex assembly.	0	-1.0429	0	-1.51365	-1.39719	0
GO0043281 REGULATION OF CASPASE ACTIVITY	[GO0043281:regulation of caspase activity]Any process that modulates the activity of a caspase, any of a group of cysteine proteases involved in apoptosis.	0	0	3.30831	4.07457	0	0
GO0043392 NEGATIVE REGULATION OF DNA BINDING	[GO0043392:negative regulation of DNA binding]Any process that stops, prevents or reduces the frequency, rate or extent of DNA binding, selective interaction with deoxyribonucleic acid.	0	0	0	1.58423	1.82741	1.22437
GO0043407 NEGATIVE REGULATION OF MAPK ACTIVITY	[GO0043407:negative regulation of MAPK activity]Any process that stops, prevents or reduces the frequency, rate or extent of MAP kinase activity.	0	0	0	2.1813	1.85519	0
GO0043473 PIGMENTATION	[GO0043473:pigmentation]The deposition or aggregation of coloring matter in an organism, tissue or cell.	0	0	-2.36581	-2.56228	0	0
GO0043490 MALATE ASPARTATE SHUTTLE	[GO0043490:malate-aspartate shuttle]The process of transferring reducing equivalents from the cytosol into the mitochondria; NADH is used to synthesise malate in the cytosol; this compound is then transported into the mitochondria where it is converted to oxaloacetate using NADH, the oxaloacetate reacts with gluamate to form aspartate, and the aspartate then returns to the cytosol to complete the…	0	1.28452	-1.59117	0	0	0
GO0043523 REGULATION OF NEURON APOPTOSIS	[GO0043523:regulation of neuron apoptosis]Any process that modulates the occurrence or rate of cell death by apoptosis in neurons.	0	0.725502	0	1.63899	1.30243	0
GO0043552 POSITIVE REGULATION OF PHOSPHOINOSITIDE	[GO0043552:positive regulation of phosphoinositide 3-kinase activity]Any process that activates or increases the frequency, rate or extent of phosphoinositide 3-kinase activity.	-1.57436	0	0	0	0	-1.30072
GO0044237 CELLULAR METABOLIC PROCESS	[GO0044237:cellular metabolic process]The chemical reactions and pathways by which individual cells transform chemical substances.	0	-1.95749	2.72224	0	0	0
GO0044267 CELLULAR PROTEIN METABOLIC PROCESS	[GO0044267:cellular protein metabolic process]The chemical reactions and pathways involving a specific protein, rather than of proteins in general, occurring at the level of an individual cell. Includes protein modification.	-2.98009	0	0	0	0	-3.20003
GO0045039 PROTEIN IMPORT INTO MITOCHONDRIAL INNER	[GO0045039:protein import into mitochondrial inner membrane]The import of proteins into the mitochondria inner membrane. Inner membrane proteins are first imported into the matrix space where the matrix-targeting sequence is removed; how these proteins then are incorporated into the inner membrane is not known.	0	0	4.47872	0	0	0
GO0045087 INNATE IMMUNE RESPONSE	[GO0045087:innate immune response]Innate immune responses are defense responses mediated by germline encoded components that directly recognize components of potential pathogens.	0	-4.01917	0	-5.81235	-5.37271	0
GO0045192 LOW DENSITY LIPOPROTEIN CATABOLIC PROCES	[GO0045192:low-density lipoprotein catabolic process]The chemical reactions and pathways resulting in the breakdown of low-density lipoproteins, also known as beta lipoproteins, one of the classes of lipoproteins found in the bloodstream of animals, acting as a carrier for cholesterol and fats.	-1.68092	0	0	0	0	0
GO0045197 ESTABLISHMENT AND OR OR MAINTENANCE OF E	[GO0045197:establishment and/or maintenance of epithelial cell polarity]The specification, formation and maintenance of the apicobasal polarity of an epithelial cell.	0	2.55346	0	0	0	2.90087
GO0045351 INTERFERON TYPE I BIOSYNTHETIC PROCESS	[GO0045351:interferon type I biosynthetic process]The chemical reactions and pathways resulting in the formation of interferon type I.	0	-0.606888	-0.344923	-1.51457	-1.17044	0
GO0045410 POSITIVE REGULATION OF INTERLEUKIN 6 BIO	[GO0045410:positive regulation of interleukin-6 biosynthetic process]Any process that activates or increases the frequency, rate or extent of the chemical reactions and pathways resulting in the formation of interleukin-6.	0	-0.652913	-1.65748	-1.59008	-1.23702	0
GO0045444 FAT CELL DIFFERENTIATION	[GO0045444:fat cell differentiation]The process whereby a relatively unspecialized cell acquires specialized features of an adipocyte, an animal connective tissue cell specialized for the synthesis and storage of fat.	0	0	-3.22934	-2.36475	0	0
GO0045445 MYOBLAST DIFFERENTIATION	[GO0045445:myoblast differentiation]The process whereby a relatively unspecialized cell acquires specialized features of a myoblast. A myoblast is a cell type that gives rise to mature contractile cells called myocytes. Fusion of myoblasts gives rise to the myotubes that eventually develop into skeletal muscle fibers.	-2.02143	0	0	0	0	0
GO0045449 REGULATION OF TRANSCRIPTION	[GO0045449:regulation of transcription]Any process that modulates the frequency, rate or extent of the synthesis of either RNA on a template of DNA or DNA on a template of RNA.	0	4.56694	-4.2865	2.91294	4.0232	0
GO0045454 CELL REDOX HOMEOSTASIS	[GO0045454:cell redox homeostasis]The processes that maintain the redox environment of a cell or compartment within a cell.	0	-2.89141	0	-2.41672	-2.86999	0
GO0045596 NEGATIVE REGULATION OF CELL DIFFERENTIAT	[GO0045596:negative regulation of cell differentiation]Any process that stops, prevents or reduces the frequency, rate or extent of cell differentiation.	-4.71641	2.25276	-5.35336	0	0	0
GO0045648 POSITIVE REGULATION OF ERYTHROCYTE DIFFE	[GO0045648:positive regulation of erythrocyte differentiation]Any process that activates or increases the frequency, rate or extent of erythrocyte differentiation.	-1.94593	0	-2.15918	0	0	0
GO0045651 POSITIVE REGULATION OF MACROPHAGE DIFFER	[GO0045651:positive regulation of macrophage differentiation]Any process that activates or increases the frequency, rate or extent of macrophage differentiation.	1.90456	0	0	0	0	0
GO0045749 NEGATIVE REGULATION OF S PHASE OF MITOTI	[GO0045749:negative regulation of S phase of mitotic cell cycle]Any process that stops, prevents or reduces the frequency, rate or extent of S phase of mitotic cell cycle activity.	1.59626	0	0	0	0	2.4998
GO0045766 POSITIVE REGULATION OF ANGIOGENESIS	[GO0045766:positive regulation of angiogenesis]Any process that activates or increases angiogenesis.	0	0	-3.81584	-1.92077	0	1.97389
GO0045779 NEGATIVE REGULATION OF BONE RESORPTION	[GO0045779:negative regulation of bone resorption]Any process that stops, prevents or reduces the frequency, rate or extent of bone resorption.	0	-4.14767	0	0	-4.23266	0
GO0045840 POSITIVE REGULATION OF MITOSIS	[GO0045840:positive regulation of mitosis]Any process that activates or increases the frequency, rate or extent of mitosis.	-2.71817	0	-1.54284	0	0	-2.39817
GO0045843 NEGATIVE REGULATION OF STRIATED MUSCLE D	[GO0045843:negative regulation of striated muscle development]Any process that stops, prevents or reduces the frequency, rate or extent of striated muscle development.	0	1.55322	0	2.04014	1.9601	0
GO0045861 NEGATIVE REGULATION OF PROTEOLYSIS	[GO0045861:negative regulation of proteolysis]Any process that stops, prevents or reduces the frequency, rate or extent of the hydrolysis of a peptide bond or bonds within a protein.	-2.03802	0	-2.70694	0	0	0
GO0045885 POSITIVE REGULATION OF SURVIVAL GENE PRO	[GO0045885:positive regulation of survival gene product activity]Any process that activates or increases the frequency, rate or extent of survival gene product activity; survival gene products are those that antagonize the apoptotic program. Regulation can be at the transcriptional, translational, or posttranslational level.	-1.45737	0	-1.85676	-1.22203	-0.811409	0
GO0045892 NEGATIVE REGULATION OF TRANSCRIPTION DN	[GO0045892:negative regulation of transcription, DNA-dependent]Any process that stops, prevents or reduces the frequency, rate or extent of DNA-dependent transcription.	0	4.21586	0	2.59247	3.65947	2.46537
GO0045893 POSITIVE REGULATION OF TRANSCRIPTION DN	[GO0045893:positive regulation of transcription, DNA-dependent]Any process that activates or increases the frequency, rate or extent of DNA-dependent transcription.	0	3.59584	-3.94869	0	2.61297	0
GO0045921 POSITIVE REGULATION OF EXOCYTOSIS	[GO0045921:positive regulation of exocytosis]Any process that activates or increases the frequency, rate or extent of exocytosis.	0	1.84018	-1.92775	0	1.24956	0
GO0045931 POSITIVE REGULATION OF PROGRESSION THROU	[GO0045931:positive regulation of progression through mitotic cell cycle]Any process that activates or increases the frequency, rate or extent of progression through the mitotic cell cycle.	-1.47822	0	-1.93843	0	0	0
GO0045944 POSITIVE REGULATION OF TRANSCRIPTION FRO	[GO0045944:positive regulation of transcription from RNA polymerase II promoter]Any process that activates or increases the frequency, rate or extent of transcription from the RNA polymerase II promoter.	0	4.43356	-4.52549	0	3.23283	0
GO0046488 PHOSPHATIDYLINOSITOL METABOLIC PROCESS	[GO0046488:phosphatidylinositol metabolic process]The chemical reactions and pathways involving phosphatidylinositol, any glycophospholipid with its sn-glycerol 3-phosphate residue is esterified to the 1-hydroxyl group of 1D-myo-inositol.	0	0	-1.77405	0	0	0
GO0046513 CERAMIDE BIOSYNTHETIC PROCESS	[GO0046513:ceramide biosynthetic process]The chemical reactions and pathways resulting in the formation of ceramides, any N-acylated sphingoid.	0	0	0	1.51439	1.11476	0
GO0046580 NEGATIVE REGULATION OF RAS PROTEIN SIGNA	[GO0046580:negative regulation of Ras protein signal transduction]Any process that stops, prevents or reduces the frequency, rate or extent of Ras protein signal transduction.	-1.45824	0	-1.83888	0	0	0
GO0046839 PHOSPHOLIPID DEPHOSPHORYLATION	[GO0046839:phospholipid dephosphorylation]The process of removing one or more phosphate groups from a phosphorylated lipid, any member of a group of substances soluble in lipid solvents but only sparingly soluble in aqueous solvents.	0	0	-2.93779	0	0	0
GO0046888 NEGATIVE REGULATION OF HORMONE SECRETION	[GO0046888:negative regulation of hormone secretion]Any process that stops, prevents or reduces the frequency, rate or extent of the regulated release of a hormone from a cell or group of cells.	0	0	-4.21258	0	0	0
GO0048048 EMBRYONIC EYE MORPHOGENESIS	[GO0048048:embryonic eye morphogenesis]The process occurring in the embryo by which the anatomical structures of the post-embryonic eye are generated and organized. Morphogenesis pertains to the creation of form.	0	0	2.35397	0	0	0
GO0048066 PIGMENTATION DURING DEVELOPMENT	[GO0048066:pigmentation during development]The deposition of coloring matter in an organism, tissue or cell, occurring during development.	0	3.09844	0	0	2.25552	3.29542
GO0048260 POSITIVE REGULATION OF RECEPTOR MEDIATED	[GO0048260:positive regulation of receptor mediated endocytosis]Any process that activates or increases the frequency, rate or extent of receptor mediated endocytosis, the uptake of external materials by cells, utilizing receptors to ensure specificity of transport.	1.42621	0	0	0	0	1.61123
GO0048384 RETINOIC ACID RECEPTOR SIGNALING PATHWAY	[GO0048384:retinoic acid receptor signaling pathway]The series of molecular signals generated as a consequence of a retinoic acid receptor binding to one of its physiological ligands.	0	3.98412	-1.57909	1.49993	2.92257	0
GO0048468 CELL DEVELOPMENT	[GO0048468:cell development]The process whose specific outcome is the progression of the cell over time, from its formation to the mature structure. Cell development does not include the steps involved in committing a cell to a specific fate.	0	0	-4.05132	0	0	0
GO0048469 CELL MATURATION	[GO0048469:cell maturation]A developmental process, independent of morphogenetic (shape) change, that is required for a cell to attain its fully functional state.	0	3.76614	0	0	3.7603	0
GO0048538 THYMUS DEVELOPMENT	[GO0048538:thymus development]The process whose specific outcome is the progression of the thymus over time, from its formation to the mature structure. The thymus is a symmetric bi-lobed organ involved primarily in the differentiation of immature to mature T cells, with unique vascular, nervous, epithelial, and lymphoid cell components.	0	0	-1.72311	0	0	0
GO0048663 NEURON FATE COMMITMENT	[GO0048663:neuron fate commitment]The process whereby the developmental fate of a cell becomes restricted such that it will develop into a neuron.	0	2.97944	-4.85375	0	0	0
GO0048844 ARTERY MORPHOGENESIS	[GO0048844:artery morphogenesis]The process by which the anatomical structures of arterial blood vessels are generated and organized. Morphogenesis pertains to the creation of form. Arteries are blood vessels that transport blood from the heart to the body and its organs.	0	0	-3.63613	0	0	0
GO0050679 POSITIVE REGULATION OF EPITHELIAL CELL P	[GO0050679:positive regulation of epithelial cell proliferation]Any process that activates or increases the rate or extent of epithelial cell proliferation.	-2.19823	0	-2.11054	0	0	0
GO0050793 REGULATION OF DEVELOPMENTAL PROCESS	[GO0050793:regulation of developmental process]Any process that modulates the frequency, rate or extent of development, the biological process whose specific outcome is the progression of a multicellular organism over time from an initial condition (e.g. a zygote, or a young adult) to a later condition (e.g. a multicellular animal or an aged adult).	0	0	-2.49612	0	0	0
GO0050853 B CELL RECEPTOR SIGNALING PATHWAY	[GO0050853:B cell receptor signaling pathway]A series of molecular signals initiated by the cross-linking of an antigen receptor on a B cell.	0	-3.74409	0	-4.32157	-4.38865	0
GO0050856 REGULATION OF T CELL RECEPTOR SIGNALING	[GO0050856:regulation of T cell receptor signaling pathway]Any process that modulates the frequency, rate or extent of signaling pathways initiated by the cross-linking of an antigen receptor on a T cell.	0	-1.5845	0	0	-1.54805	-1.07475
GO0050910 DETECTION OF MECHANICAL STIMULUS DURING	[GO0050910:detection of mechanical stimulus during sensory perception of sound]The series of events during the perception of sound in which a sensory mechanical stimulus is received by a cell and converted into a molecular signal. Sound is picked up in the form of vibrations.	0	1.64152	0	0	0	2.50455
GO0051028 MRNA TRANSPORT	[GO0051028:mRNA transport]The directed movement of mRNA, messenger ribonucleic acid, into, out of, within or between cells.	0	-2.69519	0	-2.28723	-2.69469	0
GO0051056 REGULATION OF SMALL GTPASE MEDIATED SIGN	[GO0051056:regulation of small GTPase mediated signal transduction]Any process that modulates the frequency, rate or extent of small GTPase mediated signal transduction.	0	2.95103	-3.09053	0	0	0
GO0051085 CHAPERONE COFACTOR DEPENDENT PROTEIN FOL	[GO0051085:chaperone cofactor-dependent protein folding]The process of assisting in the correct noncovalent assembly of posttranslational proteins and is dependent on additional protein cofactors. This process occurs over one or several cycles of nucleotide hydrolysis-dependent binding and release.	0	-4.73308	0	-4.10328	-4.78105	-2.81035
GO0051092 ACTIVATION OF NF KAPPAB TRANSCRIPTION FA	[GO0051092:activation of NF-kappaB transcription factor]Any process that activates or increases the frequency, rate or extent of activity of the transcription factor NF-kappaB.	1.58827	-0.883919	1.92208	0	0	0
GO0051098 REGULATION OF BINDING	[GO0051098:regulation of binding]Any process that modulates the frequency, rate or extent of binding, the selective interaction of a molecule with one or more specific sites on another molecule.	-5.14326	0	-3.99898	-1.94484	-1.91594	-3.6356
GO0051101 REGULATION OF DNA BINDING	[GO0051101:regulation of DNA binding]Any process that modulates the frequency, rate or extent of DNA binding, selective interaction with deoxyribonucleic acid.	0	0	-4.91196	0	0	0
GO0051146 STRIATED MUSCLE CELL DIFFERENTIATION	[GO0051146:striated muscle cell differentiation]The process whereby a relatively unspecialized cell acquires specialized features of a striated muscle cell; striated muscle fibers are divided by transverse bands into striations, and cardiac and voluntary muscle are types of striated muscle.	0	2.21235	0	0	0	0
GO0051209 RELEASE OF SEQUESTERED CALCIUM ION INTO	[GO0051209:release of sequestered calcium ion into cytosol]The process by which calcium ions sequestered in the endoplasmic reticulum or mitochondria are released into the cytosolic compartment.	0	0	0	-2.66474	-2.59284	0
GO0051258 PROTEIN POLYMERIZATION	[GO0051258:protein polymerization]The process of creating protein polymers, compounds composed of a large number of component monomers; polymeric proteins may be made up of different or identical monomers. Polymerization occurs by the addition of extra monomers to an existing poly- or oligomeric protein.	-6.34823	-3.01583	0	0	0	-7.65458
GO0051259 PROTEIN OLIGOMERIZATION	[GO0051259:protein oligomerization]The process of creating protein oligomers, compounds composed of a small number, usually between three and ten, of component monomers; protein oligomers may be composed of different or identical monomers. Oligomers may be formed by the polymerization of a number of monomers or the depolymerization of a large protein polymer.	0	0	-1.76112	0	0	0
GO0051276 CHROMOSOME ORGANIZATION AND BIOGENESIS	[GO0051276:chromosome organization and biogenesis]A process that is carried out at the cellular level which results in the formation, arrangement of constituent parts, or disassembly of chromosomes, structures composed of a very long molecule of DNA and associated proteins that carries hereditary information.	-2.49497	0	-1.26297	0	0	-2.32924
GO0051301 CELL DIVISION	[GO0051301:cell division]The processes resulting in the physical partitioning and separation of a cell into daughter cells.	-4.3399	-5.40974	-2.48465	-6.11876	-6.27034	-3.81118
GO0051605 PROTEIN MATURATION VIA PROTEOLYSIS	[GO0051605:protein maturation via proteolysis]The hydrolysis of a peptide bond or bonds within a protein during protein maturation, the process leading to the attainment of the full functional capacity of a protein.	-2.15833	0	0	0	0	-2.25447
GO0051875 PIGMENT GRANULE LOCALIZATION	[GO0051875:pigment granule localization]The processes by which a pigment granule is transported to, and/or maintained in, a specific location within the cell.	0	-2.48969	0	-3.17459	-3.08798	0
GO0051904 PIGMENT GRANULE TRANSPORT	[GO0051904:pigment granule transport]The directed movement of pigment granules into, out of, within or between cells.	0	-2.48969	0	-3.17459	-3.08798	0
GO0060017 PARATHYROID GLAND DEVELOPMENT	[GO0060017:parathyroid gland development]The process whose specific outcome is the progression of the parathyroid gland over time, from its formation to the mature structure. The parathyroid gland is an organ specialised for secretion of parathyroid hormone.	0	0	-2.17652	0	0	0
GO0060038 CARDIAC MUSCLE CELL PROLIFERATION	[GO0060038:cardiac muscle cell proliferation]The rapid expansion of a cardiac muscle cell population by cell division.	0.491133	4.14873	0	2.98492	3.8458	0
GO0060048 CARDIAC MUSCLE CONTRACTION	[GO0060048:cardiac muscle contraction]Muscle contraction of cardiac muscle tissue.	-2.13179	0	0	0	0	0
GO0065002 INTRACELLULAR PROTEIN TRANSPORT ACROSS A	[GO0065002:intracellular protein transport across a membrane]The directed movement of proteins in a cell, from one side of a membrane to another.	0	-3.77357	0	-2.91547	-3.61108	-2.02855
