# Supplementary material for: In vitro caloric restriction induces protective genes and functional rejuvenation in senescent SAMP8 astrocytes
Source: Aging Cell. 2015 Feb 25;14(3):334–44. doi: 10.1111/acel.12259 (PMC4406662; doi:10.1111/acel.12259)
Supplement: Supplementary file 8 [file acel0014-0334-sd8.xlsx]

## Sheet: cellular_component_GOTerm
Gene Ontology Term	Annotation	Zscore_CR_AL	Zscore_P8AL_R1AL	Zscore_P8CR_P8AL	Zscore_P8CR_R1CR	Zscore_P8_R1	Zscore_R1CR_R1AL
GO0000119 MEDIATOR COMPLEX	[GO0000119:mediator complex]A protein complex that enables the RNA polymerase II-general RNA polymerase II transcription factor complex to react to transcriptional activator proteins; also enhances the level of basal transcription.	0	0	0	2.55049	0	0
GO0000123 HISTONE ACETYLTRANSFERASE COMPLEX	[GO0000123:histone acetyltransferase complex]Complex that possesses histone acetyltransferase activity.	-1.10161	1.32731	-2.05587	0	0.857722	0
GO0000145 EXOCYST	[GO0000145:exocyst]Protein complex peripherally associated with the plasma membrane that determines where secretory vesicles dock and fuse. At least eight complex components are conserved between yeast and mammals.	0	0	-2.40694	0	0	0
GO0000159 PROTEIN PHOSPHATASE TYPE 2A COMPLEX	[GO0000159:protein phosphatase type 2A complex]A heterodimer with protein serine/threonine phosphatase activity that is polycation-stimulated (PCS), being directly stimulated by protamine, polylysine, or histone H1; it constitutes a subclass of several enzymes activated by different histones and polylysine, and consists of catalytic and regulatory subunits.	0	0	-2.02971	0	0	0
GO0000178 EXOSOME (RNASE COMPLEX)	[GO0000178:exosome (RNase complex)]Complex of 3'-5' exoribonucleases.	0	-2.83452	0	0	0	-2.53013
GO0000242 PERICENTRIOLAR MATERIAL	[GO0000242:pericentriolar material]A network of small fibers that surrounds the centrioles in cells; contains the microtubule nucleating activity of the centrosome.	0	0	0	-1.51853	0	0
GO0000775 CHROMOSOME PERICENTRIC REGION	[GO0000775:chromosome, pericentric region]The central region of a chromosome that includes the centromere and associated proteins.	-2.39486	-7.68453	0	-6.38642	-7.60702	-4.30392
GO0000786 NUCLEOSOME	[GO0000786:nucleosome]A complex comprised of DNA wound around a multisubunit core and associated proteins, which forms the primary packing unit of DNA into higher order structures.	-2.73726	0	3.31622	0	0	-6.48431
GO0000793 CONDENSED CHROMOSOME	[GO0000793:condensed chromosome]A highly compacted molecule of DNA and associated proteins resulting in a cytologically distinct structure.	-3.16275	0	-2.02713	0	0	-2.59659
GO0000922 SPINDLE POLE	[GO0000922:spindle pole]Either of the ends of a spindle, where spindle microtubules are organized; usually contains a microtubule organizing center and accessory molecules, spindle microtubules and astral microtubules.	-2.67099	0	-1.99512	0	0	0
GO0001527 MICROFIBRIL	[GO0001527:microfibril]Extracellular matrix components occurring independently or along with elastin. Thought to have force-bearing functions in tendon. In addition to fibrillins, microfibrils may contain other associated proteins.	0	5.58225	0	3.91574	5.11793	3.8459
GO0001725 STRESS FIBER	[GO0001725:stress fiber]Bundle of microfilaments and other proteins found in fibroblasts.	-2.16598	0	-3.1067	0	0	0
GO0001739 SEX CHROMATIN	[GO0001739:sex chromatin]A condensed mass of compacted chromatin that represents an inactivated X chromosome.	-1.65803	0	-1.63213	0	0	0
GO0005576 EXTRACELLULAR REGION	[GO0005576:extracellular region]The space external to the outermost structure of a cell. For cells without external protective or external encapsulating structures this refers to space outside of the plasma membrane. This term covers the host cell environment outside an intracellular parasite.	0	0	-3.71392	0	0	0
GO0005578 PROTEINACEOUS EXTRACELLULAR MATRIX	[GO0005578:proteinaceous extracellular matrix]A layer consisting mainly of proteins (especially collagen) and glycosaminoglycans (mostly as proteoglycans) that forms a sheet underlying or overlying cells such as endothelial and epithelial cells. The proteins are secreted by cells in the vicinity.	-3.89796	9.62278	-11.2116	0	6.49939	4.08061
GO0005581 COLLAGEN	[GO0005581:collagen]Any of the various assemblies in which collagen chains form a left-handed triple helix; may assemble into higher order structures.	0	7.87837	-7.82224	0	5.49516	4.08738
GO0005587 COLLAGEN TYPE IV	[GO0005587:collagen type IV]A collagen heterotrimer containing type IV alpha chains; [alpha1(IV)]2alpha2(IV) trimers are commonly observed, although more type IV alpha chains exist and may be present in type IV trimers; type IV collagen triple helices associate to form nets within basement membranes.	0	5.08595	0	2.00246	3.78029	4.24054
GO0005604 BASEMENT MEMBRANE	[GO0005604:basement membrane]A thin layer of dense material found in various animal tissues interposed between the cells and the adjacent connective tissue. It consists of the basal lamina plus an associated layer of reticulin fibers.	0	4.91716	-5.15494	0	4.10848	0
GO0005622 INTRACELLULAR	[GO0005622:intracellular]The living contents of a cell; the matter contained within (but not including) the plasma membrane, usually taken to exclude large vacuoles and masses of secretory or ingested material. In eukaryotes it includes the nucleus and cytoplasm.	0	0	-3.55301	0	0	0
GO0005624 MEMBRANE FRACTION	[GO0005624:membrane fraction]That fraction of cells, prepared by disruptive biochemical methods, that includes the plasma and other membranes.	0	3.85563	0	0	3.50862	0
GO0005626 INSOLUBLE FRACTION	[GO0005626:insoluble fraction]That fraction of cells, prepared by disruptive biochemical methods, that is not soluble in water.	-3.76257	0	-3.34134	0	0	-2.31214
GO0005634 NUCLEUS	[GO0005634:nucleus]A membrane-bounded organelle of eukaryotic cells in which chromosomes are housed and replicated. In most cells, the nucleus contains all of the cell's chromosomes except the organellar chromosomes, and is the site of RNA synthesis and processing. In some species, or in specialized cell types, RNA metabolism or DNA replication may be absent.	-6.00586	0	-5.46712	0	0	-3.579
GO0005643 NUCLEAR PORE	[GO0005643:nuclear pore]Any of the numerous similar discrete openings in the nuclear envelope of a eukaryotic cell, where the inner and outer nuclear membranes are joined.	-4.29472	-2.87908	-2.9067	-3.22058	-3.31688	-3.39722
GO0005657 REPLICATION FORK	[GO0005657:replication fork]The Y-shaped region of a replicating DNA molecule, resulting from the separation of the DNA strands and in which the synthesis of new strands takes place. Also includes associated protein complexes.	-3.04936	-3.16051	0	-2.81214	-3.23325	-3.0539
GO0005658 ALPHA DNA POLYMERASE PRIMASE COMPLEX	[GO0005658:alpha DNA polymerase:primase complex]A complex of four polypeptides, comprising large and small DNA polymerase alpha subunits and two primase subunits, which catalyzes the synthesis of an RNA primer on the lagging strand of replicating DNA; the smaller of the two primase subunits alone can catalyze oligoribonucleotide synthesis.	0	-1.90714	0	-1.22723	-1.68616	0
GO0005663 DNA REPLICATION FACTOR C COMPLEX	[GO0005663:DNA replication factor C complex]A complex of five polypeptides in eukaryotes, and two in prokaryotes, that loads the DNA polymerase processivity factor proliferating cell nuclear antigen (PCNA) onto DNA, thereby permitting processive DNA synthesis catalyzed by DNA polymerase.	0	0	0	0	0	-2.3305
GO0005667 TRANSCRIPTION FACTOR COMPLEX	[GO0005667:transcription factor complex]Any complex, distinct from RNA polymerase, including one or more polypeptides capable of binding DNA at promoters or at cis-acting regulatory sequences, and regulating transcription.	-2.83102	2.84225	-3.73699	0	2.62375	0
GO0005682 SNRNP U5	[GO0005682:snRNP U5]Ribonucleoprotein complex containing small nuclear RNA U5; a component of both the major and minor spliceosome complexes.	0	1.72964	0	0	0	0
GO0005694 CHROMOSOME	[GO0005694:chromosome]A structure composed of a very long molecule of DNA and associated proteins (e.g. histones) that carries hereditary information.	-3.86005	-4.19313	0	0	0	-5.90401
GO0005732 SMALL NUCLEOLAR RIBONUCLEOPROTEIN COMPLE	[GO0005732:small nucleolar ribonucleoprotein complex]A complex composed of RNA of the small nucleolar RNA (snoRNA) and protein, found in the nucleolus of a eukaryotic cell. Most are involved in a step of processing of rRNA: cleavage, 2'-O-methylation, or pseudouridylation. The majority, though not all, fall into one of two classes, box C/D type or box H/ACA type.	2.88671	-3.01527	6.34081	0	0	0
GO0005737 CYTOPLASM	[GO0005737:cytoplasm]All of the contents of a cell excluding the plasma membrane and nucleus, but including other subcellular structures.	-6.08121	0	-6.83722	0	0	0
GO0005739 MITOCHONDRION	[GO0005739:mitochondrion]A semiautonomous, self replicating organelle that occurs in varying numbers, shapes, and sizes in the cytoplasm of virtually all eukaryotic cells. It is notably the site of tissue respiration.	6.54447	-8.10572	15.5303	2.36158	-2.89337	-4.09917
GO0005743 MITOCHONDRIAL INNER MEMBRANE	[GO0005743:mitochondrial inner membrane]The inner, i.e. lumen-facing, lipid bilayer of the mitochondrial envelope. It is highly folded to form cristae.	5.29722	-4.63399	10.2178	0	0	0
GO0005746 MITOCHONDRIAL RESPIRATORY CHAIN	[GO0005746:mitochondrial respiratory chain]The protein complexes that form the mitochondrial electron transport system (the respiratory chain). Complexes I, III and IV can transport protons if embedded in an oriented membrane, such as an intact mitochondrial inner membrane.	0	-3.37106	5.70766	0	0	-2.04959
GO0005747 MITOCHONDRIAL RESPIRATORY CHAIN COMPLEX	[GO0005747:mitochondrial respiratory chain complex I]A part of the respiratory chain located in the mitochondrion. It contains about 25 different polypeptide subunits, including NADH dehydrogenase (ubiquinone), flavin mononucleotide and several different iron-sulfur clusters containing non-heme iron. The iron undergoes oxidation-reduction between Fe(II) and Fe(III), and catalyzes proton transloca…	3.92608	0	6.46877	0	0	0
GO0005761 MITOCHONDRIAL RIBOSOME	[GO0005761:mitochondrial ribosome]A ribosome found in the mitochondrion of a eukaryotic cell; contains a characteristic set of proteins distinct from those of cytosolic ribosomes.	2.95324	-1.88921	4.80786	0	0	0
GO0005762 MITOCHONDRIAL LARGE RIBOSOMAL SUBUNIT	[GO0005762:mitochondrial large ribosomal subunit]The larger of the two subunits of a mitochondrial ribosome. Two sites on the ribosomal large subunit are involved in translation: the aminoacyl site (A site) and peptidyl site (P site).	0	-3.06832	5.78172	0	0	0
GO0005763 MITOCHONDRIAL SMALL RIBOSOMAL SUBUNIT	[GO0005763:mitochondrial small ribosomal subunit]The smaller of the two subunits of a mitochondrial ribosome.	0	0	2.62603	0	0	0
GO0005764 LYSOSOME	[GO0005764:lysosome]Any of a group of related cytoplasmic, membrane bound organelles that are found in most animal cells and that contain a variety of hydrolases, most of which have their maximal activities in the pH range 5-6. The contained enzymes display latency if properly isolated. About 40 different lysosomal hydrolases are known and lysosomes have a great variety of morphologies and functi…	-2.83103	-3.81213	0	-5.37416	-5.01769	0
GO0005765 LYSOSOMAL MEMBRANE	[GO0005765:lysosomal membrane]The lipid bilayer surrounding the lysosome and separating its contents from the cell cytoplasm.	0	-3.64529	0	-4.24467	-4.29378	0
GO0005771 MULTIVESICULAR BODY	[GO0005771:multivesicular body]A type of late endosome in which regions of the limiting endosomal membrane invaginate to form internal vesicles; membrane proteins that enter the internal vesicles are sequestered from the cytoplasm.	-2.39365	-5.23833	0	-3.93278	-4.94827	-3.71423
GO0005777 PEROXISOME	[GO0005777:peroxisome]A small, membrane-bounded organelle that uses dioxygen (O2) to oxidize organic molecules; contains some enzymes that produce and others that degrade hydrogen peroxide (H2O2).	2.69735	2.00416	0	2.79065	2.61838	0
GO0005778 PEROXISOMAL MEMBRANE	[GO0005778:peroxisomal membrane]The lipid bilayer surrounding a peroxisome.	0	1.72745	0	1.65445	1.83342	0
GO0005786 SIGNAL RECOGNITION PARTICLE ENDOPLASMIC	[GO0005786:signal recognition particle, endoplasmic reticulum targeting]A ribonucleoprotein particle of 325 kDa composed of a 7S (300 nucleotide) RNA molecule and a complex of six different polypeptides. This binds both to the N-terminal signal peptide for proteins destined for the endoplasmic reticulum as they emerge from the large ribosomal subunit and also to the ribosome. This binding arrests…	0	0	0	0	0	-2.33903
GO0005788 ENDOPLASMIC RETICULUM LUMEN	[GO0005788:endoplasmic reticulum lumen]The volume enclosed by the membranes of the endoplasmic reticulum.	-1.37863	0	0	-2.43994	-2.43996	0
GO0005794 GOLGI APPARATUS	[GO0005794:Golgi apparatus]A compound membranous cytoplasmic organelle of eukaryotic cells, consisting of flattened, ribosome-free vesicles arranged in a more or less regular stack. The Golgi apparatus differs from the endoplasmic reticulum in often having slightly thicker membranes, appearing in sections as a characteristic shallow semicircle so that the convex side (cis or entry face) abuts the…	0	3.3108	-4.07304	0	0	2.78152
GO0005802 TRANS GOLGI NETWORK	[GO0005802:trans-Golgi network]The network of interconnected tubular and cisternal structures located at the side of the Golgi apparatus distal to the endoplasmic reticulum, from which secretory vesicles emerge. The trans-Golgi network is important in the later stages of protein secretion where it is thought to play a key role in the sorting and targeting of secreted proteins to the correct desti…	0	0	-2.97385	0	0	0
GO0005814 CENTRIOLE	[GO0005814:centriole]A cellular organelle, found close to the nucleus in many eukaryotic cells, consisting of a small cylinder with microtubular walls, 300-500 nm long and 150-250 nm in diameter. It contains nine short, parallel, peripheral microtubular fibrils, each fibril consisting of one complete microtubule fused to two incomplete microtubules. Cells usually have two centrioles, lying at rig…	0	-4.3861	0	0	-3.98037	-2.41022
GO0005815 MICROTUBULE ORGANIZING CENTER	[GO0005815:microtubule organizing center]A region in a eukaryotic cell, such as a centrosome or basal body, from which microtubules grow.	-1.89483	0	0	0	0	-1.8453
GO0005829 CYTOSOL	[GO0005829:cytosol]That part of the cytoplasm that does not contain membranous or particulate subcellular components.	0	-3.87628	3.15244	0	0	-3.42545
GO0005830 CYTOSOLIC RIBOSOME (SENSU EUKARYOTA)	[GO0005830:cytosolic ribosome (sensu Eukaryota)]A ribosome found in the cytosol; this term can also be used to refer to ribosomes associated with the endoplasmic reticulum in eukaryotic cells. As in, but not restricted to, the eukaryotes (Eukaryota, ncbi_taxonomy_id:2759).	0	-7.84916	5.23821	-1.9123	-5.16977	-6.88633
GO0005832 CHAPERONIN CONTAINING T COMPLEX	[GO0005832:chaperonin-containing T-complex]A multisubunit ring-shaped complex that mediates protein folding in the cytosol without a cofactor.	-3.74958	0	-1.7457	0	0	-3.62784
GO0005839 PROTEASOME CORE COMPLEX (SENSU EUKARYOTA	[GO0005839:proteasome core complex (sensu Eukaryota)]A multisubunit barrel shaped endoprotease complex, which is the core of the proteasome complex. This complex is involved in the proteolysis of substrates in an ATP dependent manner and consists of four ring-like structures, two outer and two inner, each containing seven subunits. As in, but not restricted to, the eukaryotes (Eukaryota, ncbi_tax…	2.61643	-3.62134	7.19842	1.73331	0	-2.46566
GO0005840 RIBOSOME	[GO0005840:ribosome]An intracellular organelle, about 200 A in diameter, consisting of RNA and protein. It is the site of protein biosynthesis resulting from translation of messenger RNA (mRNA). It consists of two subunits, one large and one small, each containing only protein and RNA. Both the ribosome and its subunits are characterized by their sedimentation coefficients, expressed in Svedberg …	0	-11.1494	11.6972	0	-6.43825	-8.24037
GO0005842 CYTOSOLIC LARGE RIBOSOMAL SUBUNIT (SENSU	[GO0005842:cytosolic large ribosomal subunit (sensu Eukaryota)]The large subunit of a ribosome; has a sedimentation coefficient of 60S. As in, but not restricted to, the eukaryotes (Eukaryota, ncbi_taxonomy_id:2759).	0	0	4.23754	0	0	-3.39015
GO0005843 CYTOSOLIC SMALL RIBOSOMAL SUBUNIT (SENSU	[GO0005843:cytosolic small ribosomal subunit (sensu Eukaryota)]The small subunit of a eukaryotic cytosolic ribosome; has a sedimentation coefficient of 40S. As in, but not restricted to, the eukaryotes (Eukaryota, ncbi_taxonomy_id:2759).	0	-6.66113	0	-4.39544	-5.95081	0
GO0005856 CYTOSKELETON	[GO0005856:cytoskeleton]Any of the various filamentous elements that form the internal framework of cells, and typically remain after treatment of the cells with mild detergent to remove membrane constituents and soluble components of the cytoplasm. The term embraces intermediate filaments, microfilaments, microtubules, the microtrabecular lattice, and other structures characterized by a polymeri…	-5.1115	0	-7.5711	0	0	0
GO0005876 SPINDLE MICROTUBULE	[GO0005876:spindle microtubule]Any microtubule that is part of a mitotic or meiotic spindle; anchored at one spindle pole.	0	-5.67783	0	-5.96966	-6.326	-2.54612
GO0005881 CYTOPLASMIC MICROTUBULE	[GO0005881:cytoplasmic microtubule]Any microtubule in the cytoplasm of a cell.	-2.62672	0	-1.9196	0	0	-1.9593
GO0005886 PLASMA MEMBRANE	[GO0005886:plasma membrane]The membrane surrounding a cell that separates the cell from its external environment. It consists of a phospholipid bilayer and associated proteins.	-4.45213	0	-6.1038	-4.75328	0	0
GO0005887 INTEGRAL TO PLASMA MEMBRANE	[GO0005887:integral to plasma membrane]Penetrating at least one phospholipid bilayer of a plasma membrane. May also refer to the state of being buried in the bilayer with no exposure outside the bilayer.	0	0	-4.26926	0	0	0
GO0005905 COATED PIT	[GO0005905:coated pit]An invagination of the cell membrane of many eukaryotic cells, concerned in receptor-mediated selective transport of many proteins and other macromolecules across the cell membrane. During endocytosis it is converted into a coated vesicle. The coat is of clathrin.	-2.66075	0	-4.08374	0	0	0
GO0005913 CELL CELL ADHERENS JUNCTION	[GO0005913:cell-cell adherens junction]An adherens junction which connects two cells to each other.	0	0	-2.23565	0	0	0
GO0005923 TIGHT JUNCTION	[GO0005923:tight junction]A belt-like region of very close contact between the plasma membranes of adjacent cells so that the intercellular space is completely occluded. They occur in epithelia and brain endothelia.	0	3.15487	0	0	2.64938	0
GO0005925 FOCAL ADHESION	[GO0005925:focal adhesion]Small region on the surface of a cell that anchors the cell to the extracellular matrix and that are points of termination of actin filaments.	-3.53052	0	-4.59237	0	0	0
GO0005942 PHOSPHOINOSITIDE 3 KINASE COMPLEX	[GO0005942:phosphoinositide 3-kinase complex]A complex containing a heterodimer of a catalytic subunit and a regulatory (adaptor) subunit of any phosphoinositide 3-kinase (PI3K).	0	0	-4.3044	0	0	0
GO0005945 6 PHOSPHOFRUCTOKINASE COMPLEX	[GO0005945:6-phosphofructokinase complex]A allosteric homotetrameric molecule with glycolytic activity.	1.75787	5.87704	-1.91197	3.70443	5.15243	3.98231
GO0008076 VOLTAGE GATED POTASSIUM CHANNEL COMPLEX	[GO0008076:voltage-gated potassium channel complex]A protein complex that forms a transmembrane channel through which potassium ions may cross a cell membrane in response to changes in membrane potential.	0	0	-2.30356	0	0	0
GO0008180 SIGNALOSOME	[GO0008180:signalosome]A protein complex that catalyzes the deneddylation of proteins, including the cullin component of SCF ubiquitin E3 ligase; deneddylation increases the activity of cullin family ubiquitin ligases. The signalosome is involved in many regulatory process, including some which control development, in many species; also regulates photomorphogenesis in plants; in many species its …	0	-2.15942	0	0	0	-2.17793
GO0008305 INTEGRIN COMPLEX	[GO0008305:integrin complex]Any member of a family of heterodimeric transmembrane receptors for cell-adhesion molecules. The alpha and beta subunits are noncovalently bonded.	0	0	-3.04981	0	0	0
GO0009898 INTERNAL SIDE OF PLASMA MEMBRANE	[GO0009898:internal side of plasma membrane]The side of the plasma membrane that faces the cytoplasm.	0	1.87218	0	1.31907	1.71973	0
GO0010008 ENDOSOME MEMBRANE	[GO0010008:endosome membrane]The lipid bilayer surrounding an endosome.	0	-3.85298	0	-4.73872	-4.68064	0
GO0015629 ACTIN CYTOSKELETON	[GO0015629:actin cytoskeleton]The part of the cytoskeleton (the internal framework of a cell) composed of actin and associated proteins. Includes actin cytoskeleton-associated complexes.	0	0	-3.65173	0	0	0
GO0015630 MICROTUBULE CYTOSKELETON	[GO0015630:microtubule cytoskeleton]The part of the cytoskeleton (the internal framework of a cell) composed of microtubules and associated proteins.	0	0	-3.22175	0	0	0
GO0015934 LARGE RIBOSOMAL SUBUNIT	[GO0015934:large ribosomal subunit]The larger of the two subunits of a ribosome. Two sites on the ribosomal large subunit are involved in translation, namely the aminoacyl site (A site) and peptidyl site (P site).	0	-2.97292	3.44697	0	-1.81846	-1.69665
GO0015935 SMALL RIBOSOMAL SUBUNIT	[GO0015935:small ribosomal subunit]The smaller of the two subunits of a ribosome.	0	-4.73333	0	0	-3.0913	-4.609
GO0016020 MEMBRANE	[GO0016020:membrane]Double layer of lipid molecules that encloses all cells, and, in eukaryotes, many organelles; may be a single or double lipid bilayer; also includes associated proteins.	0	0	-5.57136	-3.84467	0	3.6794
GO0016021 INTEGRAL TO MEMBRANE	[GO0016021:integral to membrane]Penetrating at least one phospholipid bilayer of a membrane. May also refer to the state of being buried in the bilayer with no exposure outside the bilayer. When used to describe a protein, indicates that all or part of the peptide sequence is embedded in the membrane.	0	0	-3.65764	-4.59975	0	2.55635
GO0016323 BASOLATERAL PLASMA MEMBRANE	[GO0016323:basolateral plasma membrane]Part of the plasma membrane that includes the basal end and sides of the cell. Often used in reference to animal polarized epithelial membranes, where the basal membrane is the part attached to the extracellular matrix, or in plant cells, where the basal membrane is defined with respect to the zygotic axis.	0	0	-4.23571	-2.12004	0	0
GO0016328 LATERAL PLASMA MEMBRANE	[GO0016328:lateral plasma membrane]The membranes on the sides of epithelial cells which lie at the interface of adjacent cells.	-2.53939	-0.390442	-2.23192	-0.768447	-0.636863	-1.57985
GO0016469 PROTON TRANSPORTING TWO SECTOR ATPASE CO	[GO0016469:proton-transporting two-sector ATPase complex]A large protein complex that catalyzes the synthesis or hydrolysis of ATP by a rotational mechanism, coupled to the transport of protons across a membrane. The complex comprises a membrane sector (F0, V0, or A0) that carries out proton transport and a cytoplasmic compartment sector (F1, V1, or A1) that catalyzes ATP synthesis or hydrolysis.…	0	-3.9937	0	0	-2.64225	-3.11354
GO0016514 SWI OR SNF COMPLEX	[GO0016514:SWI/SNF complex]Any of a family of protein complexes that regulate transcription by remodeling chromatin. Swi/Snf complexes comprise nine or more proteins, including both conserved (core) and nonconserved components; the Swi2/Snf2 ATPase is one of the core components.	0	2.64792	0	0	0	0
GO0016581 NURD COMPLEX	[GO0016581:NuRD complex]An approximately 2 MDa multi-subunit complex that exhibits ATP-dependent chromatin remodeling activity in addition to histone deacetylase (HDAC) activity, and has been shown to establish transcriptional repression of a number of target genes in vertebrates, invertebrates and fungi. Amongst its subunits, the NuRD complex contains histone deacetylases, histone binding protei…	0	2.30349	0	2.24298	2.46556	0
GO0016591 DNA DIRECTED RNA POLYMERASE II HOLOENZY	[GO0016591:DNA-directed RNA polymerase II, holoenzyme]Large protein complex composed of the RNA polymerase core complex and a variety of other proteins including transcription factor complexes TFIIA, D, E, F, and H which are required for promoter recognition, and the Mediator subcomplex. Catalyzes the synthesis of eukaryotic pre-mRNA.	0	2.04747	-0.914552	0	1.38458	2.09364
GO0017133 MITOCHONDRIAL ELECTRON TRANSFER FLAVOPRO	[GO0017133:mitochondrial electron transfer flavoprotein complex]A protein complex located in the mitochondrion. It contains flavin adenine dinucleotide (FAD) that, together with an acyl-CoA dehydrogenase, forms a system that oxidizes an acyl-CoA molecule and reduces ubiquinone and other acceptors in the mitochondrial electron transport system.	1.3029	0	2.47196	0	0	0
GO0019866 ORGANELLE INNER MEMBRANE	[GO0019866:organelle inner membrane]The inner, i.e. lumen-facing, lipid bilayer of an organelle envelope; usually highly selective to most ions and metabolites.	3.65901	0	5.94447	0	0	0
GO0030018 Z DISC	[GO0030018:Z disc]Platelike region of a muscle sarcomere to which the plus ends of actin filaments are attached.	0	0	-2.67566	0	0	0
GO0030027 LAMELLIPODIUM	[GO0030027:lamellipodium]A thin sheetlike process extended by the leading edge of a crawling fibroblast; contains a dense meshwork of actin filaments.	0	0	-3.10852	0	0	0
GO0030054 CELL JUNCTION	[GO0030054:cell junction]A specialized region of connection between two cells or between a cell and the extracellular matrix.	0	5.88903	-3.67084	3.38155	4.9766	2.93886
GO0030132 CLATHRIN COAT OF COATED PIT	[GO0030132:clathrin coat of coated pit]The coat found on coated pits and the coated vesicles derived from coated pits; comprises clathrin and the AP-2 adaptor complex.	-3.27787	0	0	0	0	0
GO0030133 TRANSPORT VESICLE	[GO0030133:transport vesicle]Any of the vesicles of the constitutive secretory pathway, which carry cargo from the endoplasmic reticulum to the Golgi, between Golgi cisternae, and to destinations within or outside the cell.	0	1.42552	0	1.82247	1.77079	0
GO0030173 INTEGRAL TO GOLGI MEMBRANE	[GO0030173:integral to Golgi membrane]Located such that some or all of the gene product itself penetrates at least one phospholipid bilayer of the Golgi complex membrane. May also refer to the state of being buried in the bilayer with no exposure outside the bilayer.	0	0	-3.55212	-3.03703	0	0
GO0030424 AXON	[GO0030424:axon]The long process of a neuron that conducts nerve impulses, usually away from the cell body to the terminals and varicosities, which are sites of storage and release of neurotransmitter.	0	3.53543	-2.45687	0	0	3.19016
GO0030425 DENDRITE	[GO0030425:dendrite]A branching protoplasmic process of a neuron that receive and integrate signals coming from axons of other neurons, and convey the resulting signal to the body of the cell.	0	4.00342	0	3.53634	4.08101	0
GO0030529 RIBONUCLEOPROTEIN COMPLEX	[GO0030529:ribonucleoprotein complex]A macromolecular complex containing both protein and RNA molecules.	0	-11.2339	12.7719	0	-5.92101	-8.73918
GO0030530 HETEROGENEOUS NUCLEAR RIBONUCLEOPROTEIN	[GO0030530:heterogeneous nuclear ribonucleoprotein complex]Particulate complex of heterogeneous nuclear RNA (hnRNA; a heterogeneous mixture of RNA molecules of high Mr with a rapid turnover rate that occurs in cell nuclei during protein synthesis; it is the form of RNA synthesized in eukaryotes by RNA polymerase II, that which is translated into protein) with protein, which is cell-specific and h…	0	0	-2.27871	0	0	0
GO0030659 CYTOPLASMIC VESICLE MEMBRANE	[GO0030659:cytoplasmic vesicle membrane]The lipid bilayer surrounding a cytoplasmic vesicle.	1.79517	2.59855	0	1.18211	2.02111	2.7374
GO0030672 SYNAPTIC VESICLE MEMBRANE	[GO0030672:synaptic vesicle membrane]The lipid bilayer surrounding a synaptic vesicle.	0	2.42939	0	2.51449	2.6843	0
GO0030864 CORTICAL ACTIN CYTOSKELETON	[GO0030864:cortical actin cytoskeleton]The portion of the actin cytoskeleton, comprising filamentous actin and associated proteins, that lies just beneath the plasma membrane.	0	1.71967	0	0	1.3022	0
GO0031012 EXTRACELLULAR MATRIX	[GO0031012:extracellular matrix]A structure lying external to one or more cells, which provides structural support for cells or tissues; may be completely external to the cell (as in animals) or be part of the cell (as in plants).	-2.41465	1.6725	-3.14441	0	0	0
GO0031410 CYTOPLASMIC VESICLE	[GO0031410:cytoplasmic vesicle]A vesicle formed of membrane or protein, found in the cytoplasm of a cell.	0	2.66198	-4.17857	0	0	0
GO0031941 FILAMENTOUS ACTIN	[GO0031941:filamentous actin]A two-stranded helical polymer of the protein actin.	-2.62622	0	-4.17681	-3.22617	0	0
GO0031965 NUCLEAR MEMBRANE	[GO0031965:nuclear membrane]Either of the lipid bilayers that surround the nucleus and form the nuclear envelope; excludes the intermembrane space.	0	1.9934	0	0	1.74985	0
GO0035253 CILIARY ROOTLET	[GO0035253:ciliary rootlet]A cytoskeleton-like structure, originating from the basal body at the proximal end of a cilium, and extending proximally toward the cell nucleus. Rootlets are typically 80-100 nm in diameter and contain cross striae distributed at regular intervals of approximately 55-70 nm.	0	0	-2.65665	0	0	0
GO0042612 MHC CLASS I PROTEIN COMPLEX	[GO0042612:MHC class I protein complex]A transmembrane protein complex composed of a MHC class I alpha chain and an invariant beta2-microglobin chain, and with or without a bound peptide antigen. Class I here refers to classical class I molecules.	0	-6.76037	0	0	-6.26053	-3.87408
GO0042613 MHC CLASS II PROTEIN COMPLEX	[GO0042613:MHC class II protein complex]A transmembrane protein complex composed of an MHC class II alpha and MHC class II beta chain, and with or without a bound peptide or polysaccharide antigen.	0	-5.87605	0	-5.72003	-6.28856	-1.81971
GO0042627 CHYLOMICRON	[GO0042627:chylomicron]A particle composed of a central core of triglycerides surrounded by a protein-phospholipid coating. Chylomicrons are found in blood or lymph and carry lipids from the intestines into other body tissues.	0	-5.14162	0	0	-5.48881	0
GO0042719 MITOCHONDRIAL INTERMEMBRANE SPACE PROTEI	[GO0042719:mitochondrial intermembrane space protein transporter complex]Soluble complex of the mitochondrial intermembrane space composed of various combinations of small Tim proteins; acts as a protein transporter to guide proteins to the Tim22 complex for insertion into the mitochondrial inner membrane.	0	0	4.47872	0	0	0
GO0043005 NEURON PROJECTION	[GO0043005:neuron projection]A prolongation or process extending from a nerve cell, e.g. an axon or dendrite.	0	3.07839	-3.43636	0	0	0
GO0043034 COSTAMERE	[GO0043034:costamere]Vinculin-containing myofibril attachment site which connects the Z-discs to the sarcolemma.	-2.16677	0	-2.09315	0	0	0
GO0043190 ATP BINDING CASSETTE (ABC) TRANSPORTER C	[GO0043190:ATP-binding cassette (ABC) transporter complex]A complex for the transport of metabolites into and out of the cell, typically comprised of four domains; two membrane-associated domains and two ATP-binding domains at the intracellular face of the membrane, that form a central pore through the plasma membrane. Each of the four core domains may be encoded as a separate polypeptide or the …	-1.69175	0.802901	-1.80061	0	0	0
GO0043234 PROTEIN COMPLEX	[GO0043234:protein complex]Any protein group composed of two or more subunits, which may or may not be identical. Protein complexes may have other associated non-protein prosthetic groups, such as nucleic acids, metal ions or carbohydrate groups.	0	-4.92223	3.08582	0	-2.60607	-5.90066
GO0043259 LAMININ 10 COMPLEX	[GO0043259:laminin-10 complex]A large, extracellular glycoprotein complex composed of three different polypeptide chains, alpha5, beta1 and gamma1.	-2.79478	2.99604	-4.06417	1.76408	2.55649	0
GO0043292 CONTRACTILE FIBER	[GO0043292:contractile fiber]Fibers, composed of actin, myosin, and associated proteins, found in cells of smooth or striated muscle.	-5.13357	-7.17766	0	-8.21283	-8.37277	-4.57372
GO0045202 SYNAPSE	[GO0045202:synapse]The junction between a nerve fiber of one neuron and another neuron or muscle fiber or glial cell; the site of interneuronal communication. As the nerve fiber approaches the synapse it enlarges into a specialized structure, the presynaptic nerve ending, which contains mitochondria and synaptic vesicles. At the tip of the nerve ending is the presynaptic membrane; facing it, and …	0	5.22403	-1.98456	3.22098	4.53941	3.39187
GO0045211 POSTSYNAPTIC MEMBRANE	[GO0045211:postsynaptic membrane]A specialized area of membrane facing the presynaptic membrane on the tip of the nerve ending and separated from it by a minute cleft (the synaptic cleft). Neurotransmitters across the synaptic cleft and transmit the signal to the postsynaptic membrane.	0	3.60667	-2.57482	0	2.43824	2.88427
GO0045261 PROTON TRANSPORTING ATP SYNTHASE COMPLEX	[GO0045261:proton-transporting ATP synthase complex, catalytic core F(1)]The sector of a hydrogen-transporting ATP synthase complex in which the catalytic activity resides; it comprises the catalytic core and central stalk, and is peripherally associated with a membrane, such as the plasma membrane or the mitochondrial inner membrane, when the entire ATP synthase is assembled.	0	-3.36337	0	0	-2.28347	0
GO0045263 PROTON TRANSPORTING ATP SYNTHASE COMPLEX	[GO0045263:proton-transporting ATP synthase complex, coupling factor F(o)]All non-F1 subunits of a hydrogen-transporting ATP synthase, including integral and peripheral membrane proteins.	0	-3.6778	4.34567	0	0	-2.38812
GO0048471 PERINUCLEAR REGION OF CYTOPLASM	[GO0048471:perinuclear region of cytoplasm]Cytoplasm situated near, or occurring around, the nucleus.	-3.12892	0	-4.68353	0	0	0
GO0048500 SIGNAL RECOGNITION PARTICLE	[GO0048500:signal recognition particle]A complex of protein and RNA which facilitates translocation of proteins across membranes.	0	0	2.67491	0	0	-1.435
GO0060053 NEUROFILAMENT CYTOSKELETON	[GO0060053:neurofilament cytoskeleton]Intermediate filament cytoskeletal structure that is made up of neurofilaments. Neurofilaments are specialized intermediate filaments found in neurons.	0	0	-3.20382	0	0	0
