# Supplementary material for: In vitro caloric restriction induces protective genes and functional rejuvenation in senescent SAMP8 astrocytes
Source: Aging Cell. 2015 Feb 25;14(3):334–44. doi: 10.1111/acel.12259 (PMC4406662; doi:10.1111/acel.12259)
Supplement: Supplementary file 9 [file acel0014-0334-sd9.xlsx]

## Sheet: Table-S6_molecular_function_GOT
Gene Ontology Term	Annotation	Zscore_CR_AL	Zscore_P8AL_R1AL	Zscore_P8CR_P8AL	Zscore_P8CR_R1CR	Zscore_P8_R1	Zscore_R1CR_R1AL
GO0000049 TRNA BINDING	[GO0000049:tRNA binding]Interacting selectively with transfer RNA.	-2.80116	0	0	0	0	-3.18862
GO0000146 MICROFILAMENT MOTOR ACTIVITY	[GO0000146:microfilament motor activity]Catalysis of movement along a microfilament, coupled to the hydrolysis of a nucleoside triphosphate (usually ATP).	-1.88062	0	-2.38069	0	0	0
GO0000166 NUCLEOTIDE BINDING	[GO0000166:nucleotide binding]Interacting selectively with a nucleotide, any compound consisting of a nucleoside that is esterified with (ortho)phosphate or an oligophosphate at any hydroxyl group on the ribose or deoxyribose moiety.	-8.31292	0	-10.2857	-3.65088	0	-2.68223
GO0000287 MAGNESIUM ION BINDING	[GO0000287:magnesium ion binding]Interacting selectively with magnesium (Mg) ions.	0	0	-2.74978	0	0	0
GO0001584 RHODOPSIN LIKE RECEPTOR ACTIVITY	[GO0001584:rhodopsin-like receptor activity]A G-protein coupled receptor that is structurally/functionally related to the rhodopsin receptor.	0	-3.9219	0	-5.42176	-5.10175	0
GO0001664 G PROTEIN COUPLED RECEPTOR BINDING	[GO0001664:G-protein-coupled receptor binding]Interacting selectively with a G-protein-coupled receptor.	0	0	2.85873	0	0	0
GO0001948 GLYCOPROTEIN BINDING	[GO0001948:glycoprotein binding]Interacting selectively with a glycoprotein, a protein that contains covalently bound glycose (monosaccharide) residues. These also include proteoglycans.	0	-2.7725	0	-2.07776	-2.61686	0
GO0003676 NUCLEIC ACID BINDING	[GO0003676:nucleic acid binding]Interacting selectively with any nucleic acid.	0	5.50551	-6.38738	0	3.29659	3.29678
GO0003677 DNA BINDING	[GO0003677:DNA binding]Interacting selectively with DNA (deoxyribonucleic acid).	-4.11661	5.11012	-7.35136	0	3.64947	0
GO0003678 DNA HELICASE ACTIVITY	[GO0003678:DNA helicase activity]Catalysis of the unwinding of a DNA duplex.	-2.45016	0	-1.59322	0	0	-1.9925
GO0003700 TRANSCRIPTION FACTOR ACTIVITY	[GO0003700:transcription factor activity]The function of binding to a specific DNA sequence in order to modulate transcription. The transcription factor may or may not also interact selectively with a protein or macromolecular complex.	-2.89624	6.00422	-7.12837	0	4.23844	0
GO0003705 RNA POLYMERASE II TRANSCRIPTION FACTOR A	[GO0003705:RNA polymerase II transcription factor activity, enhancer binding]Functions to initiate or regulate RNA polymerase II transcription by binding an enhancer region of DNA.	0	0	-3.56818	0	0	0
GO0003713 TRANSCRIPTION COACTIVATOR ACTIVITY	[GO0003713:transcription coactivator activity]The function of a transcription cofactor that activates transcription from a RNA polymerase II promoter; does not bind DNA itself.	0	3.1254	0	2.99335	3.31714	0
GO0003714 TRANSCRIPTION COREPRESSOR ACTIVITY	[GO0003714:transcription corepressor activity]The function of a transcription cofactor that represses transcription from a RNA polymerase II promoter; does not bind DNA itself.	0	4.48874	0	0	3.98765	2.6694
GO0003716 RNA POLYMERASE I TRANSCRIPTION TERMINATI	[GO0003716:RNA polymerase I transcription termination factor activity]Any activity that brings about termination of transcription by RNA polymerase I.	0	0	0	-1.80882	-1.21744	0
GO0003735 STRUCTURAL CONSTITUENT OF RIBOSOME	[GO0003735:structural constituent of ribosome]The action of a molecule that contributes to the structural integrity of the ribosome.	0	-12.0201	12.8359	0	-6.84065	-8.91922
GO0003743 TRANSLATION INITIATION FACTOR ACTIVITY	[GO0003743:translation initiation factor activity]Functions in the initiation of ribosome-mediated translation of mRNA into a polypeptide.	-2.25327	0	0	0	0	-3.20802
GO0003756 PROTEIN DISULFIDE ISOMERASE ACTIVITY	[GO0003756:protein disulfide isomerase activity]Catalysis of the rearrangement of both intrachain and interchain disulfide bonds in proteins.	0	0	0	-2.80067	-2.41781	0
GO0003779 ACTIN BINDING	[GO0003779:actin binding]Interacting selectively with monomeric or multimeric forms of actin, including actin filaments.	-4.15756	0	-6.86476	0	0	0
GO0003824 CATALYTIC ACTIVITY	[GO0003824:catalytic activity]Catalysis of a biochemical reaction at physiological temperatures. In biologically catalyzed reactions, the reactants are known as substrates, and the catalysts are naturally occurring macromolecular substances known as enzymes. Enzymes possess specific binding sites for substrates, and are usually composed wholly or largely of protein, but RNA that has catalytic act…	0	0	-2.8735	0	0	0
GO0003857 3 HYDROXYACYL COA DEHYDROGENASE ACTIVITY	[GO0003857:3-hydroxyacyl-CoA dehydrogenase activity]Catalysis of the reaction: (S)-3-hydroxyacyl-CoA + NAD+ = 3-oxoacyl-CoA + NADH + H+.	0	0	0	0	0	-1.67983
GO0003872 6 PHOSPHOFRUCTOKINASE ACTIVITY	[GO0003872:6-phosphofructokinase activity]Catalysis of the reaction: ATP + D-fructose 6-phosphate = ADP + D-fructose 1,6-bisphosphate.	1.75787	5.87704	-1.91197	3.70443	5.15243	3.98231
GO0003899 DNA DIRECTED RNA POLYMERASE ACTIVITY	[GO0003899:DNA-directed RNA polymerase activity]Catalysis of the reaction: nucleoside triphosphate + RNA(n) = diphosphate + RNA(n+1). Utilizes a DNA template, i.e. the catalysis of DNA-template-directed extension of the 3'-end of an RNA strand by one nucleotide at a time. Can initiate a chain 'de novo'.	0	-2.65286	3.32031	0	0	-2.58834
GO0003916 DNA TOPOISOMERASE ACTIVITY	[GO0003916:DNA topoisomerase activity]Catalysis of a topological transformation in double-stranded DNA by a covalent or non-covalent mechanism.	0	0	-2.82153	0	0	0
GO0003917 DNA TOPOISOMERASE TYPE I ACTIVITY	[GO0003917:DNA topoisomerase type I activity]Catalysis of a DNA topological transformation by transiently cleaving one DNA strand at a time to allow passage of another strand; changes the linking number by +1 per catalytic cycle.	0	1.69593	-1.7796	1.10889	1.50933	0
GO0003918 DNA TOPOISOMERASE (ATP HYDROLYZING) ACTI	[GO0003918:DNA topoisomerase (ATP-hydrolyzing) activity]Catalysis of a DNA topological transformation by transiently cleaving a pair of complementary DNA strands to form a gate through which a second double-stranded DNA segment is passed, after which the severed strands in the first DNA segment are rejoined; product release is coupled to ATP binding and hydrolysis; changes the linking number in m…	0	0	-2.53419	0	0	0
GO0003954 NADH DEHYDROGENASE ACTIVITY	[GO0003954:NADH dehydrogenase activity]Catalysis of the reaction: NADH + H+ + acceptor = NAD+ + reduced acceptor.	6.75339	-2.59559	10.5984	3.21131	0	0
GO0004004 ATP DEPENDENT RNA HELICASE ACTIVITY	[GO0004004:ATP-dependent RNA helicase activity]Catalysis of the reaction: ATP + H2O = ADP + phosphate, driving the unwinding of an RNA helix.	0	0	-3.15216	0	0	0
GO0004012 PHOSPHOLIPID TRANSLOCATING ATPASE ACTIVI	[GO0004012:phospholipid-translocating ATPase activity]Catalysis of the movement of phospholipids from one membrane face to the other ('flippase' activity), driven by the hydrolysis of ATP.	-1.52398	0	-1.72078	0	0	0
GO0004089 CARBONATE DEHYDRATASE ACTIVITY	[GO0004089:carbonate dehydratase activity]Catalysis of the reaction: H2CO3 = CO2 + H2O.	1.79232	0	1.63626	0	0	0
GO0004090 CARBONYL REDUCTASE (NADPH) ACTIVITY	[GO0004090:carbonyl reductase (NADPH) activity]Catalysis of the reaction: R-CHOH-R' + NADP+ = R-CO-R' + NADPH + H+.	0	0.605903	3.0713	2.25046	1.58491	0
GO0004129 CYTOCHROME C OXIDASE ACTIVITY	[GO0004129:cytochrome-c oxidase activity]Catalysis of the transfer of a solute or solutes from one side of a membrane to the other according to the reaction: 4 ferrocytochrome c + O2 = 4 ferricytochrome c + 2 H2O.	0	-3.68016	5.74143	0	-1.55802	-2.41134
GO0004143 DIACYLGLYCEROL KINASE ACTIVITY	[GO0004143:diacylglycerol kinase activity]Catalysis of the reaction: ATP + 1,2-diacylglycerol = ADP + 1,2-diacylglycerol 3-phosphate.	0	0	0	-1.63899	-1.25811	0
GO0004175 ENDOPEPTIDASE ACTIVITY	[GO0004175:endopeptidase activity]Catalysis of the hydrolysis of nonterminal peptide linkages in oligopeptides or polypeptides, and comprising any enzyme of sub-subclasses EC:3.4.21-99. They are classfied according to the presence of essential catalytic residues or ions at their active sites.	0	0	4.49834	2.68446	0	0
GO0004179 MEMBRANE ALANYL AMINOPEPTIDASE ACTIVITY	[GO0004179:membrane alanyl aminopeptidase activity]Catalysis of the release of an N-terminal amino acid, Xaa-Xbb- from a peptide, amide or arylamide. Xaa is preferably Ala, but may be most amino acids including Pro (slow action). When a terminal hydrophobic residue is followed by a prolyl residue, the two may be released as an intact Xaa-Pro dipeptide.	-2.12815	0	0	-1.83102	-1.70934	0
GO0004190 ASPARTIC TYPE ENDOPEPTIDASE ACTIVITY	[GO0004190:aspartic-type endopeptidase activity]Catalysis of the hydrolysis of nonterminal peptide linkages in oligopeptides or polypeptides; the optimum reaction pH is below 5 due to an aspartic residue involved in the catalytic process.	0	0	-3.03253	0	0	0
GO0004194 PEPSIN A ACTIVITY	[GO0004194:pepsin A activity]Catalysis of the hydrolysis of peptide bonds. Preferential cleavage: hydrophobic, preferably aromatic, residues in P1 and P1' positions. Cleaves Phe1-Val2, Gln4-His5, Glu13-Ala14, Ala14-Leu15, Leu15-Tyr16, Tyr16-Leu17, Gly23-Phe24, Phe24-Phe25 and Phe25-Tyr26 bonds in the B chain of insulin.	0	0	-2.12378	0	0	0
GO0004197 CYSTEINE TYPE ENDOPEPTIDASE ACTIVITY	[GO0004197:cysteine-type endopeptidase activity]Catalysis of the hydrolysis of nonterminal peptide linkages in oligopeptides or polypeptides; a cysteine residue is at the active center.	0	0	-3.37732	0	0	0
GO0004221 UBIQUITIN THIOLESTERASE ACTIVITY	[GO0004221:ubiquitin thiolesterase activity]Catalysis of the reaction: ubiquitin C-terminal thiolester + H2O = ubiquitin + a thiol. Hydrolysis of esters, including those formed between thiols such as dithiothreitol or glutathione and the C-terminal glycine residue of the polypeptide ubiquitin, and AMP-ubiquitin.	0	2.87873	-3.93013	0	0	0
GO0004222 METALLOENDOPEPTIDASE ACTIVITY	[GO0004222:metalloendopeptidase activity]Catalysis of the hydrolysis of nonterminal peptide linkages in oligopeptides or polypeptides. Enzymes of this class contain a chelated metal ion essential to their catalytic activity at their active sites.	-4.72457	0	-6.14566	0	0	0
GO0004240 MITOCHONDRIAL PROCESSING PEPTIDASE ACTIV	[GO0004240:mitochondrial processing peptidase activity]Catalysis of the release of N-terminal transit peptides from precursor proteins imported into the mitochondrion, typically with Arg in position P2.	0	-1.51047	0	0	-1.30582	0
GO0004298 THREONINE ENDOPEPTIDASE ACTIVITY	[GO0004298:threonine endopeptidase activity]Catalysis of the hydrolysis of peptide linkages in oligopeptides or polypeptides by a reaction mechanism in which threonine residues act as nucleophiles.	2.51255	-3.70727	6.83813	0	0	-2.30552
GO0004300 ENOYL COA HYDRATASE ACTIVITY	[GO0004300:enoyl-CoA hydratase activity]Catalysis of the reaction: (3S)-3-hydroxyacyl-CoA = trans-2(or 3)-enoyl-CoA + H2O.	0	0	0	0	0	-1.87271
GO0004364 GLUTATHIONE TRANSFERASE ACTIVITY	[GO0004364:glutathione transferase activity]Catalysis of the reaction: R-X + glutathione = H-X + R-S-glutathione. R may be an aliphatic, aromatic or heterocyclic group; X may be a sulfate, nitrile or halide group.	4.86764	0	7.68265	6.31434	4.0675	0
GO0004386 HELICASE ACTIVITY	[GO0004386:helicase activity]Catalysis of the unwinding of a DNA or RNA duplex.	-3.91581	0	-5.46907	-2.54801	0	0
GO0004396 HEXOKINASE ACTIVITY	[GO0004396:hexokinase activity]Catalysis of the reaction: ATP + D-hexose = ADP + D-hexose 6-phosphate.	-1.93421	0	-2.98031	0	0	0
GO0004428 INOSITOL OR PHOSPHATIDYLINOSITOL KINASE	[GO0004428:inositol or phosphatidylinositol kinase activity]Catalysis of the phosphorylation of myo-inositol (1,2,3,5/4,6-cyclohexanehexol) or a phosphatidylinositol.	0	0	0	0	0	2.59045
GO0004437 INOSITOL OR PHOSPHATIDYLINOSITOL PHOSPHA	[GO0004437:inositol or phosphatidylinositol phosphatase activity]Catalysis of the removal of a phosphate group from phosphorylated myo-inositol (1,2,3,5/4,6-cyclohexanehexol) or a phosphatidylinositol.	-2.09388	0	-2.66584	0	0	0
GO0004522 PANCREATIC RIBONUCLEASE ACTIVITY	[GO0004522:pancreatic ribonuclease activity]Catalysis of the endonucleolytic cleavage of RNA to 3'-phosphomononucleotides and 3'-phosphooligonucleotides ending in C-P or U-P with 2',3'-cyclic phosphate intermediates.	2.30462	0	0	0	0	1.05317
GO0004523 RIBONUCLEASE H ACTIVITY	[GO0004523:ribonuclease H activity]Catalysis of the endonucleolytic cleavage of RNA in RNA-DNA hybrids to 5'-phosphomonoesters.	0	-2.45518	0	-2.19123	-2.51545	0
GO0004526 RIBONUCLEASE P ACTIVITY	[GO0004526:ribonuclease P activity]Catalysis of the endonucleolytic cleavage of RNA, removing 5' extra nucleotides from tRNA precursor.	0	-1.70138	3.75925	0	0	0
GO0004550 NUCLEOSIDE DIPHOSPHATE KINASE ACTIVITY	[GO0004550:nucleoside diphosphate kinase activity]Catalysis of the reaction: ATP + nucleoside diphosphate = ADP + nucleoside triphosphate.	0	-3.13577	3.82463	0	0	0
GO0004559 ALPHA MANNOSIDASE ACTIVITY	[GO0004559:alpha-mannosidase activity]Catalysis of the hydrolysis of terminal, non-reducing alpha-D-mannose residues in alpha-D-mannosides.	0	0	-3.05131	0	0	0
GO0004582 DOLICHYL PHOSPHATE BETA D MANNOSYLTRANSF	[GO0004582:dolichyl-phosphate beta-D-mannosyltransferase activity]Catalysis of the reaction: GDP-mannose + dolichyl phosphate = GDP + dolichyl D-mannosyl phosphate.	2.28732	-1.81748	3.89469	0	0	0
GO0004602 GLUTATHIONE PEROXIDASE ACTIVITY	[GO0004602:glutathione peroxidase activity]Catalysis of the reaction: 2 glutathione + H2O2 = oxidized glutathione + 2 H2O.	0	0	5.03286	1.87394	0	0
GO0004653 POLYPEPTIDE N ACETYLGALACTOSAMINYLTRANSF	[GO0004653:polypeptide N-acetylgalactosaminyltransferase activity]Catalysis of the reaction: UDP-N-acetyl-D-galactosamine + polypeptide = UDP + N-acetyl-D-galactosaminyl-polypeptide. Catalyzes of the modification of serine or threonine residues in polypeptide chains by the transfer of a N-acetylgalactose from UDP-N-acetylgalactose to the hydroxyl group of the amino acid; it is the first step in O…	-3.42025	0	-3.13543	0	0	0
GO0004656 PROCOLLAGEN PROLINE 4 DIOXYGENASE ACTIVI	[GO0004656:procollagen-proline 4-dioxygenase activity]Catalysis of the reaction: procollagen L-proline + 2-oxoglutarate + O2 = procollagen trans-4-hydroxy-L-proline + succinate + CO2.	0	0	-2.88373	0	0	0
GO0004672 PROTEIN KINASE ACTIVITY	[GO0004672:protein kinase activity]Catalysis of the phosphorylation of an amino acid residue in a protein, usually according to the reaction: a protein + ATP = a phosphoprotein + ADP.	-3.46269	3.10313	-7.06053	0	0	0
GO0004673 PROTEIN HISTIDINE KINASE ACTIVITY	[GO0004673:protein histidine kinase activity]Catalysis of the reaction: ATP + protein L-histidine = ADP + protein phospho-L-histidine.	3.77642	1.52993	0	0	0	4.02372
GO0004674 PROTEIN SERINE OR THREONINE KINASE ACTIV	[GO0004674:protein serine/threonine kinase activity]Catalysis of the reaction: ATP + a protein serine/threonine = ADP + protein serine/threonine phosphate.	0	2.60805	-5.45808	0	0	0
GO0004682 PROTEIN KINASE CK2 ACTIVITY	[GO0004682:protein kinase CK2 activity]Catalysis of the reaction: casein + ATP = phosphocasein + ADP.	-3.09237	0	0	0	0	-1.72259
GO0004697 PROTEIN KINASE C ACTIVITY	[GO0004697:protein kinase C activity]Catalysis of the reaction: ATP + a protein = ADP + a phosphoprotein, with a requirement for diacylglycerol.	2.4079	0	0	0	0	3.38697
GO0004705 JUN KINASE ACTIVITY	[GO0004705:JUN kinase activity]Catalysis of the phosphorylation and activation of members of the JUN family, a gene family that encodes nuclear transcription factors.	0	0	-1.62528	0	0	0
GO0004708 MAP KINASE KINASE ACTIVITY	[GO0004708:MAP kinase kinase activity]Catalysis of the concomitant phosphorylation of threonine (T) and tyrosine (Y) residues in a Thr-Glu-Tyr (TEY) thiolester sequence in MAP kinases. It is a dual-specificity mitogen-activated protein kinase kinase and requires activation by the serine/threonine kinase, MAP kinase kinase kinase.	-2.08861	0	0	0	0	-1.81511
GO0004713 PROTEIN TYROSINE KINASE ACTIVITY	[GO0004713:protein-tyrosine kinase activity]Catalysis of the reaction: ATP + a protein tyrosine = ADP + protein tyrosine phosphate.	-3.51642	2.60193	-5.1973	0	0	0
GO0004714 TRANSMEMBRANE RECEPTOR PROTEIN TYROSINE	[GO0004714:transmembrane receptor protein tyrosine kinase activity]Catalysis of the reaction: ATP + a protein-L-tyrosine = ADP + a protein-L-tyrosine phosphate, to initiate a change in cell activity.	-2.59996	0	-3.12697	0	0	0
GO0004721 PHOSPHOPROTEIN PHOSPHATASE ACTIVITY	[GO0004721:phosphoprotein phosphatase activity]Catalysis of the reaction: a phosphoprotein + H2O = a protein + phosphate. Together with protein kinases, these enzymes control the state of phosphorylation of cell proteins and thereby provide an important mechanism for regulating cellular activity.	0	0	-2.88901	0	0	0
GO0004727 PRENYLATED PROTEIN TYROSINE PHOSPHATASE	[GO0004727:prenylated protein tyrosine phosphatase activity]Catalysis of the reaction: protein tyrosine phosphate + H2O = protein tyrosine + phosphate.	0	0	-2.40253	0	0	0
GO0004740 PYRUVATE DEHYDROGENASE (LIPOAMIDE) KIN	[GO0004740:[pyruvate dehydrogenase (lipoamide)] kinase activity]Catalysis of the reaction: ATP + (pyruvate dehydrogenase (lipoamide)) = ADP + (pyruvate dehydrogenase (lipoamide)) phosphate.	4.35077	1.27882	0	0	0	4.41489
GO0004745 RETINOL DEHYDROGENASE ACTIVITY	[GO0004745:retinol dehydrogenase activity]Catalysis of the reaction: retinol + NAD+ = retinal + NADH + H+.	0	0	0	-1.75853	0	0
GO0004767 SPHINGOMYELIN PHOSPHODIESTERASE ACTIVITY	[GO0004767:sphingomyelin phosphodiesterase activity]Catalysis of the reaction: sphingomyelin + H2O = N-acylsphingosine + choline phosphate.	0	0	0	1.53643	1.56016	0
GO0004784 SUPEROXIDE DISMUTASE ACTIVITY	[GO0004784:superoxide dismutase activity]Catalysis of the reaction: 2 peroxide radical + 2 H+ = O2 + H2O2.	0	-3.31021	0	0	0	-3.98205
GO0004785 COPPER ZINC SUPEROXIDE DISMUTASE ACTIVI	[GO0004785:copper, zinc superoxide dismutase activity]Catalysis of the reaction: 2 peroxide radical + 2 H+ = O2 + H2O2.	0	-3.41712	0	0	0	0
GO0004792 THIOSULFATE SULFURTRANSFERASE ACTIVITY	[GO0004792:thiosulfate sulfurtransferase activity]Catalysis of the reaction: thiosulfate + cyanide = SO3(2-) (sulfite) + thiocyanate.	3.29566	0.715353	1.9008	0	0	2.88246
GO0004806 TRIACYLGLYCEROL LIPASE ACTIVITY	[GO0004806:triacylglycerol lipase activity]Catalysis of the reaction: triacylglycerol + H2O = diacylglycerol + a fatty acid anion.	-0.871441	0	-1.18313	-3.2566	-2.82272	0
GO0004839 UBIQUITIN ACTIVATING ENZYME ACTIVITY	[GO0004839:ubiquitin activating enzyme activity]Catalysis of the activation of the C-terminal carboxyl group of ubiquitin by the formation of a high-energy thiolester bond in an ATP-dependent manner.	-2.17405	0	-2.24545	0	0	0
GO0004859 PHOSPHOLIPASE INHIBITOR ACTIVITY	[GO0004859:phospholipase inhibitor activity]Stops, prevents or reduces the activity of a phospholipase, an enzyme that catalyzes of the hydrolysis of a glycerophospholipid.	-3.52253	-4.45587	0	-2.44802	-3.70312	-4.73098
GO0004871 SIGNAL TRANSDUCER ACTIVITY	[GO0004871:signal transducer activity]Mediates the transfer of a signal from the outside to the inside of a cell by means other than the introduction of the signal molecule itself into the cell.	0	0	-2.76336	-3.88864	0	0
GO0004872 RECEPTOR ACTIVITY	[GO0004872:receptor activity]Combining with an extracellular or intracellular messenger to initiate a change in cell activity.	-3.6781	0	-6.77093	-5.74437	-3.50485	0
GO0004930 G PROTEIN COUPLED RECEPTOR ACTIVITY	[GO0004930:G-protein coupled receptor activity]A receptor that binds an extracellular ligand and transmits the signal to a heterotrimeric G-protein complex. These receptors are characteristically seven-transmembrane receptors and are made up of hetero- or homodimers.	0	-2.81022	-2.64541	-5.33189	-4.47161	0
GO0004970 IONOTROPIC GLUTAMATE RECEPTOR ACTIVITY	[GO0004970:ionotropic glutamate receptor activity]Combining with glutamate to initiate a change in cell activity through the regulation of ion channels.	0	0	-1.69942	0	0	0
GO0004984 OLFACTORY RECEPTOR ACTIVITY	[GO0004984:olfactory receptor activity]Combining with airborne compounds to initiate a change in cell activity. These receptors are used for the sense of smell.	0	-3.13095	0	-3.25308	-3.4665	-1.21745
GO0004994 SOMATOSTATIN RECEPTOR ACTIVITY	[GO0004994:somatostatin receptor activity]Combining with somatostatin to initiate a change in cell activity.	0	0	0	0	0	-3.08881
GO0005007 FIBROBLAST GROWTH FACTOR RECEPTOR ACTIVI	[GO0005007:fibroblast growth factor receptor activity]Combining with fibroblast growth factor to initiate a change in cell activity.	0	1.80046	0	0	1.45649	1.59938
GO0005011 MACROPHAGE COLONY STIMULATING FACTOR REC	[GO0005011:macrophage colony stimulating factor receptor activity]Combining with macrophage colony stimulating factor to initiate a change in cell activity.	-3.94497	0	-3.07679	0	0	-2.78063
GO0005021 VASCULAR ENDOTHELIAL GROWTH FACTOR RECEP	[GO0005021:vascular endothelial growth factor receptor activity]Combining with vascular endothelial growth factor to initiate a change in cell activity.	0	4.08455	-2.33421	2.5154	3.54757	2.00192
GO0005041 LOW DENSITY LIPOPROTEIN RECEPTOR ACTIVIT	[GO0005041:low-density lipoprotein receptor activity]Combining with a low-density lipoprotein to initiate a change in cell activity.	-2.75012	0	-2.8587	0	0	0
GO0005080 PROTEIN KINASE C BINDING	[GO0005080:protein kinase C binding]Interacting selectively with protein kinase C.	-4.69701	-2.49704	0	0	0	-4.05222
GO0005085 GUANYL NUCLEOTIDE EXCHANGE FACTOR ACTIVI	[GO0005085:guanyl-nucleotide exchange factor activity]Stimulates the exchange of guanyl nucleotides by a GTPase. Under normal cellular physiological conditions, the concentration of GTP is higher than that of GDP, favoring the replacement of GDP by GTP in association with the GTPase.	0	0	-3.5844	0	0	0
GO0005088 RAS GUANYL NUCLEOTIDE EXCHANGE FACTOR AC	[GO0005088:Ras guanyl-nucleotide exchange factor activity]Stimulates the exchange of guanyl nucleotides by a GTPase of the Ras superfamily. Under normal cellular physiological conditions, the concentration of GTP is higher than that of GDP, favoring the replacement of GDP by GTP in association with the GTPase.	0	0	0	0	0	2.62702
GO0005089 RHO GUANYL NUCLEOTIDE EXCHANGE FACTOR AC	[GO0005089:Rho guanyl-nucleotide exchange factor activity]Stimulates the exchange of guanyl nucleotides by a GTPase of the Rho family. Under normal cellular physiological conditions, the concentration of GTP is higher than that of GDP, favoring the replacement of GDP by GTP in association with the GTPase.	-2.33441	0	-5.66895	-3.02636	0	0
GO0005096 GTPASE ACTIVATOR ACTIVITY	[GO0005096:GTPase activator activity]Increases the activity of a GTPase, an enzyme that catalyzes the hydrolysis of GTP.	-2.53771	0	-4.74346	0	0	0
GO0005097 RAB GTPASE ACTIVATOR ACTIVITY	[GO0005097:Rab GTPase activator activity]Increases the rate of GTP hydrolysis by a GTPase of the Rab family.	-2.30091	0	-2.92621	0	0	0
GO0005099 RAS GTPASE ACTIVATOR ACTIVITY	[GO0005099:Ras GTPase activator activity]Increases the rate of GTP hydrolysis by a GTPase of the Ras superfamily.	0	2.53868	-3.2712	0	0	0
GO0005102 RECEPTOR BINDING	[GO0005102:receptor binding]Interacting selectively with one or more specific sites on a receptor molecule, a macromolecule that undergoes combination with a hormone, neurotransmitter, drug or intracellular messenger to initiate a change in cell function.	0	0	-2.45639	0	0	3.64229
GO0005154 EPIDERMAL GROWTH FACTOR RECEPTOR BINDING	[GO0005154:epidermal growth factor receptor binding]Interacting selectively with the epidermal growth factor receptor.	-3.10495	-2.67937	0	-1.8665	-2.44919	-3.26648
GO0005158 INSULIN RECEPTOR BINDING	[GO0005158:insulin receptor binding]Interacting selectively with the insulin receptor.	0	0	-2.69423	-2.24634	0	0
GO0005178 INTEGRIN BINDING	[GO0005178:integrin binding]Interacting selectively with an integrin.	-2.5268	0	-3.40995	-5.20226	0	0
GO0005198 STRUCTURAL MOLECULE ACTIVITY	[GO0005198:structural molecule activity]The action of a molecule that contributes to the structural integrity of a complex or assembly within or outside a cell.	-3.69547	5.73784	-6.70954	3.01772	4.69262	0
GO0005201 EXTRACELLULAR MATRIX STRUCTURAL CONSTITU	[GO0005201:extracellular matrix structural constituent]The action of a molecule that contributes to the structural integrity of the extracellular matrix.	0	10.4306	-7.02385	4.97217	8.24088	6.04626
GO0005230 EXTRACELLULAR LIGAND GATED ION CHANNEL A	[GO0005230:extracellular ligand-gated ion channel activity]Catalysis of the transmembrane transfer of an ion by a channel that opens when a specific extracellular ligand has been bound by the channel complex or one of its constituent parts.	0	2.66699	0	0	1.52214	0
GO0005234 EXTRACELLULAR GLUTAMATE GATED ION CHANNE	[GO0005234:extracellular-glutamate-gated ion channel activity]Catalysis of the transmembrane transfer of an ion by a channel that opens when glutamate has been bound by the channel complex or one of its constituent parts.	0	0	-1.69942	0	0	0
GO0005248 VOLTAGE GATED SODIUM CHANNEL ACTIVITY	[GO0005248:voltage-gated sodium channel activity]Catalysis of the transmembrane transfer of a sodium ion by a voltage-gated channel.	-1.71048	0	-2.02964	0	0	0
GO0005249 VOLTAGE GATED POTASSIUM CHANNEL ACTIVITY	[GO0005249:voltage-gated potassium channel activity]Catalysis of the transmembrane transfer of a potassium ion by a voltage-gated channel.	0	0	-2.45947	0	0	0
GO0005337 NUCLEOSIDE TRANSMEMBRANE TRANSPORTER ACT	[GO0005337:nucleoside transmembrane transporter activity]Catalysis of the transfer of a nucleoside, a nucleobase linked to either beta-D-ribofuranose (ribonucleoside) or 2-deoxy-beta-D-ribofuranose, (a deoxyribonucleotide) from one side of a membrane to the other.	-2.50838	0	-2.27664	0	0	-1.50041
GO0005385 ZINC ION TRANSMEMBRANE TRANSPORTER ACTIV	[GO0005385:zinc ion transmembrane transporter activity]Catalysis of the transfer of zinc (Zn) ions from one side of a membrane to the other.	-2.77991	0	-1.93658	0	0	-2.15292
GO0005488 BINDING	[GO0005488:binding]The selective, often stoichiometric, interaction of a molecule with one or more specific sites on another molecule.	0	0	-5.00827	0	0	0
GO0005509 CALCIUM ION BINDING	[GO0005509:calcium ion binding]Interacting selectively with calcium ions (Ca2+).	0	0	-6.32438	0	0	0
GO0005515 PROTEIN BINDING	[GO0005515:protein binding]Interacting selectively with any protein or protein complex (a complex of two or more proteins that may include other nonprotein molecules).	-6.03946	6.57936	-10.5959	0	4.30027	0
GO0005516 CALMODULIN BINDING	[GO0005516:calmodulin binding]Interacting selectively with calmodulin, a calcium-binding protein with many roles, both in the calcium-bound and calcium-free states.	0	0	-3.81452	-3.53969	0	0
GO0005524 ATP BINDING	[GO0005524:ATP binding]Interacting selectively with ATP, adenosine 5'-triphosphate, a universally important coenzyme and enzyme regulator.	-8.12986	0	-10.7308	-4.48534	0	0
GO0005537 MANNOSE BINDING	[GO0005537:mannose binding]Interacting selectively with mannose, a monosaccharide hexose, stereoisomeric with glucose, that occurs naturally only in polymerized forms called mannans.	-2.2267	-1.73458	0	0	0	-1.78203
GO0005543 PHOSPHOLIPID BINDING	[GO0005543:phospholipid binding]Interacting selectively with phospholipids, a class of lipids containing phosphoric acid as a mono- or diester.	-3.46997	0	-3.17978	0	0	0
GO0005545 PHOSPHATIDYLINOSITOL BINDING	[GO0005545:phosphatidylinositol binding]Interacting selectively with phosphatidylinositol, any glycophospholipid with its sn-glycerol 3-phosphate residue is esterified to the 1-hydroxyl group of 1D-myo-inositol.	-2.02185	0	-2.67234	0	0	0
GO0008013 BETA CATENIN BINDING	[GO0008013:beta-catenin binding]Interacting selectively with the beta subunit of the catenin complex.	2.11262	0	0	2.22758	2.01989	0
GO0008017 MICROTUBULE BINDING	[GO0008017:microtubule binding]Interacting selectively with microtubules, filaments composed of tubulin monomers.	0	0	-3.11122	0	0	0
GO0008026 ATP DEPENDENT HELICASE ACTIVITY	[GO0008026:ATP-dependent helicase activity]Catalysis of the reaction: ATP + H2O = ADP + phosphate to drive the unwinding of a DNA or RNA helix.	-4.12675	0	-5.30754	-2.40032	0	0
GO0008094 DNA DEPENDENT ATPASE ACTIVITY	[GO0008094:DNA-dependent ATPase activity]Catalysis of the reaction: ATP + H2O = ADP + phosphate in the presence of double-stranded DNA; drives another reaction.	-3.7484	-5.31672	0	-4.64695	-5.39187	-4.25301
GO0008121 UBIQUINOL CYTOCHROME C REDUCTASE ACTIVIT	[GO0008121:ubiquinol-cytochrome-c reductase activity]Catalysis of the transfer of a solute or solutes from one side of a membrane to the other according to the reaction: CoQH2 + 2 ferricytochrome c = CoQ + 2 ferrocytochrome c.	0	-2.37996	0	0	0	-1.81336
GO0008134 TRANSCRIPTION FACTOR BINDING	[GO0008134:transcription factor binding]Interacting selectively with a transcription factor, any protein required to initiate or regulate transcription.	0	2.4501	-3.98405	0	0	0
GO0008137 NADH DEHYDROGENASE (UBIQUINONE) ACTIVITY	[GO0008137:NADH dehydrogenase (ubiquinone) activity]Catalysis of the reaction: NADH + H+ + ubiquinone = NAD+ + ubiquinol.	7.32066	-4.49278	12.7637	2.85	0	0
GO0008159 POSITIVE TRANSCRIPTION ELONGATION FACTOR	[GO0008159:positive transcription elongation factor activity]Any activity that increases the rate of transcription elongation, the addition of ribonucleotides to an RNA molecule following transcription initiation.	0	0	3.46687	0	0	0
GO0008187 POLY PYRIMIDINE TRACT BINDING	[GO0008187:poly-pyrimidine tract binding]Interacting selectively with any stretch of pyrimidines (cytosine or uracil) in an RNA molecule.	0	0	-1.94902	0	0	0
GO0008199 FERRIC IRON BINDING	[GO0008199:ferric iron binding]Interacting selectively with ferric iron, Fe(III).	-5.81922	-5.69647	0	-3.94015	-5.19123	-6.4319
GO0008233 PEPTIDASE ACTIVITY	[GO0008233:peptidase activity]Catalysis of the hydrolysis of peptide bonds.	-4.00756	0	-4.83565	-3.62027	0	0
GO0008234 CYSTEINE TYPE PEPTIDASE ACTIVITY	[GO0008234:cysteine-type peptidase activity]Catalysis of the hydrolysis of peptide linkages in oligopeptides or polypeptides; a cysteine residue is at the active center.	0	0	-3.62543	0	0	0
GO0008270 ZINC ION BINDING	[GO0008270:zinc ion binding]Interacting selectively with zinc (Zn) ions.	-2.47384	6.5031	-6.78569	2.65753	4.88839	2.31422
GO0008276 PROTEIN METHYLTRANSFERASE ACTIVITY	[GO0008276:protein methyltransferase activity]Catalysis of the transfer of a methyl group (CH3-) to a protein.	0	-2.11334	0	-1.33278	-1.85316	0
GO0008312 7S RNA BINDING	[GO0008312:7S RNA binding]Interacting selectively with 7S RNA, the RNA component of the signal recognition particle (SRP).	0	0	0	0	0	-1.68293
GO0008320 PROTEIN CARRIER ACTIVITY	[GO0008320:protein carrier activity]Catalysis of the transfer of proteins from one side of a membrane to the other.	1.53358	0	2.84666	1.54231	0	0
GO0008375 ACETYLGLUCOSAMINYLTRANSFERASE ACTIVITY	[GO0008375:acetylglucosaminyltransferase activity]Catalysis of the transfer of an N-acetylglucosaminyl residue from UDP-N-acetyl-glucosamine to an oligosaccharide.	0	0	0	-3.2668	-2.49872	0
GO0008378 GALACTOSYLTRANSFERASE ACTIVITY	[GO0008378:galactosyltransferase activity]Catalysis of the transfer of a galactosyl group to an acceptor molecule, typically another carbohydrate or a lipid.	0	0	0	-2.65803	-2.08175	0
GO0008396 OXYSTEROL 7 ALPHA HYDROXYLASE ACTIVITY	[GO0008396:oxysterol 7-alpha-hydroxylase activity]Catalysis of the reaction: an oxysterol + NADPH + O2 = 7-alpha-hydroxylated oxysterol + NADP+ + H2O.	0	2.40627	0	1.53401	2.11933	2.24801
GO0008449 N ACETYLGLUCOSAMINE 6 SULFATASE ACTIVITY	[GO0008449:N-acetylglucosamine-6-sulfatase activity]Catalysis of the hydrolysis of the 6-sulfate group of the N-acetyl-D-glucosamine 6-sulfate units of heparan sulfate and keratan sulfate.	0	0	-4.84835	0	0	0
GO0008475 PROCOLLAGEN LYSINE 5 DIOXYGENASE ACTIVIT	[GO0008475:procollagen-lysine 5-dioxygenase activity]Catalysis of the reaction: procollagen L-lysine + 2-oxoglutarate + O2 = procollagen 5-hydroxy-L-lysine + succinate + CO2.	0	0	-3.55274	0	0	0
GO0008517 FOLIC ACID TRANSPORTER ACTIVITY	[GO0008517:folic acid transporter activity]Enables the directed movement of folic acid (pteroylglutamic acid) into, out of, within or between cells. Folic acid is widely distributed as a member of the vitamin B complex and is essential for the synthesis of purine and pyrimidines.	0	1.25065	0	2.39243	2.00105	0
GO0008536 RAN GTPASE BINDING	[GO0008536:Ran GTPase binding]Interacting selectively with Ran, a conserved Ras-like GTP-binding protein, implicated in nucleocytoplasmic transport, cell cycle progression, spindle assembly, nuclear organization and nuclear envelope (NE) assembly.	-2.68702	0	0	0	0	-2.43757
GO0008553 HYDROGEN EXPORTING ATPASE ACTIVITY PHOS	[GO0008553:hydrogen-exporting ATPase activity, phosphorylative mechanism]Catalysis of the transfer of a solute or solutes from one side of a membrane to the other according to the reaction: ATP + H2O + H+(in) = ADP + phosphate + H+(out); by a phosphorylative mechanism.	0	-3.78109	0	0	-2.75936	-3.08392
GO0008599 PROTEIN PHOSPHATASE TYPE 1 REGULATOR ACT	[GO0008599:protein phosphatase type 1 regulator activity]Modulation of the activity of the enzyme protein phosphatase type 1.	2.62991	0	2.1193	0	0	0
GO0008605 PROTEIN KINASE CK2 REGULATOR ACTIVITY	[GO0008605:protein kinase CK2 regulator activity]Modulation of the activity of the enzyme protein kinase CK2.	-2.0927	0	-1.56653	0	0	-1.52988
GO0008639 SMALL PROTEIN CONJUGATING ENZYME ACTIVIT	[GO0008639:small protein conjugating enzyme activity]Catalysis of the covalent attachment of small proteins, such as ubiquitin or ubiquitin-like proteins, to lysine residues on a target protein. This function may be performed alone or in conjunction with an E3, ubiquitin-like protein ligase.	2.45048	0	2.75874	0.759239	0	0
GO0008641 SMALL PROTEIN ACTIVATING ENZYME ACTIVITY	[GO0008641:small protein activating enzyme activity]Catalysis of the activation of small proteins, such as ubiquitin or ubiquitin-like proteins, through the formation of an ATP-dependent high-energy thiolester bond.	-2.8603	0	-2.52855	0	0	-1.76732
GO0010181 FMN BINDING	[GO0010181:FMN binding]Interacting selectively with FMN, flavin mononucleotide, the coenzyme or the prosthetic group of various flavoprotein oxidoreductase enzymes.	0	-1.71532	0	-1.35321	-1.65722	0
GO0015018 GALACTOSYLGALACTOSYLXYLOSYLPROTEIN 3 BET	[GO0015018:galactosylgalactosylxylosylprotein 3-beta-glucuronosyltransferase activity]Catalysis of the reaction: UDP-glucuronate + 3-beta-D-galactosyl-4-beta-D-galactosyl-O-beta-D-xylosylprotein = UDP + 3-beta-D-glucuronosyl-3-beta-D-galactosyl-4-beta-D-galactosyl-O-beta-D-xylosylprotein.	0	3.05873	0	2.67528	3.10302	1.84581
GO0015078 HYDROGEN ION TRANSMEMBRANE TRANSPORTER A	[GO0015078:hydrogen ion transmembrane transporter activity]Catalysis of the transfer of hydrogen ions from one side of a membrane to the other.	0	-3.66379	0	0	-2.51704	0
GO0015198 OLIGOPEPTIDE TRANSPORTER ACTIVITY	[GO0015198:oligopeptide transporter activity]Enables the directed movement of oligopeptides into, out of, within or between cells. Oligopeptides are molecules that contain a small number (2 to 20) of amino-acid residues connected by peptide linkages.	0	0	-1.588	0	0	0
GO0015293 SYMPORTER ACTIVITY	[GO0015293:symporter activity]Enables the active transport of a solute across a membrane by a mechanism whereby two or more species are transported together in the same direction in a tightly coupled process not directly linked to a form of energy other than chemiosmotic energy.	0	4.97202	-3.69216	0	0	2.73364
GO0015446 ARSENITE TRANSMEMBRANE TRANSPORTING ATPA	[GO0015446:arsenite transmembrane-transporting ATPase activity]Catalysis of the transfer of a solute or solutes from one side of a membrane to the other according to the reaction: ATP + H2O + arsenite(in) = ADP + phosphate + arsenite(out).	1.52658	0	1.61128	0	0	0
GO0015662 ATPASE ACTIVITY COUPLED TO TRANSMEMBRAN	[GO0015662:ATPase activity, coupled to transmembrane movement of ions, phosphorylative mechanism]Catalysis of the transfer of a solute or solutes from one side of a membrane to the other according to the reaction: ATP + H2O = ADP + phosphate, to directly drive the transport of ions across a membrane. The reaction is characterized by the transient formation of a high-energy aspartyl-phosphoryl-enz…	0	0	-3.60915	0	0	0
GO0015923 MANNOSIDASE ACTIVITY	[GO0015923:mannosidase activity]Catalysis of the hydrolysis of mannosyl compounds, substances containing a group derived from a cyclic form of mannose or a mannose derivative.	0	0	-3.05131	0	0	0
GO0016175 SUPEROXIDE GENERATING NADPH OXIDASE ACTI	[GO0016175:superoxide-generating NADPH oxidase activity]Catalysis of the reaction: NAD(P)H + O2 = NAD(P)H + O2-.	0	-1.77943	0	-2.56653	-2.37486	0
GO0016209 ANTIOXIDANT ACTIVITY	[GO0016209:antioxidant activity]Inhibition of the reactions brought about by dioxygen (O2) or peroxides. Usually the antioxidant is effective because it can itself be more easily oxidized than the substance protected. The term is often applied to components that can trap free radicals, thereby breaking the chain reaction that normally leads to extensive biological damage.	0	-4.75273	0	0	-2.96595	-5.37147
GO0016212 KYNURENINE OXOGLUTARATE TRANSAMINASE ACT	[GO0016212:kynurenine-oxoglutarate transaminase activity]Catalysis of the reaction: L-kynurenine + 2-oxoglutarate = 4-(2-aminophenyl)-2,4-dioxobutanoate + L-glutamate.	1.62538	0	1.54918	0	0	0.910435
GO0016301 KINASE ACTIVITY	[GO0016301:kinase activity]Catalysis of the transfer of a phosphate group, usually from ATP, to a substrate molecule.	0	3.23588	-5.87949	0	0	0
GO0016303 1 PHOSPHATIDYLINOSITOL 3 KINASE ACTIVITY	[GO0016303:1-phosphatidylinositol-3-kinase activity]Catalysis of the reaction: ATP + 1-phosphatidyl-1D-myo-inositol = ADP + 1-phosphatidyl-1D-myo-inositol 3-phosphate.	0	0	-4.07649	0	0	0
GO0016404 15 HYDROXYPROSTAGLANDIN DEHYDROGENASE (N	[GO0016404:15-hydroxyprostaglandin dehydrogenase (NAD+) activity]Catalysis of the reaction: (5Z,13E)-(15S)-11-alpha,15-dihydroxy-9-oxoprost-13-enoate + NAD+ = (5Z,13E)-11-alpha-hydroxy-9,15-dioxoprost-13-enoate + NADH + H+.	0	-2.13883	0	-1.89103	-2.18126	0
GO0016462 PYROPHOSPHATASE ACTIVITY	[GO0016462:pyrophosphatase activity]Catalysis of the hydrolysis of a pyrophosphate bond between two phosphate groups, leaving one phosphate on each of the two fragments.	0	1.54765	0	0	1.36732	0
GO0016491 OXIDOREDUCTASE ACTIVITY	[GO0016491:oxidoreductase activity]Catalysis of an oxidation-reduction (redox) reaction, a reversible chemical reaction in which the oxidation state of an atom or atoms within a molecule is altered. One substrate acts as a hydrogen or electron donor and becomes oxidized, while the other acts as hydrogen or electron acceptor and becomes reduced.	4.23228	0	7.41255	0	0	0
GO0016504 PROTEASE ACTIVATOR ACTIVITY	[GO0016504:protease activator activity]Increases the activity of a protease, any enzyme catalyzes the hydrolysis peptide bonds.	0	0	-5.42547	0	0	0
GO0016524 LATROTOXIN RECEPTOR ACTIVITY	[GO0016524:latrotoxin receptor activity]Combining with alpha-latrotoxin, a potent presynaptic neurotoxin, to initiate a change in cell activity.	1.59707	2.652	0	2.02407	2.52378	0
GO0016563 TRANSCRIPTION ACTIVATOR ACTIVITY	[GO0016563:transcription activator activity]Any transcription regulator activity required for initiation or upregulation of transcription.	0	4.82041	-3.90933	2.54584	3.9483	0
GO0016564 TRANSCRIPTION REPRESSOR ACTIVITY	[GO0016564:transcription repressor activity]Any transcription regulator activity that prevents or downregulates transcription.	0	4.80569	0	3.01907	4.20749	3.29278
GO0016651 OXIDOREDUCTASE ACTIVITY ACTING ON NADH	[GO0016651:oxidoreductase activity, acting on NADH or NADPH]Catalysis of an oxidation-reduction (redox) reaction in which NADH or NADPH acts as a hydrogen or electron donor and reduces a hydrogen or electron acceptor.	2.59119	-1.68179	4.39626	0	0	0
GO0016702 OXIDOREDUCTASE ACTIVITY ACTING ON SINGL	[GO0016702:oxidoreductase activity, acting on single donors with incorporation of molecular oxygen, incorporation of two atoms of oxygen]Catalysis of an oxidation-reduction (redox) reaction in which hydrogen or electrons are transferred from one donor, and two oxygen atoms is incorporated into a donor.	0	3.36043	0	0	2.65992	0
GO0016740 TRANSFERASE ACTIVITY	[GO0016740:transferase activity]Catalysis of the transfer of a group, e.g. a methyl group, glycosyl group, acyl group, phosphorus-containing, or other groups, from one compound (generally regarded as the donor) to another compound (generally regarded as the acceptor). Transferase is the systematic name for any enzyme of EC class 2.	0	0	-4.12763	0	0	0
GO0016757 TRANSFERASE ACTIVITY TRANSFERRING GLYCO	[GO0016757:transferase activity, transferring glycosyl groups]Catalysis of the transfer of a glycosyl group from one compound (donor) to another (acceptor).	0	0	0	-3.99535	-3.03046	0
GO0016779 NUCLEOTIDYLTRANSFERASE ACTIVITY	[GO0016779:nucleotidyltransferase activity]Catalysis of the transfer of a nucleotidyl group to a reactant.	0	0	-2.51208	0	0	0
GO0016787 HYDROLASE ACTIVITY	[GO0016787:hydrolase activity]Catalysis of the hydrolysis of various bonds, e.g. C-O, C-N, C-C, phosphoric anhydride bonds, etc. Hydrolase is the systematic name for any enzyme of EC class 3.	-3.17424	0	-3.93868	-3.16129	0	0
GO0016820 HYDROLASE ACTIVITY ACTING ON ACID ANHYD	[GO0016820:hydrolase activity, acting on acid anhydrides, catalyzing transmembrane movement of substances]Catalysis of the hydrolysis of an acid anhydride to directly drive the transport of a substance across a membrane.	0	0	-3.2984	0	0	0
GO0016829 LYASE ACTIVITY	[GO0016829:lyase activity]Catalysis of the cleavage of C-C, C-O, C-N and other bonds by other means than by hydrolysis or oxidation, or conversely adding a group to a double bond. They differ from other enzymes in that two substrates are involved in one reaction direction, but only one in the other direction. When acting on the single substrate, a molecule is eliminated and this generates either …	3.32232	0	2.65783	0	0	2.28605
GO0016874 LIGASE ACTIVITY	[GO0016874:ligase activity]Catalysis of the ligation of two substances with concomitant breaking of a diphosphate linkage, usually in a nucleoside triphosphate. Ligase is the systematic name for any enzyme of EC class 6.	-2.87232	0	-4.67251	0	0	0
GO0016918 RETINAL BINDING	[GO0016918:retinal binding]Interacting selectively with retinal, one of the forms of vitamin A. Retinal plays an important role in the visual process in most vertebrates, combining with opsins to form visual pigments in the retina.	0	-3.30066	0	-6.55117	-5.41483	0
GO0016944 RNA POLYMERASE II TRANSCRIPTION ELONGATI	[GO0016944:RNA polymerase II transcription elongation factor activity]Any activity that modulates the rate of transcription elongation, the addition of ribonucleotides to an RNA molecule catalyzed by RNA polymerase II following transcription initiation.	0	0	0	0	0	1.54999
GO0017111 NUCLEOSIDE TRIPHOSPHATASE ACTIVITY	[GO0017111:nucleoside-triphosphatase activity]Catalysis of the reaction: a nucleoside triphosphate + H2O = nucleoside diphosphate + phosphate.	-3.40596	0	-2.87113	0	0	0
GO0018024 HISTONE LYSINE N METHYLTRANSFERASE ACTIV	[GO0018024:histone-lysine N-methyltransferase activity]Catalysis of the reaction: S-adenosyl-L-methionine + histone L-lysine = S-adenosyl-L-homocysteine + histone N6-methyl-L-lysine. The methylation of peptidyl-lysine in histones forms N6-methyl-L-lysine, N6,N6-dimethyl-L-lysine and N6,N6,N6-trimethyl-L-lysine derivatives.	0	0	-2.24698	0	0	0
GO0019001 GUANYL NUCLEOTIDE BINDING	[GO0019001:guanyl nucleotide binding]Interacting selectively with guanyl nucleotides, any compound consisting of guanosine esterified with (ortho)phosphate.	0	3.87606	0	3.15914	3.80191	0
GO0019003 GDP BINDING	[GO0019003:GDP binding]Interacting selectively with GDP, guanosine 5'-diphosphate.	0	-2.18971	0	0	-1.4375	0
GO0019209 KINASE ACTIVATOR ACTIVITY	[GO0019209:kinase activator activity]Increases the activity of a kinase, an enzyme which catalyzes of the transfer of a phosphate group, usually from ATP, to a substrate molecule.	-1.68104	0	0	0	0	0
GO0019789 SUMO LIGASE ACTIVITY	[GO0019789:SUMO ligase activity]Catalysis of ATP-dependent isopeptide bond formation between the carboxy-terminal glycine residues of the small ubiquitin-related modifier SUMO and a substrate lysine residue, leading to the formation of predominately monosumoylated proteins with modified function.	0.85837	1.10433	1.452	2.53637	2.00595	0
GO0019797 PROCOLLAGEN PROLINE 3 DIOXYGENASE ACTIVI	[GO0019797:procollagen-proline 3-dioxygenase activity]Catalysis of the reaction: procollagen L-proline + 2-oxoglutarate + O2 = procollagen trans-3-hydroxy-L-proline + succinate + CO2.	-1.53211	1.66175	-2.78227	0	0	0
GO0019841 RETINOL BINDING	[GO0019841:retinol binding]Interacting selectively with retinol, vitamin A1, 2,6,6-trimethyl-1-(9'-hydroxy-3',7'-dimethylnona-1',3',5',7'-tetraenyl)cyclohex-1-ene, one of the three components that makes up vitamin A. Retinol is an intermediate in the vision cycle and it also plays a role in growth and differentiation.	0	-3.55626	0	-5.72745	-5.08355	0
GO0019843 RRNA BINDING	[GO0019843:rRNA binding]Interacting selectively with ribosomal RNA.	0	-4.58452	0	-2.018	-3.52768	-3.23966
GO0019894 KINESIN BINDING	[GO0019894:kinesin binding]Interacting selectively and stoichiometrically with kinesin, a cytoplasmic protein responsible for moving vesicles and organelles towards the distal end of microtubules.	0	3.19825	-2.38204	0	2.1054	2.60142
GO0019903 PROTEIN PHOSPHATASE BINDING	[GO0019903:protein phosphatase binding]Interacting selectively with any protein phosphatase.	0	0	0	0	0	-1.94247
GO0019992 DIACYLGLYCEROL BINDING	[GO0019992:diacylglycerol binding]Interacting selectively with diacylglycerol, a diester of glycerol and two fatty acids.	0	0	-3.38327	0	0	0
GO0022844 VOLTAGE GATED ANION CHANNEL ACTIVITY	[GO0022844:voltage-gated anion channel activity]Catalysis of the transmembrane transfer of an anion by a voltage-gated channel. An anion is a negatively charged ion.	0	-1.51928	0	0	0	-2.74159
GO0030020 EXTRACELLULAR MATRIX STRUCTURAL CONSTITU	[GO0030020:extracellular matrix structural constituent conferring tensile strength]A constituent of the extracellular matrix that enables the matrix to resist longitudinal stress.	0	7.82259	-7.04759	0	5.63507	4.26131
GO0030159 RECEPTOR SIGNALING COMPLEX SCAFFOLD ACTI	[GO0030159:receptor signaling complex scaffold activity]Functions to provide a physical suport for the assembly of a multiprotein receptor signaling complex.	0	2.15935	0	0	1.76232	0
GO0030165 PDZ DOMAIN BINDING	[GO0030165:PDZ domain binding]Interacting selectively with a PDZ domain of a protein, a domain found in diverse signaling proteins.	0	4.45632	0	0	3.31225	0
GO0030170 PYRIDOXAL PHOSPHATE BINDING	[GO0030170:pyridoxal phosphate binding]Interacting selectively with pyridoxal 5' phosphate, 3-hydroxy-5-(hydroxymethyl)-2-methyl4-pyridine carboxaldehyde 5' phosphate, the biologically active form of vitamin B6.	2.51687	2.38375	0	0	0	3.17852
GO0030528 TRANSCRIPTION REGULATOR ACTIVITY	[GO0030528:transcription regulator activity]Plays a role in regulating transcription; may bind a promoter or enhancer DNA sequence or interact with a DNA-binding transcription factor.	0	4.8962	-3.10752	3.20882	4.36168	0
GO0030594 NEUROTRANSMITTER RECEPTOR ACTIVITY	[GO0030594:neurotransmitter receptor activity]Combining with a neurotransmitter to initiate a change in cell activity.	0	2.66699	0	0	1.52214	0
GO0030676 RAC GUANYL NUCLEOTIDE EXCHANGE FACTOR AC	[GO0030676:Rac guanyl-nucleotide exchange factor activity]Stimulates the exchange of guanyl nucleotides by a GTPase of the Rac family. Under normal cellular physiological conditions, the concentration of GTP is higher than that of GDP, favoring the replacement of GDP by GTP in association with the GTPase.	-2.53717	0	0	0	0	-1.79481
GO0031418 L ASCORBIC ACID BINDING	[GO0031418:L-ascorbic acid binding]Interacting selectively with L-ascorbic acid, (2R)-2-[(1S)-1,2-dihydroxyethyl]-4-hydroxy-5-oxo-2,5-dihydrofuran-3-olate; L-ascorbic acid is vitamin C and has co-factor and anti-oxidant activities in many species.	0	0	-3.0015	0	0	0
GO0033188 SPHINGOMYELIN SYNTHASE ACTIVITY	[GO0033188:sphingomyelin synthase activity]Catalysis of the reaction: a ceramide + a phosphatidylcholine = a sphingomyelin + a 1,2-diacyl-sn-glycerol.	0	1.70198	-2.67577	0	1.26187	0
GO0035091 PHOSPHOINOSITIDE BINDING	[GO0035091:phosphoinositide binding]Interacting selectively with any inositol-containing glycerophospholipid.	-2.41887	0	-3.35002	0	0	0
GO0042277 PEPTIDE BINDING	[GO0042277:peptide binding]Interacting selectively with peptides, any of a group of organic compounds comprising two or more amino acids linked by peptide bonds.	0	0	2.69457	0	0	-1.90863
GO0042803 PROTEIN HOMODIMERIZATION ACTIVITY	[GO0042803:protein homodimerization activity]Interacting selectively with an identical protein to form a homodimer.	0	0	-3.00979	0	0	0
GO0042826 HISTONE DEACETYLASE BINDING	[GO0042826:histone deacetylase binding]Interacting selectively with the enzyme histone deacetylase.	0	0	-3.1025	0	0	0
GO0043565 SEQUENCE SPECIFIC DNA BINDING	[GO0043565:sequence-specific DNA binding]Interacting selectively with DNA of a specific nucleotide composition, e.g. GC-rich DNA binding, or with a specific sequence motif or type of DNA e.g. promotor binding or rDNA binding.	0	0	-4.7872	0	0	0
GO0045296 CADHERIN BINDING	[GO0045296:cadherin binding]Interacting selectively with cadherin, a type I membrane protein involved in cell adhesion.	-2.56177	0	-2.59921	0	0	0
GO0046332 SMAD BINDING	[GO0046332:SMAD binding]Interacting selectively with a SMAD signaling protein.	0	3.94162	-1.96233	0	0	3.82172
GO0046872 METAL ION BINDING	[GO0046872:metal ion binding]Interacting selectively with any metal ion.	-2.61232	5.58868	-6.8501	0	3.7328	0
GO0046873 METAL ION TRANSMEMBRANE TRANSPORTER ACTI	[GO0046873:metal ion transmembrane transporter activity]Catalysis of the transfer of metal ions from one side of a membrane to the other.	-2.29958	0	-2.34659	0	0	0
GO0046933 HYDROGEN ION TRANSPORTING ATP SYNTHASE A	[GO0046933:hydrogen ion transporting ATP synthase activity, rotational mechanism]Catalysis of the transfer of a solute or solutes from one side of a membrane to the other according to the reaction: ADP + phosphate = ATP + H2O, coupled with transport of H+ down a concentration gradient, by a rotational mechanism.	0	-4.74078	4.19439	0	-3.3944	-2.69263
GO0046961 HYDROGEN ION TRANSPORTING ATPASE ACTIVIT	[GO0046961:hydrogen ion transporting ATPase activity, rotational mechanism]Catalysis of the transfer of a solute or solutes from one side of a membrane to the other according to the reaction: ATP + H2O + H+(in) = ADP + phosphate + H+(out), by a rotational mechanism.	0	-4.74078	4.19439	0	-3.3944	-2.69263
GO0046982 PROTEIN HETERODIMERIZATION ACTIVITY	[GO0046982:protein heterodimerization activity]Interacting selectively with a nonidentical protein to form a heterodimer.	-3.33385	0	-2.8738	0	0	0
GO0047493 CERAMIDE CHOLINEPHOSPHOTRANSFERASE ACTIV	[GO0047493:ceramide cholinephosphotransferase activity]Catalysis of the reaction: CDP-choline + N-acylsphingosine = CMP + sphingomyelin.	0	1.70198	-2.67577	0	1.26187	0
GO0050681 ANDROGEN RECEPTOR BINDING	[GO0050681:androgen receptor binding]Interacting selectively with an androgen receptor.	0	2.5465	-3.34696	0	0	0
GO0051015 ACTIN FILAMENT BINDING	[GO0051015:actin filament binding]Interacting selectively with an actin filament, also known as F-actin, a helical filamentous polymer of globular G-actin subunits.	-3.64054	0	-3.75758	0	0	0
GO0051018 PROTEIN KINASE A BINDING	[GO0051018:protein kinase A binding]Interacting selectively with protein kinase A.	-2.64085	0	-2.7337	0	0	-1.29819
GO0051020 GTPASE BINDING	[GO0051020:GTPase binding]Interacting selectively with a GTPase, any enzyme that catalyzes the hydrolysis of GTP.	0	0	-1.92605	0	0	0
GO0051082 UNFOLDED PROTEIN BINDING	[GO0051082:unfolded protein binding]Interacting selectively with an unfolded protein.	0	-3.92877	0	0	-2.79436	-4.07494
GO0051087 CHAPERONE BINDING	[GO0051087:chaperone binding]Interacting selectively with a chaperone protein, a class of proteins that bind to nascent or unfolded polypeptides and ensure correct folding or transport.	0	-2.28439	0	0	0	0
GO0051920 PEROXIREDOXIN ACTIVITY	[GO0051920:peroxiredoxin activity]Catalysis of the reaction: 2 R'-SH + ROOH = R'-S-S-R' + H2O + ROH.	0	-3.88904	3.38975	-1.21499	-2.71233	-2.41234
